# Supplementary material for: The nasal microbiome of predicting bronchopulmonary dysplasia in preterm infants
Source: Sci Rep. 2022 May 11;12:7727. doi: 10.1038/s41598-022-10770-3 (PMC9095869; doi:10.1038/s41598-022-10770-3)
Supplement: Supplementary file 5 — Supplementary Information 5. [file 41598_2022_10770_MOESM5_ESM.xlsx]

## Sheet: Sheet1
Species	log2FC	wilcox.test.p_value	q_value	significance	regulation	mean	mean_Control_1w	mean_BPD_1w	N25_1_1	N26_1_1	N29_1_1	N30_1_1	N31_1_1	N32_1_1	N38_1_1	N39_1_1	N40_1_1	N59_1_1	N7_1_1	N13_1_1	N19_1_1	N20_1_1	N22_1_1	N33_1_1	N34_1_1	N35_1_1	N37_1_1	N42_1_1	N43_1_1	N44_1_1	N47_1_1	N49_1_1	N54_1_1	N5_1_1	N6_1_1	N18_1_1
s__uncultured_Dehalobacterium_sp.	4.68	0.0115	0.5918	yes	up	0.0043	0.0077	0.0003	0.008025	0.002727	0.004082	0.01593	0.02265	0.002837	0	0.008253	0	0	0	0	0	0	0.050713	0	0	0.004373	0	0	0	0	0	0	0	0	0	0
s__vadinBE97_unclassified	4.29	0.0135	0.5918	yes	up	0.0142	0.0254	0.0013	0.115557	0.014997	0.099325	0.004779	0.03171	0	0.08668	0.01513	0	0	0	0	0	0	0.012336	0	0	0.017494	0	0	0	0	0	0	0	0	0	0
s__Brevundimonas_sp._NA61	-4.52	0.0183	0.5918	yes	down	0.737	0.066	1.5112	0	0	0	0	0	0	0	0	0	0	0.986252	0.004264	0	0	0	0	0	0.005831	0	1.1732	0	0	0.008539	0.020622	0	6.14498	12.2746	0.018387
s__uncultured_Caulobacter_sp.	2.48	0.0207	0.5918	yes	up	0.0593	0.0958	0.0172	0.170125	0.0409	0.393219	0.10992	0.15704	0.175874	0.160358	0.044015	0	0	0	0	0	0.029392	0.15625	0.035304	0.002816	0.064144	0.12117	0	0	0	0	0	0	0	0	0
s__Aeromonas_sp._VKM_B-2261	-Inf	0.0232	0.5918	yes	down	0.0381	0	0.0822	0	0	0	0	0	0	0	0	0	0	0	0	0	0	0	0	0	0	0	0.94941	0	0	0	0.005624	0	0.072205	0.040843	0
s__Thermomonas_unclassified	-Inf	0.0232	0.5918	yes	down	0.0145	0	0.0312	0	0	0	0	0	0	0	0	0	0	0	0	0	0	0	0	0	0	0	0.339075	0	0	0	0	0	0.03159	0.008752	0.025742
s__Acetatifactor_unclassified	2.79	0.0307	0.5918	yes	up	0.0333	0.0553	0.008	0.303337	0.128153	0.073473	0.038233	0.09211	0.029785	0.02167	0.022007	0.096497	0	0	0	0	0	0.024671	0.008307	0	0.008747	0.025965	0	0.057409	0	0	0	0.003196	0	0	0
s__uncultured_Pseudomonas_sp.	-7.24	0.0316	0.5918	yes	down	0.0352	0.0005	0.0754	0	0	0	0	0	0.007092	0	0	0	0	0	0	0	0	0	0	0	0	0	0.691713	0.013395	0	0	0	0	0.009026	0.138573	0.126873
s__uncultured_Papillibacter_sp.	4.94	0.0367	0.5918	yes	up	0.0051	0.0092	0.0003	0.024074	0	0.042179	0.030268	0.0302	0.005673	0	0.005502	0	0	0	0	0	0	0	0	0	0	0	0	0.003827	0	0	0	0	0	0	0
s__uncultured_Thalassospira_sp.	5.7	0.0367	0.5918	yes	up	0.0057	0.0104	0.0002	0.024074	0.072256	0	0.039826	0.00755	0	0	0	0	0.003558	0	0	0	0	0.008224	0	0	0	0	0	0	0	0	0	0.003196	0	0	0
s__Streptococcus_constellatus	-5.82	0.0432	0.5918	yes	down	0.0402	0.0015	0.0849	0	0	0	0	0	0	0	0	0	0	0	0.022741	0	0	0	0	0.005632	0	0	0.976536	0	0	0	0.033746	0	0.08424	0	0.003677
s__uncultured_Trichococcus_sp.	-Inf	0.0536	0.5918	no	down	0.02	0	0.043	0	0	0	0	0	0	0	0	0	0	0	0	0	0	0	0	0	0	0	0.372983	0	0	0	0	0	0.078223	0.107941	0
s__Comamonas_unclassified	-Inf	0.0536	0.5918	no	down	0.0213	0	0.0458	0	0	0	0	0	0	0	0	0	0	0	0	0	0	0	0	0	0	0	0.501831	0	0	0	0	0	0.04212	0.051053	0
s__Prevotella_2_unclassified	-Inf	0.0536	0.5918	no	down	0.0159	0	0.0343	0	0	0	0	0	0	0	0	0	0	0	0	0	0	0	0	0	0	0	0.379764	0	0	0	0	0	0.025573	0.040843	0
s__Fusobacteriaceae_unclassified	-Inf	0.0536	0.5918	no	down	0.0171	0	0.0368	0	0	0	0	0	0	0	0	0	0	0	0	0	0	0	0	0.005632	0	0	0.420453	0	0	0	0	0	0.05265	0	0
s__Actinomyces_sp._A9	-Inf	0.0536	0.5918	no	down	0.0062	0	0.0134	0	0	0	0	0	0	0	0	0	0	0	0	0	0	0	0	0.002816	0	0	0	0	0	0	0	0	0.033094	0.138573	0
s__Ruminococcaceae_UCG-002_unclassified	-Inf	0.0536	0.5918	no	down	0.0085	0	0.0183	0	0	0	0	0	0	0	0	0	0	0	0	0	0	0	0	0	0	0	0.230571	0	0	0	0.00375	0	0.003009	0	0
s__uncultured_Tannerella_sp.	-Inf	0.0536	0.5918	no	down	0.0065	0	0.0141	0	0	0	0	0	0	0	0	0	0	0	0	0	0	0	0	0	0	0	0.176319	0	0	0	0.00375	0	0.003009	0	0
s__Arcobacter_unclassified	-Inf	0.0536	0.5918	no	down	0.0082	0	0.0178	0	0	0	0	0	0	0	0	0	0	0	0	0	0	0	0	0	0	0	0.210227	0	0	0	0	0	0.004513	0.016045	0
s__Clostridium_sp._AT4	-Inf	0.0536	0.5918	no	down	0.0027	0	0.0059	0	0	0	0	0	0	0	0	0	0	0	0	0	0	0	0	0	0.037903	0	0	0.003827	0.034993	0	0	0	0	0	0
s__Marvinbryantia_unclassified	2.17	0.0624	0.5918	no	up	0.0485	0.076	0.0169	0.391609	0.03272	0.014967	0.092396	0.07399	0.365931	0.095348	0	0.0657	0	0	0	0	0	0.006853	0	0	0.055397	0.108188	0	0	0	0	0	0.055936	0	0	0
s__uncultured_Corynebacterium_sp.	-0.32	0.0645	0.5918	no	down	0.0398	0.0356	0.0445	0	0	0	0	0	0	0	0.005502	0	0	0.529208	0	0	0	0	0	0	0.018952	0.00577	0.149193	0	0.018417	0	0	0	0.330942	0.055429	0
s__Eubacterium]_oxidoreducens_group_unclassified	-0.33	0.0674	0.5918	no	down	0.0117	0.0104	0.0131	0	0	0	0	0	0	0	0	0.156038	0	0	0	0	0	0	0	0	0.002916	0	0	0.063149	0.049727	0.049527	0.005624	0	0	0	0
s__Angelakisella_unclassified	1.49	0.0764	0.5918	no	up	0.0444	0.0633	0.0226	0.052964	0.039536	0.253075	0.154525	0.08305	0.089355	0.122797	0.016506	0.047222	0	0	0	0	0	0.090461	0	0	0.069975	0.03462	0	0.057409	0.046043	0	0	0.086302	0	0	0
s__Globicatella_sp._canine_oral_taxon_218	3.46	0.0776	0.5918	no	up	0.0019	0.0033	0.0003	0.014445	0.005453	0.013606	0.009558	0	0	0	0	0	0	0	0	0	0	0.006853	0	0	0	0	0	0	0	0	0.00375	0	0	0	0
s__Neisseria_unclassified	-8.47	0.0786	0.5918	no	down	0.0495	0.0003	0.1062	0	0	0	0	0	0.004255	0	0	0	0	0	0	0	0	0	0	0	0	0	0.352638	0	0	0	0.013123	0	0.473848	0.541163	0
s__uncultured_Haemophilus_sp.	-7.83	0.0786	0.5918	no	down	0.0319	0.0003	0.0683	0	0	0	0	0	0	0	0	0	0	0	0.004264	0	0	0	0	0	0	0	0.155975	0	0	0	0.009374	0	0.318907	0.404049	0
s__Clostridium_fusiformis	5.97	0.089	0.5918	no	up	0.0409	0.0753	0.0012	0.038519	0	0.04354	0	0.00755	0	0	0	0	0.185001	0	0	0	0	0.855263	0	0	0.016036	0	0	0	0	0	0	0	0	0	0
s__Oxyphotobacteria_unclassified	-5.22	0.0903	0.5918	no	down	0.1091	0.0061	0.2279	0	0	0	0	0	0	0	0	0	0	0.075866	0.004264	0	0.011022	0	0	0	0	0	1.01044	0	0	0	0.013123	0.003196	0.123351	1.73581	0.077227
s__uncultured_Leptotrichia_sp.	-6.16	0.0911	0.5918	no	down	0.0406	0.0012	0.086	0	0	0	0	0	0	0	0	0	0	0.018504	0	0	0	0	0	0	0	0	0.81378	0	0	0	0.005624	0	0.112821	0.18525	0
s__Microbacteriaceae_unclassified	Inf	0.0944	0.5918	no	up	0.0218	0.0407	0	0	0	0	0	0	0.022693	0	0	0	0	0	0	0.54413	0.044088	0	0	0	0	0	0	0	0	0	0	0	0	0	0
s__Turicibacter_unclassified	Inf	0.0944	0.5918	no	up	0.0016	0.0029	0	0	0	0	0	0	0	0	0	0	0.012452	0	0	0.01862	0.012859	0	0	0	0	0	0	0	0	0	0	0	0	0	0
s__Cupriavidus_unclassified	Inf	0.0944	0.5918	no	up	0.0019	0.0035	0	0	0	0	0	0	0	0	0	0	0	0.033307	0	0.006207	0.012859	0	0	0	0	0	0	0	0	0	0	0	0	0	0
s__uncultured_Dongia_sp.	Inf	0.0944	0.5918	no	up	0.0059	0.0109	0	0	0	0	0	0	0	0.156024	0	0	0	0	0	0.004138	0.003674	0	0	0	0	0	0	0	0	0	0	0	0	0	0
s__Pseudoflavonifractor_capillosus	Inf	0.0944	0.5918	no	up	0.0013	0.0025	0	0	0	0	0	0	0	0.007223	0	0.024638	0.005337	0	0	0	0	0	0	0	0	0	0	0	0	0	0	0	0	0	0
s__Eubacterium_plexicaudatum	Inf	0.0944	0.5918	no	up	0.0016	0.003	0	0.017655	0	0	0	0	0	0.010113	0	0	0	0	0	0	0	0.017818	0	0	0	0	0	0	0	0	0	0	0	0	0
s__uncultured_Sporobacter_sp.	Inf	0.0944	0.5918	no	up	0.0007	0.0013	0	0	0	0	0	0	0	0.007223	0.005502	0.006159	0	0	0	0	0	0	0	0	0	0	0	0	0	0	0	0	0	0	0
s__Corynebacterium_urealyticum	Inf	0.0944	0.5918	no	up	0.0004	0.0008	0	0.00321	0	0	0.006372	0	0.002837	0	0	0	0	0	0	0	0	0	0	0	0	0	0	0	0	0	0	0	0	0	0
s__Ruminococcus_2_unclassified	-3.76	0.0958	0.5918	no	down	0.0048	0.0007	0.0095	0	0	0	0	0	0	0	0.004126	0.006159	0	0	0	0	0	0	0	0	0.032072	0	0	0.055495	0.025784	0	0	0	0.003009	0.007293	0
s__Delftia_unclassified	2.39	0.1018	0.5918	no	up	0.0056	0.0089	0.0017	0	0	0.028573	0	0	0	0	0.066022	0	0	0.029606	0.002843	0	0	0.006853	0	0	0	0	0	0	0	0	0	0	0.022564	0	0
s__Klebsiella_pneumoniae	-5.39	0.1051	0.5918	no	down	0.05	0.0025	0.1048	0	0	0	0	0	0	0	0	0	0	0	0.036955	0	0	0	0	0	0	0.030293	1.15964	0	0	0	0.164979	0	0	0	0.007355
s__Streptococcus_equinus	-3.23	0.1085	0.5918	no	down	0.0127	0.0026	0.0244	0	0	0	0	0	0	0	0.034386	0.004106	0	0	0	0	0	0	0	0	0.053939	0.186083	0	0.003827	0.060777	0	0	0	0	0.013128	0
s__uncultured_Prevotella_sp.	-3.35	0.1146	0.5918	no	down	0.0457	0.0087	0.0885	0.00963	0.005453	0	0	0	0	0	0	0.0657	0.014231	0.018504	0.017056	0	0	0	0	0	0.002916	0.004328	0.311949	0.072718	0	0.532841	0.181852	0.028767	0.012034	0.002917	0
s__Bacteroides_sp._HGA0133	1.96	0.1159	0.5918	no	up	0.01	0.0152	0.0039	0.057778	0.035446	0	0	0.08607	0.022693	0	0	0	0	0	0	0	0	0.026042	0	0	0	0	0	0	0	0	0.050619	0	0	0	0
s__Bradyrhizobium_japonicum	1.29	0.1189	0.5918	no	up	0.0335	0.0462	0.0189	0.040124	0.006817	0.057146	0.011151	0.01359	0.02553	0.008668	0.017881	0	0	0	0	0.186204	0.317799	0.008224	0.020767	0	0.005831	0.024523	0	0	0	0	0	0	0.04212	0	0.152616
s__uncultured_Oxobacter_sp.	1.81	0.1189	0.5918	no	up	0.0047	0.007	0.002	0	0	0.02177	0.011151	0	0	0.023115	0.01513	0.008213	0	0	0	0	0	0.026042	0	0	0	0	0	0.007654	0.018417	0	0	0	0	0	0
s__Anaerofilum_unclassified	-1.68	0.1191	0.5918	no	down	0.0038	0.0019	0.0061	0	0	0	0	0	0	0.010113	0.005502	0.008213	0	0	0	0	0	0.004112	0	0	0.005831	0.01154	0	0.015309	0.016576	0	0.016873	0.012785	0	0	0
s__Peptococcaceae_unclassified	1.36	0.1199	0.5918	no	up	0.3047	0.4252	0.1657	0.987048	0.601227	1.51165	1.14699	0.469611	0.513439	0.291823	0.211821	0.37983	0.01601	0	0	0.006207	0	0.242599	0.44234	0	0.504403	0.108188	0	0.097595	0.337035	0.300577	0.202475	0.15822	0	0	0.003677
s__Peptostreptococcaceae_unclassified	-1.61	0.1207	0.5918	no	down	0.0037	0.0019	0.0058	0	0	0	0	0	0	0	0	0.028744	0	0	0	0	0	0	0	0	0	0	0	0.013395	0.040518	0	0.00375	0.01758	0	0	0
s__Lachnospiraceae_NC2004_group_unclassified	-2.91	0.1207	0.5918	no	down	0.0032	0.0008	0.006	0	0	0	0	0	0	0	0	0.012319	0	0	0	0	0	0	0	0	0	0	0	0.007654	0.01105	0.056358	0	0.003196	0	0	0
s__Micrococcus_aloeverae	-Inf	0.1219	0.5918	no	down	0.2615	0	0.5633	0	0	0	0	0	0	0	0	0	0	0	0	0	0	0	0	0	0	0	0	0	0	0	0	0	7.18895	0.134197	0
s__Paracoccus_sp._PW-P2	-Inf	0.1219	0.5918	no	down	0.0919	0	0.1979	0	0	0	0	0	0	0	0	0	0	0	0	0	0	0	0	0	0	0	0	0	0	0	0	0	2.30907	0.264018	0
s__Deinococcus_unclassified	-Inf	0.1219	0.5918	no	down	0.0791	0	0.1704	0	0	0	0	0	0	0	0	0	0	0	0	0	0	0	0	0	0	0	0	0	0	0	0	0	2.1782	0.036467	0
s__Dietzia_cinnamea	-Inf	0.1219	0.5918	no	down	0.0516	0	0.1112	0	0	0	0	0	0	0	0	0	0	0	0	0	0	0	0	0	0	0	0	0	0	0	0	0	1.43809	0.007293	0
s__Staphylococcus_haemolyticus	-Inf	0.1219	0.5918	no	down	0.0347	0	0.0748	0	0	0	0	0	0	0	0	0	0	0	0	0	0	0	0	0.948962	0	0	0	0	0	0	0	0	0	0.023339	0
s__Shimwellia_unclassified	-Inf	0.1219	0.5918	no	down	0.0042	0	0.0091	0	0	0	0	0	0	0	0	0	0	0	0	0	0	0	0	0	0	0	0	0	0	0	0	0	0.079727	0.037925	0
s__uncultured_Atopobium_sp.	-Inf	0.1219	0.5918	no	down	0.047	0	0.1013	0	0	0	0	0	0	0	0	0	0	0	0	0	0	0	0	0	0	0	1.22067	0	0	0	0	0	0.096274	0	0
s__Marinomonas_unclassified	-Inf	0.1219	0.5918	no	down	0.0265	0	0.0571	0	0	0	0	0	0	0	0	0	0	0	0	0	0	0	0	0	0	0	0	0	0	0	0	0	0.004513	0.738083	0
s__Neisseriaceae_unclassified	-Inf	0.1219	0.5918	no	down	0.0118	0	0.0253	0	0	0	0	0	0	0	0	0	0	0	0	0	0	0	0	0	0	0	0	0	0	0	0	0	0.318907	0.010211	0
s__Methyloversatilis_unclassified	-Inf	0.1219	0.5918	no	down	0.0268	0	0.0578	0	0	0	0	0	0	0	0	0	0	0	0	0	0	0	0	0	0	0	0.745965	0	0	0.005123	0	0	0	0	0
s__Rheinheimera_unclassified	-Inf	0.1219	0.5918	no	down	0.0105	0	0.0226	0	0	0	0	0	0	0	0	0	0	0	0	0	0	0	0	0	0	0	0	0	0	0	0	0	0.007521	0.285898	0
s__Rhodococcus_sp._23H12-1	-Inf	0.1219	0.5918	no	down	0.0117	0	0.0251	0	0	0	0	0	0	0	0	0	0	0	0	0	0	0	0	0	0	0	0	0	0	0	0	0	0.282805	0.04376	0
s__Acinetobacter_sp._109	-Inf	0.1219	0.5918	no	down	0.0037	0	0.0081	0	0	0	0	0	0	0	0	0	0	0	0	0	0	0	0	0	0	0	0	0	0	0	0	0	0.039111	0.06564	0
s__Paracoccus_sp._G200V	-Inf	0.1219	0.5918	no	down	0.0075	0	0.0161	0	0	0	0	0	0	0	0	0	0	0	0	0	0	0	0	0	0	0	0	0	0	0	0	0	0.103795	0.105024	0
s__Haematobacter_massiliensis	-Inf	0.1219	0.5918	no	down	0.0083	0	0.0178	0	0	0	0	0	0	0	0	0	0	0	0	0	0	0	0	0	0	0	0	0	0	0	0	0	0.033094	0.198378	0
s__Paracoccus_sp._254	-Inf	0.1219	0.5918	no	down	0.0075	0	0.0161	0	0	0	0	0	0	0	0	0	0	0	0	0	0	0	0	0	0	0	0	0	0	0	0	0	0.04212	0.167746	0
s__Actinomycetaceae_unclassified	-Inf	0.1219	0.5918	no	down	0.0089	0	0.0192	0	0	0	0	0	0	0	0	0	0	0	0	0	0	0	0	0	0	0	0.244134	0	0	0	0	0	0.006017	0	0
s__Fretibacterium_unclassified	-Inf	0.1219	0.5918	no	down	0.012	0	0.0258	0	0	0	0	0	0	0	0	0	0	0	0	0	0	0	0	0	0	0	0.332294	0	0	0	0.00375	0	0	0	0
s__Sphingomonas_sp._CCGE4011	-Inf	0.1219	0.5918	no	down	0.005	0	0.0108	0	0	0	0	0	0	0	0	0	0	0	0	0	0	0	0	0	0	0	0	0	0	0	0	0	0.067693	0.072933	0
s__F0332_unclassified	-Inf	0.1219	0.5918	no	down	0.0066	0	0.0143	0	0	0	0	0	0	0	0	0	0	0	0	0	0	0	0	0	0	0	0	0	0	0	0	0	0.171488	0.014587	0
s__Brevibacterium_sanguinis	-Inf	0.1219	0.5918	no	down	0.0062	0	0.0133	0	0	0	0	0	0	0	0	0	0	0	0	0	0	0	0	0	0	0	0	0	0	0	0	0	0.135385	0.037925	0
s__Pseudomonas_aeruginosa	-Inf	0.1219	0.5918	no	down	0.004	0	0.0086	0	0	0	0	0	0	0	0	0	0	0	0	0	0	0	0	0	0	0	0	0	0	0	0	0	0.039111	0.072933	0
s__uncultured_Abiotrophia_sp.	-Inf	0.1219	0.5918	no	down	0.0047	0	0.0101	0	0	0	0	0	0	0	0	0	0	0	0	0	0	0	0	0	0	0	0	0	0	0	0	0	0.097778	0.033549	0
s__Rothia_unclassified	-Inf	0.1219	0.5918	no	down	0.0065	0	0.0141	0	0	0	0	0	0	0	0	0	0	0	0	0	0	0	0	0	0	0	0	0	0	0	0	0	0.112821	0.070016	0
s__Bacillus_sp._(in:_Bacteria)	-Inf	0.1219	0.5918	no	down	0.0016	0	0.0034	0	0	0	0	0	0	0	0	0	0	0	0	0	0	0	0	0	0	0	0	0	0	0	0	0	0	0.036467	0.007355
s__Peptostreptococcus_unclassified	-Inf	0.1219	0.5918	no	down	0.0031	0	0.0067	0	0	0	0	0	0	0	0	0	0	0	0	0	0	0	0	0	0	0	0	0	0	0	0	0	0.067693	0.018963	0
s__Solibacillus_unclassified	-Inf	0.1219	0.5918	no	down	0.0082	0	0.0176	0	0	0	0	0	0	0	0	0	0	0	0	0	0	0	0	0	0	0	0	0	0	0	0	0	0.219625	0	0.009194
s__Propionispira_unclassified	-Inf	0.1219	0.5918	no	down	0.0095	0	0.0205	0	0	0	0	0	0	0	0	0	0	0	0	0	0	0	0	0	0	0	0.250916	0	0	0	0	0	0.015043	0	0
s__Kocuria_sp._SBT357	-Inf	0.1219	0.5918	no	down	0.0056	0	0.012	0	0	0	0	0	0	0	0	0	0	0	0	0	0	0	0	0	0	0	0	0	0	0	0	0	0.093265	0.062722	0
s__Pseudonocardiaceae_unclassified	-Inf	0.1219	0.5918	no	down	0.0079	0	0.0169	0	0	0	0	0	0	0	0	0	0	0	0	0	0	0	0	0	0	0	0.196664	0	0	0	0	0	0	0.023339	0
s__Brochothrix_thermosphacta	-Inf	0.1219	0.5918	no	down	0.0049	0	0.0106	0	0	0	0	0	0	0	0	0	0	0	0	0	0	0	0	0	0	0	0	0	0	0	0	0	0.018051	0.11961	0
s__Cloacibacterium_unclassified	-Inf	0.1219	0.5918	no	down	0.0085	0	0.0183	0	0	0	0	0	0	0	0	0	0	0	0	0	0	0	0	0	0	0	0.196664	0	0	0	0	0	0.040616	0	0
s__Prevotella_6_unclassified	-Inf	0.1219	0.5918	no	down	0.0033	0	0.0071	0	0	0	0	0	0	0	0	0	0	0	0	0	0	0	0	0	0	0	0	0	0	0	0	0	0.054154	0.037925	0
s__Rothia_aeria	-Inf	0.1219	0.5918	no	down	0.0033	0	0.0072	0	0	0	0	0	0	0	0	0	0	0	0	0	0	0	0	0	0	0	0	0	0	0	0	0	0.058667	0.035008	0
s__Sphingomonas_panni	-Inf	0.1219	0.5918	no	down	0.004	0	0.0087	0	0	0	0	0	0	0	0	0	0	0	0	0	0	0	0	0	0	0	0	0	0	0	0	0	0.078223	0.035008	0
s__uncultured_Enterobacter_sp.	-Inf	0.1219	0.5918	no	down	0.0049	0	0.0106	0	0	0	0	0	0	0	0	0	0	0	0	0	0	0	0	0	0	0	0	0	0	0	0	0	0.072205	0.06564	0
s__Actinoplanes_violaceus	-Inf	0.1219	0.5918	no	down	0.0047	0	0.0101	0	0	0	0	0	0	0	0	0	0	0	0	0	0	0	0	0	0	0	0	0	0	0	0	0.004795	0	0	0.126873
s__Haemophilus_haemolyticus	-Inf	0.1219	0.5918	no	down	0.0048	0	0.0104	0	0	0	0	0	0	0	0	0	0	0	0	0	0	0	0	0	0	0	0	0	0	0	0	0	0.022564	0.112317	0
s__Selenomonas_3_unclassified	-Inf	0.1219	0.5918	no	down	0.0017	0	0.0037	0	0	0	0	0	0	0	0	0	0	0	0	0	0	0	0	0	0	0	0	0	0	0	0	0	0.007521	0.040843	0
s__Enterobacteriaceae_unclassified	-Inf	0.1219	0.5918	no	down	0.0028	0	0.0061	0	0	0	0	0	0	0	0	0	0	0	0	0	0	0	0	0	0	0	0	0.005741	0	0	0	0	0.07371	0	0
s__ZOR0006_unclassified	-Inf	0.1219	0.5918	no	down	0.0065	0	0.014	0	0	0	0	0	0	0	0	0	0	0	0	0	0	0	0	0	0	0	0.176319	0	0	0	0	0	0.006017	0	0
s__Hymenobacter_unclassified	-Inf	0.1219	0.5918	no	down	0.0043	0	0.0092	0	0	0	0	0	0	0	0	0	0	0	0	0	0	0	0	0	0	0	0	0	0	0	0	0	0.04212	0.077309	0
s__Acinetobacter_johnsonii	-Inf	0.1219	0.5918	no	down	0.0012	0	0.0026	0	0	0	0	0	0	0	0	0	0	0	0	0	0	0	0	0	0	0	0	0	0	0	0	0	0.018051	0.016045	0
s__Lachnoanaerobaculum_unclassified	-Inf	0.1219	0.5918	no	down	0.0007	0	0.0015	0	0	0	0	0	0	0	0	0	0	0	0	0	0	0	0	0	0	0	0	0	0	0	0	0	0.007521	0.011669	0
s__Actinobacillus_unclassified	-Inf	0.1219	0.5918	no	down	0.0011	0	0.0024	0	0	0	0	0	0	0	0	0	0	0	0	0	0	0	0	0	0	0	0	0	0	0	0	0	0.009026	0.02188	0
s__Kytococcus_sp._FXJ8.142	-Inf	0.1219	0.5918	no	down	0.0025	0	0.0053	0	0	0	0	0	0	0	0	0	0	0	0	0	0	0	0	0	0	0.004328	0	0	0	0	0	0	0.064684	0	0
s__Dietzia_unclassified	-Inf	0.1219	0.5918	no	down	0.0017	0	0.0037	0	0	0	0	0	0	0	0	0	0	0	0	0	0	0	0	0	0	0	0	0	0	0	0	0	0.025573	0.02188	0
s__Rubellimicrobium_unclassified	-Inf	0.1219	0.5918	no	down	0.0011	0	0.0023	0	0	0	0	0	0	0	0	0	0	0	0	0	0	0	0	0	0	0	0	0	0	0	0	0	0.007521	0	0.022065
s__Paracoccus_sp.	-Inf	0.1219	0.5918	no	down	0.0034	0	0.0072	0	0	0	0	0	0	0	0	0	0	0	0	0	0	0	0	0	0	0	0	0	0	0	0	0	0.024068	0.070016	0
s__Virgisporangium_sp.	-Inf	0.1219	0.5918	no	down	0.0014	0	0.0031	0	0	0	0	0	0	0	0	0	0	0	0	0	0	0	0	0	0	0	0	0	0	0	0	0.004795	0	0	0.034936
s__Lactobacillus_rogosae	-Inf	0.1219	0.5918	no	down	0.0036	0	0.0079	0	0	0	0	0	0	0	0	0	0	0	0	0	0	0	0	0	0.071433	0	0	0.030618	0	0	0	0	0	0	0
s__Alloprevotella_tannerae	-Inf	0.1219	0.5918	no	down	0.0022	0	0.0046	0	0	0	0	0	0	0	0	0	0	0	0	0	0	0	0	0	0	0	0	0	0	0	0	0	0.019556	0.040843	0
s__Selenomonas_unclassified	-Inf	0.1219	0.5918	no	down	0.0023	0	0.005	0	0	0	0	0	0	0	0	0	0	0	0	0	0	0	0	0	0	0	0	0	0	0	0	0	0.019556	0.045219	0
s__Lachnoclostridium_sp._Marseille-P6806	-Inf	0.1219	0.5918	no	down	0.0032	0	0.0069	0	0	0	0	0	0	0	0	0	0	0	0	0	0	0	0	0	0.014578	0	0	0	0.075511	0	0	0	0	0	0
s__Blastocatella_unclassified	-Inf	0.1219	0.5918	no	down	0.0017	0	0.0036	0	0	0	0	0	0	0	0	0	0	0	0	0	0	0	0	0	0	0	0	0	0	0	0	0	0.037607	0	0.009194
s__Porphyromonas_unclassified	-Inf	0.1219	0.5918	no	down	0.0015	0	0.0032	0	0	0	0	0	0	0	0	0	0	0	0	0	0	0	0	0	0	0	0	0	0	0	0	0	0.012034	0.029173	0
s__Roseomonas_sp._OTB25	-Inf	0.1219	0.5918	no	down	0.0015	0	0.0032	0	0	0	0	0	0	0	0	0	0	0	0	0	0	0	0	0	0	0	0	0	0	0	0	0	0.030086	0.011669	0
s__Mycobacterium_sp._IP20010961	-Inf	0.1219	0.5918	no	down	0.0021	0	0.0045	0	0	0	0	0	0	0	0	0	0	0	0	0	0	0	0	0	0	0	0	0	0	0	0	0	0.034598	0	0.023904
s__Modestobacter_unclassified	-Inf	0.1219	0.5918	no	down	0.0009	0	0.0018	0	0	0	0	0	0	0	0	0	0	0	0	0	0	0	0	0	0	0	0	0	0	0	0	0	0	0.007293	0.016549
s__Micavibrionaceae_unclassified	-Inf	0.1219	0.5918	no	down	0.001	0	0.0022	0	0	0	0	0	0	0	0	0	0	0	0	0	0	0	0	0	0	0	0	0	0	0	0	0	0	0.024797	0.003677
s__Erythrobacter_unclassified	-Inf	0.1219	0.5918	no	down	0.0014	0	0.003	0	0	0	0	0	0	0	0	0	0	0	0	0	0	0	0	0	0	0	0	0	0	0	0	0	0.022564	0.016045	0
s__Actinomycetospora_chibensis	-Inf	0.1219	0.5918	no	down	0.002	0	0.0043	0	0	0	0	0	0	0	0	0	0	0	0	0	0	0	0	0	0	0	0	0	0	0	0	0	0.022564	0	0.033097
s__Flavobacteriales_unclassified	-Inf	0.1219	0.5918	no	down	0.0011	0	0.0025	0	0	0	0	0	0	0	0	0	0	0	0	0	0	0	0	0	0	0	0	0	0	0	0	0	0	0.011669	0.020226
s__Aquimonas_sp._enrichment_culture_clone_03SUJ1	-Inf	0.1219	0.5918	no	down	0.0012	0	0.0026	0	0	0	0	0	0	0	0	0	0	0	0	0	0	0	0	0	0	0	0	0	0	0	0	0	0	0.010211	0.023904
s__Acinetobacter_sp._GA72	-Inf	0.1219	0.5918	no	down	0.0022	0	0.0047	0	0	0	0	0	0	0	0	0	0	0	0	0	0	0	0	0	0	0	0	0	0	0	0	0	0.034598	0.026256	0
s__Megasphaera_unclassified	-Inf	0.1219	0.5918	no	down	0.0019	0	0.0041	0	0	0	0	0	0	0	0	0	0	0	0	0	0	0	0	0	0	0	0	0	0	0	0	0	0.04212	0.011669	0
s__Rothia_dentocariosa	-Inf	0.1219	0.5918	no	down	0.001	0	0.0022	0	0	0	0	0	0	0	0	0	0	0	0	0	0	0	0	0.002816	0	0	0	0	0	0	0	0	0	0.026256	0
s__Leptotrichia_unclassified	-Inf	0.1219	0.5918	no	down	0.0019	0	0.0041	0	0	0	0	0	0	0	0	0	0	0	0	0	0	0	0	0	0	0	0	0	0	0	0	0	0.016547	0.036467	0
s__Pedobacter_unclassified	-Inf	0.1219	0.5918	no	down	0.0012	0	0.0026	0	0	0	0	0	0	0	0	0	0	0	0	0	0	0	0	0	0	0	0	0	0	0	0	0	0	0.024797	0.009194
s__Candidatus_Soleaferrea_massiliensis	-Inf	0.1219	0.5918	no	down	0.0014	0	0.003	0	0	0	0	0	0	0	0	0	0	0	0	0	0	0	0	0	0	0	0	0.005741	0.033151	0	0	0	0	0	0
s__Cellvibrionaceae_unclassified	-Inf	0.1219	0.5918	no	down	0.0011	0	0.0025	0	0	0	0	0	0	0	0	0	0	0	0	0	0	0	0	0	0	0	0	0	0	0	0	0	0	0.024797	0.007355
s__Anaerostipes_sp.	-Inf	0.1219	0.5918	no	down	0.0016	0	0.0035	0	0	0	0	0	0	0	0	0	0	0	0	0	0	0	0	0	0	0	0	0	0.038676	0	0	0	0	0.007293	0
s__Devosia_sp.	-Inf	0.1219	0.5918	no	down	0.001	0	0.0021	0	0	0	0	0	0	0	0	0	0	0	0	0	0	0	0	0	0	0	0	0	0	0	0	0	0	0.014587	0.012871
s__Deinococcus_sp._HME8654	-Inf	0.1219	0.5918	no	down	0.0004	0	0.0009	0	0	0	0	0	0	0	0	0	0	0	0	0	0	0	0	0	0	0	0	0	0	0	0	0	0.007521	0.004376	0
s__Tsukamurella_unclassified	-Inf	0.1219	0.5918	no	down	0.0011	0	0.0023	0	0	0	0	0	0	0	0	0	0	0	0	0	0	0	0	0	0	0	0	0	0	0	0	0	0.013539	0.016045	0
s__Marmoricola_sp._CMT28	-Inf	0.1219	0.5918	no	down	0.0012	0	0.0025	0	0	0	0	0	0	0	0	0	0	0	0	0	0	0	0	0	0	0	0	0	0	0	0	0	0.01053	0.02188	0
s__Nubsella_unclassified	-Inf	0.1219	0.5918	no	down	0.0006	0	0.0014	0	0	0	0	0	0	0	0	0	0	0	0	0	0	0	0	0	0	0	0	0	0	0	0	0	0.003009	0.014587	0
s__Bacteroides_ndongoniae	-Inf	0.1219	0.5918	no	down	0.0009	0	0.0018	0	0	0	0	0	0	0	0	0	0	0	0	0	0	0	0	0	0	0	0	0	0	0.003416	0.020622	0	0	0	0
s__Sinorhizobium_sp._LSJ-10	-Inf	0.1219	0.5918	no	down	0.0014	0	0.003	0	0	0	0	0	0	0	0	0	0	0	0	0	0	0	0	0	0	0	0	0	0	0	0	0	0.027077	0.011669	0
s__Prevotella_nigrescens	-Inf	0.1219	0.5918	no	down	0.0011	0	0.0024	0	0	0	0	0	0	0	0	0	0	0	0	0	0	0	0	0	0	0	0	0	0	0	0	0	0.004513	0.026256	0
s__uncultured_Citrobacter_sp.	-Inf	0.1219	0.5918	no	down	0.0012	0	0.0027	0	0	0	0	0	0	0	0	0	0	0	0	0	0	0	0	0	0	0	0	0	0	0	0.024372	0	0	0.010211	0
s__Antricoccus_unclassified	-Inf	0.1219	0.5918	no	down	0.001	0	0.0021	0	0	0	0	0	0	0	0	0	0	0	0	0	0	0	0	0	0	0	0	0	0	0	0	0	0.007521	0.020421	0
s__Planifilum_unclassified	-Inf	0.1219	0.5918	no	down	0.001	0	0.0022	0	0	0	0	0	0	0	0	0	0	0	0	0	0	0	0	0	0	0	0	0	0	0	0	0	0	0.002917	0.025742
s__Roseomonas_sp._S2-87	-Inf	0.1219	0.5918	no	down	0.0006	0	0.0012	0	0	0	0	0	0	0	0	0	0	0	0	0	0	0	0	0	0	0	0	0	0	0	0	0	0.006017	0.010211	0
s__Pseudorhodoferax_sp._MR20	-Inf	0.1219	0.5918	no	down	0.0011	0	0.0023	0	0	0	0	0	0	0	0	0	0	0	0	0	0	0	0	0	0	0	0	0	0	0	0	0.007991	0	0.02188	0
s__Deinococcus_planocerae	-Inf	0.1219	0.5918	no	down	0.0005	0	0.0011	0	0	0	0	0	0	0	0	0	0	0	0	0	0	0	0	0	0	0	0	0	0	0	0	0	0.004513	0.010211	0
s__uncultured_Brevundimonas_sp.	-Inf	0.1219	0.5918	no	down	0.001	0	0.0021	0	0	0	0	0	0	0	0	0	0	0	0	0	0	0	0	0	0	0	0	0	0	0	0	0	0.018051	0.008752	0
s__Janthinobacterium_unclassified	-Inf	0.1219	0.5918	no	down	0.0008	0	0.0018	0	0	0	0	0	0	0	0	0	0	0	0	0	0	0	0	0	0	0	0	0	0	0	0	0	0.01053	0.013128	0
s__SD04E11_unclassified	-Inf	0.1219	0.5918	no	down	0.0008	0	0.0017	0	0	0	0	0	0	0	0	0	0	0	0	0	0	0	0	0	0	0	0	0	0	0	0	0	0.015043	0.007293	0
s__Phycisphaeraceae_unclassified	-Inf	0.1219	0.5918	no	down	0.0005	0	0.0011	0	0	0	0	0	0	0	0	0	0	0	0	0	0	0	0	0	0	0	0	0	0	0	0	0	0	0.002917	0.011032
s__Gracilibacteria_unclassified	-Inf	0.1219	0.5918	no	down	0.0003	0	0.0007	0	0	0	0	0	0	0	0	0	0	0	0	0	0	0	0	0	0	0	0	0	0	0	0	0	0.006017	0.002917	0
s__Oscillibacter_sp.	-Inf	0.1219	0.5918	no	down	0.0006	0	0.0014	0	0	0	0	0	0	0	0	0	0	0	0	0	0	0	0	0	0	0	0	0.009568	0	0.008539	0	0	0	0	0
s__Deinococcus_sp._X2(2016)	-Inf	0.1219	0.5918	no	down	0.0006	0	0.0014	0	0	0	0	0	0	0	0	0	0	0	0	0	0	0	0	0	0	0	0	0	0	0	0	0	0.01053	0.007293	0
s__Calothrix_PCC-6303_unclassified	-Inf	0.1219	0.5918	no	down	0.0005	0	0.0011	0	0	0	0	0	0	0	0	0	0	0	0	0	0	0	0	0	0	0	0	0	0	0	0	0	0.006017	0.008752	0
s__Fibrobacteraceae_unclassified	-Inf	0.1219	0.5918	no	down	0.0002	0	0.0005	0	0	0	0	0	0	0	0	0	0	0	0	0	0	0	0	0	0	0	0	0	0	0	0	0.003196	0	0	0.003677
s__uncultured_Catonella_sp.	-Inf	0.1219	0.5918	no	down	0.0002	0	0.0005	0	0	0	0	0	0	0	0	0	0	0	0	0	0	0	0	0	0	0	0	0	0	0	0	0.003196	0	0.002917	0
s__uncultured_Roseburia_sp.	3.89	0.1256	0.5918	no	up	0.0235	0.0415	0.0028	0.004815	0	0	0	0.00453	0	0.030338	0.026134	0.509178	0.01601	0	0	0	0	0.031524	0	0	0	0.008655	0	0	0.023942	0	0	0.003196	0	0	0
s__Bacteroides_fragilis	-3.26	0.1268	0.5918	no	down	0.1306	0.0262	0.2511	0	0.013633	0	0	0	0	0.017336	0.308103	0	0	0.024055	0.029848	0	0	0	0	0.012672	0.021867	0.551036	2.35996	0.218153	0	0	0.011249	0	0.06318	0.026256	0
s__Candidatus_Stoquefichus_sp._SB1	2.07	0.1316	0.5918	no	up	0.0013	0.0021	0.0005	0.011235	0	0.005442	0	0	0.002837	0.005779	0	0	0	0	0	0	0	0.005482	0	0	0	0	0	0	0	0	0	0.006393	0	0	0
s__Truepera_unclassified	0.83	0.1381	0.5918	no	up	0.0044	0.0055	0.0031	0	0	0	0	0	0	0	0	0	0	0	0	0.082757	0	0	0	0.002816	0	0	0	0	0	0	0	0	0.006017	0.004376	0.027581
s__Ruminiclostridium_1_unclassified	1.58	0.1397	0.5918	no	up	0.0697	0.1008	0.0338	0.030494	0.046353	0.072113	0.661112	0.244621	0.251046	0	0.004126	0	0	0	0	0.014483	0	0.187774	0.197288	0	0	0	0	0	0	0.068313	0.026247	0.147033	0	0	0
s__Asaccharobacter_celatus	-2.15	0.1411	0.5918	no	down	0.0151	0.0058	0.0258	0	0	0	0	0.02718	0.043969	0	0.016506	0	0	0	0	0	0	0	0.089299	0	0	0.015868	0	0.005741	0.020259	0	0.054368	0.150229	0	0	0
s__Klebsiella_unclassified	-3.58	0.1456	0.5918	no	down	0.1082	0.0178	0.2126	0	0	0.089801	0	0	0	0	0.011004	0	0	0.129526	0.025584	0.010345	0	0	0.045688	0.059134	0	0.014425	1.95307	0	0	0	0.421822	0	0.088753	0.180874	0
s__Anaerovorax_unclassified	0.36	0.1537	0.5918	no	up	0.0093	0.0104	0.0081	0.028889	0	0	0.011151	0.0302	0.018438	0.005779	0.019256	0.028744	0	0	0	0.006207	0	0.006853	0	0	0	0.00577	0	0.053581	0.040518	0.005123	0	0	0	0	0
s__Coriobacteriales_unclassified	-1.2	0.1547	0.5918	no	down	0.0053	0.0033	0.0076	0	0	0	0	0	0	0	0.009628	0	0	0	0	0	0	0.039748	0	0	0.010205	0.033178	0	0.003827	0.044201	0	0	0.007991	0	0	0
s__Harryflintia_acetispora	-2.75	0.1567	0.5918	no	down	0.0187	0.0051	0.0344	0	0	0	0.054163	0	0.011347	0.011557	0	0	0	0	0	0	0	0	0.016614	0	0.024783	0.01731	0	0.007654	0.009209	0	0.371204	0	0	0	0
s__GCA-900066575_unclassified	0.76	0.1643	0.5918	no	up	0.145	0.1792	0.1055	0.138026	0.023177	0.371449	0.223026	0.14043	0.448195	0.171916	0.094907	0.084179	0.014231	0	0	0	0	0.978618	0.051918	0	0.042277	0.025965	0	0.055495	0.801149	0.080268	0	0.314842	0	0	0
s__Alistipes_ihumii	1.63	0.1657	0.5918	no	up	0.0206	0.03	0.0097	0.192595	0.019087	0.038097	0.038233	0.08607	0.075172	0	0	0	0	0	0	0	0	0	0.070608	0	0	0	0	0	0	0	0	0.055936	0	0	0
s__Curvibacter_unclassified	1.42	0.1657	0.5918	no	up	0.0034	0.0048	0.0018	0.004815	0	0.025852	0	0.00755	0.011347	0	0	0	0	0.014803	0.007107	0	0	0	0	0	0	0.00577	0	0	0	0	0	0	0.018051	0	0
s__Rhizorhapis_unclassified	2.32	0.1786	0.5918	no	up	0.0015	0.0025	0.0005	0	0	0	0.007965	0.01359	0.004255	0	0	0	0	0.011102	0	0	0	0	0	0	0	0	0	0	0	0	0	0	0.006017	0	0
s__Ruminiclostridium_6_unclassified	1.22	0.1791	0.5918	no	up	0.7544	1.0271	0.4397	1.56002	0.632584	0.072113	0.245328	1.48735	0.005673	3.28662	2.253	2.33236	0.044471	0	0	0	0	3.48684	0	0	0.346959	0.041833	0	1.06014	0.429121	3.72135	0.063742	0.05274	0	0	0
s__A2_unclassified	1.55	0.1791	0.5918	no	up	0.0142	0.0205	0.007	0.113952	0.02454	0.008164	0.025489	0.0151	0.015602	0.031783	0.002751	0.016425	0.053366	0	0	0	0	0	0	0	0.010205	0.015868	0	0.019136	0.023942	0	0.00375	0.01758	0	0	0
s__Faecalicatena_orotica	Inf	0.18	0.5918	no	up	0.0044	0.0082	0	0	0	0	0	0	0	0	0.059145	0.063647	0	0	0	0	0	0	0	0	0	0	0	0	0	0	0	0	0	0	0
s__Chromatiales_unclassified	Inf	0.18	0.5918	no	up	0.0267	0.0498	0	0	0	0	0	0	0	0	0	0	0	0	0	0.537924	0.209416	0	0	0	0	0	0	0	0	0	0	0	0	0	0
s__Xanthomonadaceae_unclassified	Inf	0.18	0.5918	no	up	0.0015	0.0028	0	0	0	0	0	0	0	0	0	0	0	0	0	0.008276	0.033066	0	0	0	0	0	0	0	0	0	0	0	0	0	0
s__uncultured_Luedemannella_sp.	Inf	0.18	0.5918	no	up	0.0076	0.0141	0	0	0	0	0	0	0	0	0	0	0	0	0	0.103447	0.108382	0	0	0	0	0	0	0	0	0	0	0	0	0	0
s__Muribaculum_intestinale	Inf	0.18	0.5918	no	up	0.01	0.0187	0	0.004815	0	0	0	0	0	0	0	0	0.275722	0	0	0	0	0	0	0	0	0	0	0	0	0	0	0	0	0	0
s__Pseudomonas_sp._CNE_19	Inf	0.18	0.5918	no	up	0.0049	0.0091	0	0	0	0	0	0	0	0	0	0	0	0	0	0.070344	0.066131	0	0	0	0	0	0	0	0	0	0	0	0	0	0
s__uncultured_Pedomicrobium_sp.	Inf	0.18	0.5918	no	up	0.0075	0.014	0	0	0	0	0	0	0	0	0	0	0	0	0	0.035172	0.174514	0	0	0	0	0	0	0	0	0	0	0	0	0	0
s__uncultured_Marmoricola_sp.	Inf	0.18	0.5918	no	up	0.0053	0.0099	0	0	0	0	0	0	0	0	0	0	0	0	0	0.091033	0.056947	0	0	0	0	0	0	0	0	0	0	0	0	0	0
s__Kribbella_sp.	Inf	0.18	0.5918	no	up	0.0064	0.012	0	0	0	0	0	0	0	0	0	0	0	0	0	0.082757	0.09736	0	0	0	0	0	0	0	0	0	0	0	0	0	0
s__Rhodanobacter_sp.	Inf	0.18	0.5918	no	up	0.0017	0.0032	0	0	0	0	0	0	0	0	0	0	0	0	0	0.028965	0.01837	0	0	0	0	0	0	0	0	0	0	0	0	0	0
s__Luedemannella_sp._119-1-07	Inf	0.18	0.5918	no	up	0.0079	0.0147	0	0	0	0	0	0	0	0	0	0	0	0	0	0.13655	0.084501	0	0	0	0	0	0	0	0	0	0	0	0	0	0
s__A0839_unclassified	Inf	0.18	0.5918	no	up	0.0029	0.0054	0	0	0	0	0	0	0	0	0	0	0	0	0	0.022758	0.058784	0	0	0	0	0	0	0	0	0	0	0	0	0	0
s__Cellvibrio_unclassified	Inf	0.18	0.5918	no	up	0.0009	0.0016	0	0	0	0	0	0	0.018438	0	0	0	0	0	0.005685	0	0	0	0	0	0	0	0	0	0	0	0	0	0	0	0
s__Anaerolineae_unclassified	Inf	0.18	0.5918	no	up	0.001	0.0018	0	0	0	0	0	0	0	0	0	0	0	0	0	0.012414	0.014696	0	0	0	0	0	0	0	0	0	0	0	0	0	0
s__Alcaligenaceae_unclassified	Inf	0.18	0.5918	no	up	0.0053	0.0099	0	0	0	0	0	0	0	0	0	0	0	0	0	0.142757	0.005511	0	0	0	0	0	0	0	0	0	0	0	0	0	0
s__JTB255_marine_benthic_group_unclassified	Inf	0.18	0.5918	no	up	0.0035	0.0064	0	0	0	0	0	0	0	0	0	0	0	0	0	0.026896	0.069805	0	0	0	0	0	0	0	0	0	0	0	0	0	0
s__SAR324_clade(Marine_group_B)_unclassified	Inf	0.18	0.5918	no	up	0.001	0.0018	0	0	0	0	0	0	0	0	0	0	0	0	0	0.010345	0.016533	0	0	0	0	0	0	0	0	0	0	0	0	0	0
s__SBR1031_unclassified	Inf	0.18	0.5918	no	up	0.0021	0.0039	0	0	0	0	0	0	0	0	0	0	0	0	0	0.033103	0.025718	0	0	0	0	0	0	0	0	0	0	0	0	0	0
s__Lineage_IIa_unclassified	Inf	0.18	0.5918	no	up	0.0021	0.0038	0	0	0	0	0	0	0	0	0	0	0	0	0	0.006207	0.051436	0	0	0	0	0	0	0	0	0	0	0	0	0	0
s__Rhodococcus_koreensis	Inf	0.18	0.5918	no	up	0.0014	0.0027	0	0	0	0	0	0	0	0	0	0	0	0	0	0.026896	0.012859	0	0	0	0	0	0	0	0	0	0	0	0	0	0
s__uncultured_Steroidobacter_sp.	Inf	0.18	0.5918	no	up	0.0016	0.0031	0	0	0	0	0	0	0	0	0	0	0	0	0	0.033103	0.012859	0	0	0	0	0	0	0	0	0	0	0	0	0	0
s__Thermocatellispora_sp._CHM3-46	Inf	0.18	0.5918	no	up	0.0029	0.0055	0	0	0	0	0	0	0	0	0	0	0	0	0	0.05793	0.023881	0	0	0	0	0	0	0	0	0	0	0	0	0	0
s__Sphingobacteriales_unclassified	Inf	0.18	0.5918	no	up	0.0023	0.0042	0	0	0	0	0	0	0	0	0	0	0	0	0	0.024827	0.038577	0	0	0	0	0	0	0	0	0	0	0	0	0	0
s__Byssovorax_cruenta	Inf	0.18	0.5918	no	up	0.0026	0.0049	0	0	0	0	0	0	0	0	0	0	0	0	0	0.031034	0.042251	0	0	0	0	0	0	0	0	0	0	0	0	0	0
s__Sandaracinobacter_sp.	Inf	0.18	0.5918	no	up	0.0013	0.0025	0	0	0	0	0	0	0	0	0	0	0	0.027756	0.009949	0	0	0	0	0	0	0	0	0	0	0	0	0	0	0	0
s__Xanthomonadales_unclassified	Inf	0.18	0.5918	no	up	0.0011	0.002	0	0	0	0	0	0	0	0	0	0	0	0	0	0.006207	0.023881	0	0	0	0	0	0	0	0	0	0	0	0	0	0
s__Nitrosomonas_unclassified	Inf	0.18	0.5918	no	up	0.0024	0.0046	0	0	0	0	0	0	0	0	0	0	0	0	0	0.051723	0.016533	0	0	0	0	0	0	0	0	0	0	0	0	0	0
s__Bacteroidales_unclassified	Inf	0.18	0.5918	no	up	0.0024	0.0046	0	0	0	0	0.009558	0	0	0	0	0	0.058702	0	0	0	0	0	0	0	0	0	0	0	0	0	0	0	0	0	0
s__Candidatus_Azambacteria_unclassified	Inf	0.18	0.5918	no	up	0.001	0.0019	0	0	0	0	0	0	0	0	0	0	0	0	0	0.010345	0.01837	0	0	0	0	0	0	0	0	0	0	0	0	0	0
s__Sphingobacteriia_unclassified	Inf	0.18	0.5918	no	up	0.0025	0.0047	0	0	0	0	0	0	0	0	0	0	0	0	0	0.049654	0.020207	0	0	0	0	0	0	0	0	0	0	0	0	0	0
s__JGI_0001001-H03_unclassified	Inf	0.18	0.5918	no	up	0.0009	0.0017	0	0	0	0	0	0	0	0	0	0	0	0	0	0.010345	0.014696	0	0	0	0	0	0	0	0	0	0	0	0	0	0
s__Methylophilaceae_unclassified	Inf	0.18	0.5918	no	up	0.0012	0.0023	0	0	0	0.023131	0	0	0	0	0	0	0	0.011102	0	0	0	0	0	0	0	0	0	0	0	0	0	0	0	0	0
s__Polyangium_sp.	Inf	0.18	0.5918	no	up	0.0015	0.0028	0	0	0	0	0	0	0	0	0	0	0	0	0	0.033103	0.009185	0	0	0	0	0	0	0	0	0	0	0	0	0	0
s__uncultured_Victivallis_sp.	Inf	0.18	0.5918	no	up	0.0003	0.0006	0	0.00642	0	0.002721	0	0	0	0	0	0	0	0	0	0	0	0	0	0	0	0	0	0	0	0	0	0	0	0	0
s__Beijerinckiaceae_unclassified	Inf	0.18	0.5918	no	up	0.0006	0.001	0	0	0	0	0	0	0	0	0	0	0	0.009252	0	0.006207	0	0	0	0	0	0	0	0	0	0	0	0	0	0	0
s__Thermomicrobia_unclassified	Inf	0.18	0.5918	no	up	0.0008	0.0015	0	0	0	0	0	0	0	0	0	0	0	0	0	0.006207	0.016533	0	0	0	0	0	0	0	0	0	0	0	0	0	0
s__Spirochaetaceae_unclassified	Inf	0.18	0.5918	no	up	0.0006	0.0011	0	0	0	0	0	0	0	0	0	0	0	0	0	0.004138	0.012859	0	0	0	0	0	0	0	0	0	0	0	0	0	0
s__CCM11a_unclassified	Inf	0.18	0.5918	no	up	0.001	0.0019	0	0	0	0	0	0	0	0	0	0	0	0	0	0.024827	0.003674	0	0	0	0	0	0	0	0	0	0	0	0	0	0
s__WS6_(Dojkabacteria)_unclassified	Inf	0.18	0.5918	no	up	0.0003	0.0005	0	0	0	0	0	0	0	0	0	0	0	0	0	0.004138	0.003674	0	0	0	0	0	0	0	0	0	0	0	0	0	0
s__Dinghuibacter_unclassified	Inf	0.18	0.5918	no	up	0.0007	0.0013	0	0	0	0	0	0	0	0	0	0	0	0	0	0.010345	0.009185	0	0	0	0	0	0	0	0	0	0	0	0	0	0
s__Planctomycetacia_unclassified	Inf	0.18	0.5918	no	up	0.0009	0.0017	0	0	0	0	0	0	0	0	0	0	0	0	0	0.020689	0.005511	0	0	0	0	0	0	0	0	0	0	0	0	0	0
s__Catabacter_unclassified	Inf	0.18	0.5918	no	up	0.0005	0.0009	0	0	0	0	0	0.00755	0.005673	0	0	0	0	0	0	0	0	0	0	0	0	0	0	0	0	0	0	0	0	0	0
s__Fodinicurvataceae_unclassified	Inf	0.18	0.5918	no	up	0.0008	0.0015	0	0	0	0	0	0	0	0	0	0	0	0	0	0.01862	0.003674	0	0	0	0	0	0	0	0	0	0	0	0	0	0
s__AB1_unclassified	Inf	0.18	0.5918	no	up	0.0007	0.0013	0	0	0	0	0	0	0	0	0	0	0	0.005551	0	0	0.014696	0	0	0	0	0	0	0	0	0	0	0	0	0	0
s__Sphingomonas_aquatilis	Inf	0.18	0.5918	no	up	0.0007	0.0013	0	0	0	0	0	0	0	0.005779	0	0	0	0	0	0	0	0.013706	0	0	0	0	0	0	0	0	0	0	0	0	0
s__mle1-8_unclassified	Inf	0.18	0.5918	no	up	0.0003	0.0006	0	0	0	0	0	0	0	0	0	0	0	0	0	0.004138	0.005511	0	0	0	0	0	0	0	0	0	0	0	0	0	0
s__Bacteroides_faecichinchillae	1.42	0.1826	0.5918	no	up	0.0769	0.1084	0.0405	0.229509	0.104976	0.258517	0.269224	0.372971	0.248209	0	0	0	0	0	0	0	0	0.142544	0.197288	0	0	0	0	0	0	0.174198	0.063742	0.091097	0	0	0
s__Acinetobacter_sp._MG-2011-22-CW	-6.69	0.1854	0.5918	no	down	0.0583	0.0012	0.1241	0	0	0	0	0	0.018438	0	0	0	0	0	0	0	0	0	0	0	0	0	0.617117	0	0	0	0	0	0.099282	0.897077	0
s__Lactobacillus_iners	-9.12	0.1854	0.5918	no	down	0.0517	0.0002	0.1112	0	0	0	0	0	0	0	0	0	0	0	0.002843	0	0	0	0	0	0	0	0.501831	0	0	0	0	0	0.485882	0.45802	0
s__Pseudomonas_stutzeri	-6.34	0.1854	0.5918	no	down	0.042	0.0011	0.0893	0	0	0	0	0	0	0	0	0.016425	0	0	0	0	0	0	0	0	0	0	1.09182	0	0	0	0.031871	0.036758	0	0	0
s__uncultured_Streptococcus_sp.	-7.11	0.1854	0.5918	no	down	0.0194	0.0003	0.0415	0	0	0	0	0	0	0	0.004126	0	0	0	0	0	0	0	0	0	0	0	0	0	0.01105	0	0	0	0.204582	0.323823	0
s__Capnocytophaga_unclassified	-7.08	0.1854	0.5918	no	down	0.0127	0.0002	0.0271	0	0	0	0	0	0	0	0	0	0	0.003701	0	0	0	0	0	0	0	0	0.264479	0	0	0	0	0	0.075214	0.013128	0
s__Parabacteroides_sp._dnLKV8	-4.03	0.1854	0.5918	no	down	0.0073	0.0009	0.0147	0	0	0	0	0	0	0.013002	0	0	0	0	0	0	0	0	0	0	0.075806	0.064913	0	0.049754	0	0	0	0	0	0	0
s__Saccharimonadaceae_unclassified	-3.09	0.1854	0.5918	no	down	0.0027	0.0006	0.0051	0	0	0	0	0	0	0	0	0	0	0.009252	0	0	0	0	0	0	0	0	0	0	0	0	0	0	0.034598	0.011669	0.020226
s__Lactobacillus_reuteri	-1.79	0.1919	0.5918	no	down	0.0533	0.0249	0.0861	0	0	0	0	0.151	0.133324	0	0	0	0	0	0	0	0	0.08909	0	0	0.058312	0	0.718839	0	0	0.189569	0.052493	0.092695	0	0.007293	0
s__Chitinophagaceae_unclassified	0.14	0.1929	0.5918	no	up	0.0614	0.0642	0.0581	0	0	0	0	0	0	0	0	0	0	0	0	0.448959	0.514356	0	0	0	0	0	0.549302	0	0	0	0	0.003196	0.009026	0.016045	0.178358
s__uncultured_Barnesiella_sp.	-3.82	0.1937	0.5918	no	down	0.0128	0.0018	0.0255	0.00321	0.005453	0	0	0	0	0	0	0	0.017789	0	0	0	0	0	0	0	0	0.00577	0	0.007654	0	0.131503	0.178103	0.007991	0	0	0
s__Massilia_unclassified	-4.41	0.1994	0.5918	no	down	0.0541	0.0052	0.1105	0	0	0	0	0	0	0	0	0	0	0.068464	0.009949	0	0	0	0	0	0	0	0.603554	0	0	0	0	0	0.681439	0.137114	0.01471
s__Aggregatibacter_segnis	-5.12	0.1994	0.5918	no	down	0.0368	0.0022	0.0766	0	0.005453	0	0	0	0	0	0	0	0	0.027756	0	0	0	0	0	0	0	0	0.908721	0	0	0	0.013123	0	0.036103	0.037925	0
s__Anaerotruncus_sp.	1.84	0.2003	0.5918	no	up	0.0226	0.034	0.0095	0.089878	0.158146	0	0.041419	0.11023	0.031203	0	0	0	0.026683	0	0	0	0	0.052083	0	0	0.01312	0.030293	0	0	0	0.056358	0.024372	0	0	0	0
s__Caulobacter_sp._MG34	2.93	0.202	0.5918	no	up	0.0046	0.0076	0.001	0	0	0.08844	0	0	0	0	0.002751	0	0	0	0.002843	0	0	0.020559	0	0	0.01312	0	0	0	0	0	0	0	0	0	0
s__uncultured_Anaerosporobacter_sp.	1.4	0.2093	0.5918	no	up	0.0154	0.0217	0.0082	0.004815	0.035446	0.038097	0.023896	0.08909	0.086519	0.004334	0.016506	0	0	0	0	0	0	0.027412	0.029074	0	0.005831	0.004328	0	0	0	0	0.04312	0.023973	0	0	0
s__Phocea_massiliensis	-0.86	0.2115	0.5918	no	down	0.0031	0.0022	0.004	0	0.01227	0	0.01593	0	0	0	0.005502	0	0	0	0	0	0	0	0.026997	0	0	0	0	0.005741	0.005525	0.003416	0.007499	0.003196	0	0	0
s__Acetatifactor_sp.	0.86	0.2116	0.5918	no	up	0.0442	0.0558	0.0307	0.208644	0.109066	0.091161	0.078059	0.09815	0.015602	0.018781	0.020632	0.036956	0.048029	0	0	0	0	0.11239	0	0	0.005831	0.031735	0	0.053581	0.031309	0.073436	0.108736	0.094293	0	0	0
s__Blautia_unclassified	-1.18	0.2116	0.5918	no	down	0.0355	0.0223	0.0506	0	0.010907	0.039458	0.124257	0.02718	0.028367	0.020225	0.037137	0.030797	0	0	0	0	0	0.016447	0.047764	0	0.155986	0.09809	0	0.024877	0.132604	0	0.04312	0.119864	0.030086	0.005835	0
s__Paracoccus_sp._VITPRS6	-4.96	0.2118	0.5918	no	down	0.3215	0.0215	0.6676	0	0	0	0	0	0	0	0	0	0	0.321966	0	0	0	0	0	0	0	0	0	0	0	0	0	0.006393	3.1996	5.4729	0
s__Bergeyella_unclassified	-4.48	0.2118	0.5918	no	down	0.0271	0.0025	0.0556	0	0	0	0	0	0	0	0	0	0	0.037008	0	0	0	0	0	0	0	0	0.637461	0	0	0	0	0	0.016547	0.068557	0
s__Proteus_unclassified	-5.03	0.2118	0.5918	no	down	0.0284	0.0018	0.059	0	0	0	0	0	0	0	0.027509	0	0	0	0	0	0	0	0	0	0.037903	0.719808	0	0.009568	0	0	0	0	0	0	0
s__Sphingopyxis_unclassified	-4.75	0.2118	0.5918	no	down	0.0286	0.0022	0.059	0	0	0	0	0	0	0	0	0	0	0.033307	0	0	0	0	0	0	0	0	0.698495	0	0	0	0	0	0.009026	0.059805	0
s__Sphingobacterium_unclassified	-6.38	0.2118	0.5918	no	down	0.0196	0.0005	0.0417	0	0	0	0	0	0	0	0	0	0	0	0.007107	0	0	0	0	0	0	0	0.515394	0	0	0	0.00375	0	0	0.023339	0
s__Lysobacter_sp.	-2.96	0.2118	0.5918	no	down	0.0041	0.001	0.0078	0	0	0	0	0	0	0	0	0	0	0	0	0	0.014696	0	0	0	0	0	0	0	0	0	0	0	0.015043	0.080226	0.005516
s__Sphingomonas_sp._JSM_2215019	-2.91	0.2118	0.5918	no	down	0.0073	0.0018	0.0135	0	0	0.027212	0	0	0	0	0	0	0	0	0	0	0	0	0	0	0	0	0	0	0	0	0.011249	0	0.093265	0.071474	0
s__Oxalobacter_unclassified	-2.54	0.2118	0.5918	no	down	0.0036	0.0011	0.0064	0	0	0	0	0	0	0	0.016506	0	0	0	0	0	0	0	0	0	0.051023	0	0	0.02105	0.01105	0	0	0	0	0	0
s__Clostridium_sp._Culture-1	-1.68	0.2118	0.5918	no	down	0.001	0.0005	0.0016	0	0	0	0	0	0.007092	0	0	0	0	0	0	0	0	0	0	0	0	0	0	0.007654	0.009209	0.003416	0	0	0	0	0
s__Lachnospiraceae_UCG-010_unclassified	0.83	0.2193	0.5918	no	up	0.0025	0.0032	0.0018	0.004815	0.00409	0.002721	0.014337	0.00906	0.004255	0	0.002751	0	0	0	0	0	0	0.005482	0	0	0	0.004328	0	0	0	0	0.009374	0.009589	0	0	0
s__Clostridium_sp._Clone-17	1.77	0.22	0.5918	no	up	0.0593	0.0881	0.0259	0.17815	0.09816	0.537444	0.208688	0.11023	0.109212	0	0	0.022584	0	0	0	0	0	0.057566	0.053995	0	0	0	0	0.061236	0	0.097346	0.011249	0.113471	0	0	0
s__Gardnerella_vaginalis	-6.28	0.2228	0.5918	no	down	0.0621	0.0017	0.1318	0	0	0	0	0	0.018438	0	0	0	0	0.007402	0	0	0	0	0	0	0	0	1.55296	0	0.01105	0	0.013123	0	0.136889	0	0
s__uncultured_Alloprevotella_sp.	-3.14	0.2228	0.5918	no	down	0.0093	0.002	0.0176	0.027284	0	0	0.003186	0	0	0	0	0	0	0	0	0	0	0	0	0	0	0	0	0.005741	0	0.044403	0.170604	0.007991	0	0	0
s__Providencia_unclassified	1.53	0.2274	0.5918	no	up	0.0034	0.0049	0.0017	0.022469	0.00818	0	0	0.03171	0.011347	0	0	0	0	0	0	0	0	0	0	0	0	0	0	0	0	0	0.022497	0	0	0	0
s__Cyanobacteria_unclassified	0.91	0.2274	0.5918	no	up	0.0025	0.0032	0.0017	0	0	0	0	0	0	0	0.004126	0	0	0	0	0.006207	0.029392	0.008224	0	0	0	0	0	0	0	0	0	0	0	0	0.022065
s__Akkermansia_muciniphila	-0.01	0.2288	0.5918	no	down	2.605	2.5973	2.6139	0.004815	7.1302	0.020409	4.85718	1.23367	22.0467	0.335163	0.36037	2.87439	0.042692	0.014803	0.017056	0	0.003674	0.017818	30.1435	0	0.014578	0.02885	0	0.331056	2.97622	0	0.348706	0.116667	0.02106	0	0
s__Lachnospiraceae_NK4B4_group_unclassified	2.26	0.2325	0.5918	no	up	0.0145	0.023	0.0048	0.086668	0	0.032655	0.027082	0	0	0.13002	0.027509	0.041063	0	0	0	0	0	0	0	0	0	0.007213	0	0.009568	0	0	0.044994	0	0	0	0
s__Lachnospiraceae_NK4A136_group_unclassified	1.18	0.2347	0.5918	no	up	4.4714	6.033	2.6696	9.75813	15.5487	17.1941	11.5225	8.45904	4.57698	2.34325	0.631336	3.55398	1.96741	0	0	0	0	14.9397	5.65282	0	4.4609	1.35884	0	2.52598	0.880343	8.90972	3.15336	7.73521	0.027077	0	0
s__Streptococcus_sp.	-2.57	0.2364	0.5918	no	down	0.1945	0.0592	0.3507	0	0	0	0	0	0	0	0	0	0.008894	0.791962	0.086702	0	0	0	0	0.00704	0	0	2.19042	0	0	0	0.016873	0	0.98079	1.36385	0
s__uncultured_Lactobacillus_sp.	-4.11	0.2374	0.5918	no	down	0.2048	0.0239	0.4136	0.052964	0	0	0	0	0.039713	0.031783	0.081152	0	0	0	0.071067	0	0	0.082237	0	0.011264	0	0.142808	3.87224	0.003827	0.364661	0.003416	0.924259	0	0.054154	0	0
s__Lachnospiraceae_FCS020_group_unclassified	0.52	0.2374	0.5918	no	up	0.0166	0.0193	0.0135	0.030494	0.01636	0.053064	0.041419	0.03624	0.021275	0.011557	0	0.030797	0.017789	0	0	0	0	0.030154	0	0	0.039361	0	0	0	0.049727	0.061482	0	0.025571	0	0	0
s__Subgroup_6_unclassified	0.86	0.2376	0.5918	no	up	0.9539	1.2056	0.6634	0	0	0	0	0	0	0	0	0	0	0	0	8.93988	9.14452	0	0	0	0	0	0.298386	0	0	0	0.016873	0.044749	0.028581	0	8.23573
s__Bacteroides_ilei	3.92	0.2376	0.5918	no	up	0.0498	0.088	0.0058	0.004815	0.364008	0	0.613321	0.297471	0.039713	0	0	0	0	0	0	0	0	0	0.026997	0	0	0	0	0	0	0	0.048744	0	0	0	0
s__Gemmataceae_unclassified	1.38	0.2376	0.5918	no	up	0.0587	0.0823	0.0316	0	0	0	0	0	0	0	0	0	0	0	0	0.815161	0.418833	0	0	0	0	0	0	0	0	0	0.005624	0.011187	0.03159	0.005835	0.356716
s__Eubacterium]_ventriosum_group_unclassified	-0.69	0.2394	0.5918	no	down	0.0127	0.0099	0.016	0.01284	0.00409	0.016327	0.030268	0.01963	0	0.011557	0.002751	0.045169	0.005337	0	0	0	0	0	0	0	0	0	0	0.015309	0	0.018786	0.007499	0.166211	0	0	0
s__Paracoccus_sp._PE-R2A-21	-0.67	0.2408	0.5918	no	down	0.082	0.0643	0.1024	0	0	0	0	0	0	0	0	0	0	0.964047	0	0	0	0	0	0	0	0	0	0	0	0	0.014998	0	1.03494	0.281522	0
s__Acinetobacter_junii	-1.7	0.2408	0.5918	no	down	0.0643	0.0315	0.1022	0	0	0	0	0	0	0	0	0	0	0.471846	0	0	0	0	0	0	0	0	0.210227	0	0	0	0	0	0.236172	0.88249	0
s__Veillonella_unclassified	-1.84	0.2408	0.5918	no	down	0.0414	0.0188	0.0675	0	0	0	0	0	0	0	0	0	0	0.281258	0	0	0	0	0	0	0	0	0.440798	0	0	0	0	0	0.213608	0.223175	0
s__Gordonia_unclassified	-0.51	0.2408	0.5918	no	down	0.0208	0.0174	0.0247	0	0	0	0	0	0	0	0	0	0	0.260903	0	0	0	0	0	0	0	0	0	0	0	0	0	0	0.287317	0.024797	0.009194
s__Bdellovibrio_unclassified	-3.29	0.2408	0.5918	no	down	0.0101	0.002	0.0196	0	0	0	0	0	0	0	0	0	0	0	0	0	0.029392	0	0	0	0	0	0.22379	0	0	0	0	0	0.012034	0	0.018387
s__Pelomonas_unclassified	-4.75	0.2408	0.5918	no	down	0.0091	0.0007	0.0188	0	0	0	0	0	0	0	0	0	0	0.011102	0	0	0	0	0	0.004224	0	0	0.230571	0	0	0	0.009374	0	0	0	0
s__Pseudoxanthomonas_unclassified	-1.24	0.2408	0.5918	no	down	0.0078	0.0048	0.0113	0	0	0	0	0	0	0	0	0	0	0.072165	0	0	0	0	0	0	0	0	0.108504	0	0	0	0	0	0	0.016045	0.022065
s__DNF00809_unclassified	-2.77	0.2408	0.5918	no	down	0.0045	0.0012	0.0082	0	0	0	0	0	0	0	0	0.018478	0	0	0	0	0	0	0	0	0.007289	0	0	0.009568	0.090244	0	0	0	0	0	0
s__Prevotella_unclassified	-1.82	0.2408	0.5918	no	down	0.0041	0.0019	0.0067	0	0	0	0	0	0	0	0	0	0	0.027756	0	0	0	0	0	0	0	0	0	0	0	0	0.005624	0	0.02106	0.059805	0
s__Brevundimonas_sp._mixed_culture_JK-Clone-05	-2.5	0.2408	0.5918	no	down	0.0044	0.0014	0.0079	0	0	0	0	0	0	0	0	0	0	0.020354	0	0	0	0	0	0	0	0	0.074597	0	0	0	0	0	0.013539	0.014587	0
s__uncultured_Flavonifractor_sp.	-2.86	0.2408	0.5918	no	down	0.0031	0.0008	0.0058	0	0	0	0.012744	0	0	0	0	0	0	0	0	0	0	0	0	0	0	0	0	0.003827	0.068144	0	0	0.003196	0	0	0
s__Blautia_sp.	-2.17	0.2408	0.5918	no	down	0.0016	0.0006	0.0027	0	0	0	0	0	0	0.008668	0	0	0	0	0	0	0	0	0	0	0.018952	0.008655	0	0.007654	0	0	0	0	0	0	0
s__Mollicutes_RF39_unclassified	0.81	0.2443	0.5918	no	up	0.0931	0.1163	0.0663	0.041729	0.01227	0.168717	0.509773	0.11778	0.007092	0.254262	0.046766	0.024638	0.024904	0	0	0	0	0.537281	0.093452	0	0.084553	0.099533	0	0.007654	0	0.148581	0	0.428313	0	0	0
s__Altererythrobacter_unclassified	0.13	0.2551	0.5918	no	up	0.0092	0.0096	0.0088	0.019259	0	0	0	0	0	0	0	0	0	0.038858	0	0.049654	0.03674	0	0	0	0	0	0	0	0	0	0	0	0	0	0.114002
s__Rhodococcus_erythropolis	1.27	0.2551	0.5918	no	up	0.0021	0.0029	0.0012	0	0.010907	0.013606	0.011151	0	0	0	0	0	0	0	0.007107	0	0	0	0	0	0	0	0	0	0	0	0	0	0.015043	0	0
s__Lactococcus_garvieae	-1.55	0.2591	0.5918	no	down	0.0085	0.0045	0.0132	0	0	0	0	0	0.015602	0	0.033011	0.004106	0	0	0	0	0	0.015077	0	0	0.096216	0.01731	0	0.003827	0	0.030741	0.005624	0.01758	0	0	0
s__Alloprevotella_unclassified	1.61	0.2666	0.5918	no	up	1.233	1.7931	0.5867	9.26862	2.68712	1.45586	0.76466	5.19441	1.14744	1.71627	0.588696	0.153985	0.636829	0.018504	0	0	0	3.2648	1.2751	0	0.848446	0.240898	0	0.951069	0.510157	0.648974	2.21597	0.771923	0.060171	0.105024	0
s__Lachnospiraceae_UCG-001_unclassified	-0.31	0.2706	0.5918	no	down	0.0178	0.016	0.0199	0	0.01636	0.040819	0.050977	0.01359	0.03404	0	0	0	0.055144	0	0	0	0	0.028783	0	0	0.195347	0	0	0	0	0.032449	0	0.030366	0	0	0
s__Craurococcus_unclassified	0.07	0.2725	0.5918	no	up	0.0044	0.0045	0.0043	0.067408	0	0	0	0	0	0	0	0	0	0	0	0	0	0	0	0	0	0	0	0	0	0	0	0	0.022564	0.02188	0.011032
s__uncultured_Granulicatella_sp.	0.26	0.2725	0.5918	no	up	0.004	0.0043	0.0036	0	0	0	0	0	0	0	0	0	0	0.064763	0	0	0	0	0	0	0.008747	0	0	0	0	0	0	0	0.02106	0.017504	0
s__Prevotellaceae_unclassified	0.58	0.2725	0.5918	no	up	0.0013	0.0015	0.001	0.022469	0	0	0	0	0	0	0	0	0	0	0	0	0	0	0	0	0.004373	0	0	0	0	0.005123	0.00375	0	0	0	0
s__Caenimonas_unclassified	-0.24	0.2725	0.5918	no	down	0.0042	0.0039	0.0046	0	0	0	0	0	0	0	0	0	0	0	0	0	0.058784	0	0	0	0	0	0	0	0	0	0	0.007991	0	0.014587	0.036775
s__Actinomyces_weissii	-1.19	0.2725	0.5918	no	down	0.0012	0.0007	0.0016	0	0	0	0	0	0	0	0.011004	0	0	0	0	0	0	0	0	0	0.004373	0	0	0.009568	0.007367	0	0	0	0	0	0
s__Alistipes_unclassified	1.71	0.2753	0.5918	no	up	0.2666	0.3932	0.1205	0.7447	0.106339	0.530641	0.514552	2.72254	0.158854	0.362612	0.141672	0.082125	0.368223	0	0	0	0	0.165844	0.591863	0	0.086011	0.214933	0	0.202844	0.046043	0.155412	0.037495	0.225344	0.003009	0.002917	0
s__Janibacter_anophelis	-2.11	0.2753	0.5918	no	down	0.0794	0.0312	0.135	0	0	0	0	0	0	0	0	0	0	0.371926	0	0	0.095523	0	0	0	0	0	0.108504	0	0	0	0.007499	0	1.36739	0.271311	0
s__Alistipes_obesi	-1.5	0.2753	0.5918	no	down	0.0022	0.0012	0.0034	0	0	0	0	0	0	0.004334	0.013755	0	0	0	0	0	0	0	0	0	0.011662	0.004328	0	0.011482	0.016576	0	0	0	0	0	0
s__Odoribacter_unclassified	0.01	0.2788	0.5918	no	up	0.0726	0.0728	0.0723	0	0	0	0	0	0	0.147356	0.079777	0	0.864523	0	0	0	0	0	0	0	0.071433	0.145693	0.67815	0.019136	0.020259	0	0.005624	0	0	0	0
s__Duncaniella_muris	-1.23	0.2825	0.5918	no	down	0.1395	0.0859	0.2012	0	0	0	0	0	0	0.164692	0.546057	0.131401	0.446492	0	0	0	0	0	0	0	1.28287	0.180313	0	0.570259	0.534099	0	0.031871	0	0.016547	0	0
s__Staphylococcus_sp._CNE_3	-Inf	0.2827	0.5918	no	down	0.0849	0	0.1829	0	0	0	0	0	0	0	0	0	0	0	0	0	0	0	0	2.37804	0	0	0	0	0	0	0	0	0	0	0
s__Micrococcus_sp.	-Inf	0.2827	0.5918	no	down	0.0661	0	0.1423	0	0	0	0	0	0	0	0	0	0	0	0	0	0	0	0	0	0	0	0	0	0	0	0	0	1.85026	0	0
s__Micrococcus_sp._A-2-19B	-Inf	0.2827	0.5918	no	down	0.054	0	0.1164	0	0	0	0	0	0	0	0	0	0	0	0	0	0	0	0	0	0	0	0	0	0	0	0	0	1.5133	0	0
s__Acinetobacter_calcoaceticus	-Inf	0.2827	0.5918	no	down	0.0034	0	0.0073	0	0	0	0	0	0	0	0	0	0	0	0	0	0	0	0	0	0	0	0	0	0	0	0	0	0	0.094813	0
s__Streptomyces_sp.	-Inf	0.2827	0.5918	no	down	0.016	0	0.0345	0	0	0	0	0	0	0	0	0	0	0	0	0	0	0	0	0	0	0	0	0	0	0	0	0	0	0	0.448653
s__Micrococcus_flavus	-Inf	0.2827	0.5918	no	down	0.0272	0	0.0587	0	0	0	0	0	0	0	0	0	0	0	0	0	0	0	0	0	0	0	0	0	0	0	0	0	0.76267	0	0
s__Paracoccus_sp._DWM116	-Inf	0.2827	0.5918	no	down	0.0212	0	0.0456	0	0	0	0	0	0	0	0	0	0	0	0	0	0	0	0	0	0	0	0	0	0	0	0	0	0.592686	0	0
s__Sphingomonas_sp._NR13	-Inf	0.2827	0.5918	no	down	0.0212	0	0.0457	0	0	0	0	0	0	0	0	0	0	0	0	0	0	0	0	0	0	0	0	0	0	0	0	0	0.59419	0	0
s__Roseomonas_sp._BUT-13	-Inf	0.2827	0.5918	no	down	0.0245	0	0.0528	0	0	0	0	0	0	0	0	0	0	0	0	0	0	0	0	0	0	0	0	0	0	0	0	0	0.685952	0	0
s__Tabrizicola_unclassified	-Inf	0.2827	0.5918	no	down	0.0208	0	0.0448	0	0	0	0	0	0	0	0	0	0	0	0	0	0	0	0	0	0	0	0	0	0	0	0	0	0	0.582006	0
s__Klebsiella_sp._NGB-FR-120	-Inf	0.2827	0.5918	no	down	0.0317	0	0.0683	0	0	0	0	0	0	0	0	0	0	0	0	0	0	0	0	0	0	0	0.888377	0	0	0	0	0	0	0	0
s__Dietzia_sp._W5004	-Inf	0.2827	0.5918	no	down	0.012	0	0.0259	0	0	0	0	0	0	0	0	0	0	0	0	0	0	0	0	0	0	0	0	0	0	0	0	0	0.336959	0	0
s__Shinella_sp._DNG15	-Inf	0.2827	0.5918	no	down	0.022	0	0.0475	0	0	0	0	0	0	0	0	0	0	0	0	0	0	0	0	0	0	0	0.617117	0	0	0	0	0	0	0	0
s__Deinococcus_sp._77	-Inf	0.2827	0.5918	no	down	0.0109	0	0.0234	0	0	0	0	0	0	0	0	0	0	0	0	0	0	0	0	0	0	0	0	0	0	0	0	0	0.303864	0	0
s__Sphingomonas_sp._M_Sw_oHS_09/11_3_1(2)	-Inf	0.2827	0.5918	no	down	0.0099	0	0.0213	0	0	0	0	0	0	0	0	0	0	0	0	0	0	0	0	0	0	0	0	0	0	0	0	0	0.276787	0	0
s__Fusobacterium_mortiferum	-Inf	0.2827	0.5918	no	down	0.0201	0	0.0433	0	0	0	0	0	0	0	0	0	0	0	0	0	0	0	0	0	0	0	0.562865	0	0	0	0	0	0	0	0
s__Sphingopyxis_baekryungensis	-Inf	0.2827	0.5918	no	down	0.0191	0	0.0412	0	0	0	0	0	0	0	0	0	0	0	0	0	0	0	0	0	0	0	0.535739	0	0	0	0	0	0	0	0
s__Macrococcus_unclassified	-Inf	0.2827	0.5918	no	down	0.0177	0	0.0381	0	0	0	0	0	0	0	0	0	0	0	0	0	0	0	0	0	0	0	0.49505	0	0	0	0	0	0	0	0
s__Luteimonas_sp._RD_MAAMIA_02	-Inf	0.2827	0.5918	no	down	0.0179	0	0.0386	0	0	0	0	0	0	0	0	0	0	0	0	0	0	0	0	0	0	0	0.501831	0	0	0	0	0	0	0	0
s__Clostridium]_hylemonae	-Inf	0.2827	0.5918	no	down	0.0165	0	0.0355	0	0	0	0	0	0	0	0	0	0	0	0	0	0	0	0	0	0	0	0.461142	0	0	0	0	0	0	0	0
s__Pectobacterium_unclassified	-Inf	0.2827	0.5918	no	down	0.0134	0	0.0288	0	0	0	0	0	0	0	0	0	0	0	0	0	0	0	0	0	0	0	0	0	0	0	0	0	0	0.374876	0
s__Paracoccus_sp._XYY-2015	-Inf	0.2827	0.5918	no	down	0.0056	0	0.012	0	0	0	0	0	0	0	0	0	0	0	0	0	0	0	0	0	0	0	0	0	0	0	0	0	0	0.156077	0
s__Janibacter_sp._453B4_12ECASO	-Inf	0.2827	0.5918	no	down	0.008	0	0.0172	0	0	0	0	0	0	0	0	0	0	0	0	0	0	0	0	0	0	0	0	0	0	0	0	0	0.224138	0	0
s__Nocardioides_iriomotensis	-Inf	0.2827	0.5918	no	down	0.0155	0	0.0334	0	0	0	0	0	0	0	0	0	0	0	0	0	0	0	0	0	0	0	0.434016	0	0	0	0	0	0	0	0
s__Deinococcus_xinjiangensis	-Inf	0.2827	0.5918	no	down	0.0105	0	0.0227	0	0	0	0	0	0	0	0	0	0	0	0	0	0	0	0	0	0	0	0	0	0	0	0	0	0.294839	0	0
s__Anaerostipes_hadrus	-Inf	0.2827	0.5918	no	down	0.015	0	0.0323	0	0	0	0	0	0	0	0	0	0	0	0	0	0	0	0	0	0	0	0.420453	0	0	0	0	0	0	0	0
s__Bifidobacterium_minimum	-Inf	0.2827	0.5918	no	down	0.015	0	0.0323	0	0	0	0	0	0	0	0	0	0	0	0	0	0	0	0	0	0	0	0.420453	0	0	0	0	0	0	0	0
s__Azospirillaceae_unclassified	-Inf	0.2827	0.5918	no	down	0.0138	0	0.0297	0	0	0	0	0	0	0	0	0	0	0	0	0	0	0	0	0	0	0	0.386546	0	0	0	0	0	0	0	0
s__Pantoea_agglomerans	-Inf	0.2827	0.5918	no	down	0.0061	0	0.0131	0	0	0	0	0	0	0	0	0	0	0	0	0	0	0	0	0	0	0	0	0	0	0	0	0	0	0.170663	0
s__Sphingomonas_sp._SAL_12	-Inf	0.2827	0.5918	no	down	0.0133	0	0.0287	0	0	0	0	0	0	0	0	0	0	0	0	0	0	0	0	0	0	0	0.372983	0	0	0	0	0	0	0	0
s__Bacteroides_thetaiotaomicron	-Inf	0.2827	0.5918	no	down	0.0131	0	0.0282	0	0	0	0	0	0	0	0	0	0	0	0	0	0	0	0	0	0	0	0.366201	0	0	0	0	0	0	0	0
s__Rothia_sp._THG-T3	-Inf	0.2827	0.5918	no	down	0.0081	0	0.0174	0	0	0	0	0	0	0	0	0	0	0	0	0	0	0	0	0	0	0	0	0	0	0	0	0	0	0.226093	0
s__Dechloromonas_unclassified	-Inf	0.2827	0.5918	no	down	0.0109	0	0.0235	0	0	0	0	0	0	0	0	0	0	0	0	0	0	0	0	0	0	0	0.305168	0	0	0	0	0	0	0	0
s__Sphingomonas_sanguinis	-Inf	0.2827	0.5918	no	down	0.0078	0	0.0167	0	0	0	0	0	0	0	0	0	0	0	0	0	0	0	0	0	0	0	0.217008	0	0	0	0	0	0	0	0
s__Acidicaldus_unclassified	-Inf	0.2827	0.5918	no	down	0.0003	0	0.0007	0	0	0	0	0	0	0	0	0	0	0	0	0	0	0	0	0	0	0	0	0	0	0	0	0	0	0	0.009194
s__Bacillus_sp._K2DN326	-Inf	0.2827	0.5918	no	down	0.0121	0	0.0261	0	0	0	0	0	0	0	0	0	0	0	0	0	0	0	0	0	0	0	0.339075	0	0	0	0	0	0	0	0
s__uncultured_Rudaea_sp.	-Inf	0.2827	0.5918	no	down	0.0001	0	0.0003	0	0	0	0	0	0	0	0	0	0	0	0	0	0	0	0	0	0	0	0	0	0	0.003416	0	0	0	0	0
s__Sphingomonas_ginsenosidimutans	-Inf	0.2827	0.5918	no	down	0.0119	0	0.0256	0	0	0	0	0	0	0	0	0	0	0	0	0	0	0	0	0	0	0	0.332294	0	0	0	0	0	0	0	0
s__Herbinix_unclassified	-Inf	0.2827	0.5918	no	down	0.0118	0	0.0255	0	0	0	0	0	0	0	0	0	0	0	0	0	0	0	0	0	0	0.331775	0	0	0	0	0	0	0	0	0
s__Rhodobacterales_unclassified	-Inf	0.2827	0.5918	no	down	0.0036	0	0.0077	0	0	0	0	0	0	0	0	0	0	0	0	0	0	0	0	0	0	0	0	0	0	0	0	0	0	0.100648	0
s__Kytococcus_unclassified	-Inf	0.2827	0.5918	no	down	0.0054	0	0.0117	0	0	0	0	0	0	0	0	0	0	0	0	0	0	0	0	0	0	0	0	0	0	0	0	0	0.151932	0	0
s__Morganella_unclassified	-Inf	0.2827	0.5918	no	down	0.0056	0	0.0121	0	0	0	0	0	0	0	0	0	0	0	0	0	0	0	0	0	0	0.157233	0	0	0	0	0	0	0	0	0
s__Acinetobacter_haemolyticus	-Inf	0.2827	0.5918	no	down	0.0033	0	0.0071	0	0	0	0	0	0	0	0	0	0	0	0	0	0	0	0	0	0	0	0	0	0	0	0	0	0	0.091896	0
s__Klebsiella_oxytoca	-Inf	0.2827	0.5918	no	down	0.0038	0	0.0081	0	0	0	0	0	0	0	0	0	0	0	0	0	0	0	0	0	0	0	0	0	0	0	0	0	0	0.105024	0
s__Nesterenkonia_sp.	-Inf	0.2827	0.5918	no	down	0.0009	0	0.0019	0	0	0	0	0	0	0	0	0	0	0	0	0	0	0	0	0	0	0	0	0	0	0	0	0	0	0.024797	0
s__Fusobacterium_periodonticum	-Inf	0.2827	0.5918	no	down	0.0087	0	0.0188	0	0	0	0	0	0	0	0	0	0	0	0	0	0	0	0	0	0	0	0.244134	0	0	0	0	0	0	0	0
s__Simplicispira_sp._enrichment_culture	-Inf	0.2827	0.5918	no	down	0.0085	0	0.0183	0	0	0	0	0	0	0	0	0	0	0	0	0	0	0	0	0	0	0	0.237353	0	0	0	0	0	0	0	0
s__Cronobacter_unclassified	-Inf	0.2827	0.5918	no	down	0.0041	0	0.0089	0	0	0	0	0	0	0	0	0	0	0	0	0	0	0	0	0	0	0	0	0	0	0	0	0	0	0.115234	0
s__Actinoplanes_sp._YM-3	-Inf	0.2827	0.5918	no	down	0.0013	0	0.0028	0	0	0	0	0	0	0	0	0	0	0	0	0	0	0	0	0	0	0	0	0	0	0	0	0	0	0	0.036775
s__Terrabacter_terrigena	-Inf	0.2827	0.5918	no	down	0.0033	0	0.0072	0	0	0	0	0	0	0	0	0	0	0	0	0	0	0	0	0	0	0	0	0	0	0	0	0	0	0	0.093776
s__Deinococcus_sp._G8(2015)	-Inf	0.2827	0.5918	no	down	0.0019	0	0.004	0	0	0	0	0	0	0	0	0	0	0	0	0	0	0	0	0	0	0	0	0	0	0	0	0	0.05265	0	0
s__Sphingomonas_yabuuchiae	-Inf	0.2827	0.5918	no	down	0.0039	0	0.0084	0	0	0	0	0	0	0	0	0	0	0	0	0	0	0	0	0	0	0	0	0	0	0	0	0	0.109812	0	0
s__Actinomyces_viscosus	-Inf	0.2827	0.5918	no	down	0.0033	0	0.0071	0	0	0	0	0	0	0	0	0	0	0	0	0	0	0	0	0	0	0	0	0	0	0	0	0	0	0.091896	0
s__Actinomadura_sp._171817	-Inf	0.2827	0.5918	no	down	0.004	0	0.0086	0	0	0	0	0	0	0	0	0	0	0	0	0	0	0	0	0	0	0	0	0	0	0	0	0	0	0	0.112163
s__Bilophila_wadsworthia	-Inf	0.2827	0.5918	no	down	0.0013	0	0.0028	0	0	0	0	0	0	0	0	0	0	0	0	0	0	0	0	0	0	0	0	0.036359	0	0	0	0	0	0	0
s__Paracoccus_sp._LPPA_995	-Inf	0.2827	0.5918	no	down	0.0049	0	0.0105	0	0	0	0	0	0	0	0	0	0	0	0	0	0	0	0	0	0	0	0	0	0	0	0	0	0.136889	0	0
s__Murdochiella_unclassified	-Inf	0.2827	0.5918	no	down	0.0029	0	0.0062	0	0	0	0	0	0	0	0	0	0	0	0	0	0	0	0	0	0	0	0	0	0	0	0	0	0	0.080226	0
s__Raoultella_terrigena	-Inf	0.2827	0.5918	no	down	0.0024	0	0.0053	0	0	0	0	0	0	0	0	0	0	0	0	0	0	0	0	0	0	0	0	0	0	0	0	0	0	0.068557	0
s__Actinomadura_sp.	-Inf	0.2827	0.5918	no	down	0.0042	0	0.0091	0	0	0	0	0	0	0	0	0	0	0	0	0	0	0	0	0	0	0	0	0	0	0	0	0	0	0	0.11768
s__Actinomadura_unclassified	-Inf	0.2827	0.5918	no	down	0.001	0	0.0021	0	0	0	0	0	0	0	0	0	0	0	0	0	0	0	0	0	0	0	0	0	0	0	0	0	0	0	0.027581
s__uncultured_Ilumatobacter_sp.	-Inf	0.2827	0.5918	no	down	0.0064	0	0.0139	0	0	0	0	0	0	0	0	0	0	0	0	0	0	0	0	0	0	0	0	0	0	0	0	0	0	0	0.180197
s__Granulicella_unclassified	-Inf	0.2827	0.5918	no	down	0.0005	0	0.0011	0	0	0	0	0	0	0	0	0	0	0	0	0	0	0	0	0	0	0	0	0	0	0	0	0	0	0	0.01471
s__Haloimpatiens_unclassified	-Inf	0.2827	0.5918	no	down	0.0063	0	0.0136	0	0	0	0	0	0	0	0	0	0	0	0	0	0	0	0	0	0	0	0.176319	0	0	0	0	0	0	0	0
s__Streptomyces_sp._A378Ydz-QZ	-Inf	0.2827	0.5918	no	down	0.0035	0	0.0075	0	0	0	0	0	0	0	0	0	0	0	0	0	0	0	0	0	0	0	0	0	0	0	0	0	0	0	0.097453
s__Psychrobacter_sp.	-Inf	0.2827	0.5918	no	down	0.0022	0	0.0047	0	0	0	0	0	0	0	0	0	0	0	0	0	0	0	0	0	0	0	0	0	0	0	0	0	0	0.061264	0
s__Serinicoccus_unclassified	-Inf	0.2827	0.5918	no	down	0.0026	0	0.0057	0	0	0	0	0	0	0	0	0	0	0	0	0	0	0	0	0	0	0	0	0	0	0	0	0	0.07371	0	0
s__Brevibacterium_sp.	-Inf	0.2827	0.5918	no	down	0.0028	0	0.006	0	0	0	0	0	0	0	0	0	0	0	0	0	0	0	0	0	0	0	0	0	0	0	0	0	0.078223	0	0
s__Selenomonas_4_unclassified	-Inf	0.2827	0.5918	no	down	0.0001	0	0.0002	0	0	0	0	0	0	0	0	0	0	0	0	0	0	0	0	0	0	0	0	0	0	0	0	0	0.003009	0	0
s__Leptotrichia_sp._oral_clone_GT020	-Inf	0.2827	0.5918	no	down	0.0004	0	0.0008	0	0	0	0	0	0	0	0	0	0	0	0	0	0	0	0	0	0	0	0	0	0	0	0	0	0.01053	0	0
s__Albidovulum_xiamenense	-Inf	0.2827	0.5918	no	down	0.0058	0	0.0125	0	0	0	0	0	0	0	0	0	0	0	0	0	0	0	0	0	0	0	0.162756	0	0	0	0	0	0	0	0
s__Dietzia_sp._MCCC_1A11214	-Inf	0.2827	0.5918	no	down	0.0027	0	0.0059	0	0	0	0	0	0	0	0	0	0	0	0	0	0	0	0	0	0	0	0	0	0	0	0	0	0.076718	0	0
s__Sporosarcina_sp._30a	-Inf	0.2827	0.5918	no	down	0.0014	0	0.003	0	0	0	0	0	0	0	0	0	0	0	0	0	0	0	0	0	0	0	0	0	0	0	0	0	0	0	0.038614
s__Hamadaea_flava	-Inf	0.2827	0.5918	no	down	0.0009	0	0.0018	0	0	0	0	0	0	0	0	0	0	0	0	0	0	0	0	0	0	0	0	0	0	0	0	0	0	0	0.023904
s__Paracoccus_sp._TSAR12	-Inf	0.2827	0.5918	no	down	0.0027	0	0.0059	0	0	0	0	0	0	0	0	0	0	0	0	0	0	0	0	0	0	0	0	0	0	0	0	0	0.076718	0	0
s__Armatimonadales_unclassified	-Inf	0.2827	0.5918	no	down	0.0019	0	0.0041	0	0	0	0	0	0	0	0	0	0	0	0	0	0	0	0	0	0	0	0	0	0	0	0	0	0	0	0.053324
s__Acinetobacter_sp._TDSAS2-27	-Inf	0.2827	0.5918	no	down	0.0018	0	0.0038	0	0	0	0	0	0	0	0	0	0	0	0	0	0	0	0	0	0	0	0	0	0	0	0	0	0.049641	0	0
s__Paracoccus_sanguinis	-Inf	0.2827	0.5918	no	down	0.0028	0	0.006	0	0	0	0	0	0	0	0	0	0	0	0	0	0	0	0	0	0	0	0	0	0	0	0	0	0.078223	0	0
s__Cardiobacterium_hominis	-Inf	0.2827	0.5918	no	down	0.0025	0	0.0054	0	0	0	0	0	0	0	0	0	0	0	0	0	0	0	0	0	0	0	0	0	0	0	0	0	0.070701	0	0
s__Actinomadura_sp._28a-77-2	-Inf	0.2827	0.5918	no	down	0.002	0	0.0044	0	0	0	0	0	0	0	0	0	0	0	0	0	0	0	0	0	0	0	0	0	0	0	0	0	0	0	0.057001
s__Corynebacterium_suicordis	-Inf	0.2827	0.5918	no	down	0.0015	0	0.0032	0	0	0	0	0	0	0	0	0	0	0	0	0	0	0	0	0	0	0	0	0	0	0	0	0	0.04212	0	0
s__Paracoccus_sp._SYSUP0003	-Inf	0.2827	0.5918	no	down	0.0015	0	0.0031	0	0	0	0	0	0	0	0	0	0	0	0	0	0	0	0	0	0	0	0	0	0	0	0	0	0.040616	0	0
s__Pantoea_sp.	-Inf	0.2827	0.5918	no	down	0.0052	0	0.0111	0	0	0	0	0	0	0	0	0	0	0	0	0	0	0	0	0	0	0	0	0	0	0	0	0	0	0.144407	0
s__Akkermansia_unclassified	-Inf	0.2827	0.5918	no	down	0.0051	0	0.0109	0	0	0	0	0	0	0	0	0	0	0	0	0	0	0	0	0	0	0	0	0	0	0	0	0	0	0.14149	0
s__Zavarzinella_unclassified	-Inf	0.2827	0.5918	no	down	0.0005	0	0.001	0	0	0	0	0	0	0	0	0	0	0	0	0	0	0	0	0	0	0	0	0	0	0	0	0	0	0	0.012871
s__Treponema_2_unclassified	-Inf	0.2827	0.5918	no	down	0.0002	0	0.0005	0	0	0	0	0	0	0	0	0	0	0	0	0	0	0	0	0	0	0	0	0	0	0	0	0	0.006017	0	0
s__Rickettsiella_unclassified	-Inf	0.2827	0.5918	no	down	0.0048	0	0.0104	0	0	0	0	0	0	0	0	0	0	0	0	0	0	0	0	0	0	0	0	0	0	0	0	0	0	0.135656	0
s__alphaI_cluster_unclassified	-Inf	0.2827	0.5918	no	down	0.0005	0	0.001	0	0	0	0	0	0	0	0	0	0	0	0	0	0	0	0	0	0	0	0	0	0	0	0	0	0	0	0.012871
s__Oceanobacillus_unclassified	-Inf	0.2827	0.5918	no	down	0.0018	0	0.004	0	0	0	0	0	0	0	0	0	0	0	0	0	0	0	0	0	0	0	0	0	0	0	0	0	0	0	0.051485
s__Pseudarthrobacter_unclassified	-Inf	0.2827	0.5918	no	down	0.0021	0	0.0045	0	0	0	0	0	0	0	0	0	0	0	0	0	0	0	0	0	0	0	0	0	0	0	0	0	0	0	0.05884
s__uncultured_Blastococcus_sp.	-Inf	0.2827	0.5918	no	down	0.0019	0	0.0041	0	0	0	0	0	0	0	0	0	0	0	0	0	0	0	0	0	0	0	0	0	0	0	0	0	0	0	0.053324
s__Leptotrichia_hofstadii	-Inf	0.2827	0.5918	no	down	0.002	0	0.0043	0	0	0	0	0	0	0	0	0	0	0	0	0	0	0	0	0	0	0	0	0	0	0	0	0	0.055658	0	0
s__Brevibacterium_sp._M1-12	-Inf	0.2827	0.5918	no	down	0.0026	0	0.0057	0	0	0	0	0	0	0	0	0	0	0	0	0	0	0	0	0	0	0	0	0	0	0	0	0	0.07371	0	0
s__Paracoccus_sp._A40(2010)	-Inf	0.2827	0.5918	no	down	0.0017	0	0.0037	0	0	0	0	0	0	0	0	0	0	0	0	0	0	0	0	0	0	0	0	0	0	0	0	0	0	0.048136	0
s__Haematobacter_missouriensis	-Inf	0.2827	0.5918	no	down	0.0018	0	0.0039	0	0	0	0	0	0	0	0	0	0	0	0	0	0	0	0	0	0	0	0	0	0	0	0	0	0	0.051053	0
s__Kribbella_sp._YIM_61759	-Inf	0.2827	0.5918	no	down	0.0009	0	0.002	0	0	0	0	0	0	0	0	0	0	0	0	0	0	0	0	0	0	0	0	0	0	0	0	0	0	0	0.025742
s__Neomicrococcus_unclassified	-Inf	0.2827	0.5918	no	down	0.0043	0	0.0093	0	0	0	0	0	0	0	0	0	0	0	0	0	0	0	0	0	0	0	0	0	0	0	0	0	0	0.121069	0
s__Citrobacter_amalonaticus	-Inf	0.2827	0.5918	no	down	0.0036	0	0.0077	0	0	0	0	0	0	0	0	0	0	0	0	0	0	0	0	0	0	0	0	0.099508	0	0	0	0	0	0	0
s__Corynebacterium_sp._1119	-Inf	0.2827	0.5918	no	down	0.0023	0	0.005	0	0	0	0	0	0	0	0	0	0	0	0	0	0	0	0	0	0	0	0	0	0	0	0	0	0.064684	0	0
s__Tetrasphaera_duodecadis	-Inf	0.2827	0.5918	no	down	0.0014	0	0.0031	0	0	0	0	0	0	0	0	0	0	0	0	0	0	0	0	0	0	0	0	0	0	0	0	0	0	0	0.040452
s__Empedobacter_unclassified	-Inf	0.2827	0.5918	no	down	0.0027	0	0.0057	0	0	0	0	0	0	0	0	0	0	0	0	0	0	0	0	0	0	0	0	0	0	0	0	0	0	0.074392	0
s__uncultured_Oribacterium_sp.	-Inf	0.2827	0.5918	no	down	0.0006	0	0.0012	0	0	0	0	0	0	0	0	0	0	0	0	0	0	0	0	0	0	0	0	0	0	0	0	0	0	0.016045	0
s__uncultured_Thermoactinomyces_sp.	-Inf	0.2827	0.5918	no	down	0.0016	0	0.0034	0	0	0	0	0	0	0	0	0	0	0	0	0	0	0	0	0	0	0	0	0	0	0	0	0	0	0	0.04413
s__Acidovorax_unclassified	-Inf	0.2827	0.5918	no	down	0.003	0	0.0065	0	0	0	0	0	0	0	0	0	0	0	0	0	0	0	0	0	0	0	0	0	0	0	0	0	0.08424	0	0
s__Lysobacter_terricola	-Inf	0.2827	0.5918	no	down	0.0029	0	0.0062	0	0	0	0	0	0	0	0	0	0	0	0	0	0	0	0	0	0	0	0	0	0	0	0	0	0	0	0.080905
s__Absconditabacteriales_(SR1)_unclassified	-Inf	0.2827	0.5918	no	down	0.0002	0	0.0005	0	0	0	0	0	0	0	0	0	0	0	0	0	0	0	0	0	0	0	0	0	0	0	0	0	0.006017	0	0
s__Dietzia_aerolata	-Inf	0.2827	0.5918	no	down	0.0027	0	0.0058	0	0	0	0	0	0	0	0	0	0	0	0	0	0	0	0	0	0	0	0	0	0	0	0	0	0.075214	0	0
s__Psychrobacter_sp._74(63zx)	-Inf	0.2827	0.5918	no	down	0.0036	0	0.0077	0	0	0	0	0	0	0	0	0	0	0	0	0	0	0	0	0	0	0	0	0	0	0	0	0	0	0.100648	0
s__Pontibacter_unclassified	-Inf	0.2827	0.5918	no	down	0.0035	0	0.0076	0	0	0	0	0	0	0	0	0	0	0	0	0	0	0	0	0	0	0	0	0	0	0	0	0	0	0	0.099292
s__Pseudomonas_oryzihabitans	-Inf	0.2827	0.5918	no	down	0.0035	0	0.0076	0	0	0	0	0	0	0	0	0	0	0	0	0	0	0	0	0	0	0	0	0	0	0	0	0	0	0.099189	0
s__Kluyvera_intermedia	-Inf	0.2827	0.5918	no	down	0.0006	0	0.0013	0	0	0	0	0	0	0	0	0	0	0	0	0	0	0	0	0	0	0	0	0	0	0	0	0	0	0.017504	0
s__Faecalibacterium_unclassified	-Inf	0.2827	0.5918	no	down	0.0014	0	0.0029	0	0	0	0	0	0	0	0	0	0	0	0	0	0	0	0	0	0	0	0	0	0	0	0	0	0	0.037925	0
s__Pantoea_septica	-Inf	0.2827	0.5918	no	down	0.0009	0	0.002	0	0	0	0	0	0	0	0	0	0	0	0	0	0	0	0	0	0	0	0	0	0	0	0	0	0	0.026256	0
s__Pseudoxanthomonas_spadix	-Inf	0.2827	0.5918	no	down	0.0013	0	0.0028	0	0	0	0	0	0	0	0	0	0	0	0	0	0	0	0	0	0	0	0	0	0	0	0	0	0	0.036467	0
s__Sporosarcina_soli	-Inf	0.2827	0.5918	no	down	0.0019	0	0.0041	0	0	0	0	0	0	0	0	0	0	0	0	0	0	0	0	0	0	0	0	0	0	0	0	0	0	0	0.053324
s__uncultured_Ohtaekwangia_sp.	-Inf	0.2827	0.5918	no	down	0.0005	0	0.001	0	0	0	0	0	0	0	0	0	0	0	0	0	0	0	0	0	0	0	0	0	0	0	0	0	0	0	0.012871
s__Archangium_gephyra	-Inf	0.2827	0.5918	no	down	0.0021	0	0.0045	0	0	0	0	0	0	0	0	0	0	0	0	0	0	0	0	0	0	0	0	0	0	0	0	0	0	0	0.05884
s__Kocuria_sp._CRB15	-Inf	0.2827	0.5918	no	down	0.0023	0	0.005	0	0	0	0	0	0	0	0	0	0	0	0	0	0	0	0	0	0	0	0	0	0	0	0	0	0.064684	0	0
s__Phycicoccus_sp._764H65	-Inf	0.2827	0.5918	no	down	0.0018	0	0.004	0	0	0	0	0	0	0	0	0	0	0	0	0	0	0	0	0	0	0	0	0	0	0	0	0	0	0	0.051485
s__uncultured_Hyphomicrobium_sp.	-Inf	0.2827	0.5918	no	down	0.0012	0	0.0027	0	0	0	0	0	0	0	0	0	0	0	0	0	0	0	0	0	0	0	0	0	0	0	0	0	0	0	0.034936
s__Enterobacter_ludwigii	-Inf	0.2827	0.5918	no	down	0.0003	0	0.0006	0	0	0	0	0	0	0	0	0	0	0	0	0	0	0	0	0	0	0	0	0	0	0	0	0	0.007521	0	0
s__Ornithinimicrobium_sp._THG-GM43	-Inf	0.2827	0.5918	no	down	0.0021	0	0.0045	0	0	0	0	0	0	0	0	0	0	0	0	0	0	0	0	0	0	0	0	0	0	0	0	0	0.058667	0	0
s__Weissella_ceti	-Inf	0.2827	0.5918	no	down	0.0019	0	0.004	0	0	0	0	0	0	0	0	0	0	0	0	0	0	0	0	0	0	0	0	0	0	0	0	0	0.05265	0	0
s__Deinococcus_sp._Lab-1	-Inf	0.2827	0.5918	no	down	0.0015	0	0.0032	0	0	0	0	0	0	0	0	0	0	0	0	0	0	0	0	0	0	0	0	0	0	0	0	0	0.04212	0	0
s__Cellulomonas_sp._b176	-Inf	0.2827	0.5918	no	down	0.0027	0	0.0058	0	0	0	0	0	0	0	0	0	0	0	0	0	0	0	0	0	0	0	0	0	0	0	0	0	0	0	0.075388
s__Deinococcus_lacus	-Inf	0.2827	0.5918	no	down	0.0006	0	0.0013	0	0	0	0	0	0	0	0	0	0	0	0	0	0	0	0	0	0	0	0	0	0	0	0	0	0.016547	0	0
s__Stomatobaculum_unclassified	-Inf	0.2827	0.5918	no	down	0.0006	0	0.0014	0	0	0	0	0	0	0	0	0	0	0	0	0	0	0	0	0	0	0	0	0	0	0	0	0	0.018051	0	0
s__Allostreptomyces_unclassified	-Inf	0.2827	0.5918	no	down	0.0009	0	0.002	0	0	0	0	0	0	0	0	0	0	0	0	0	0	0	0	0	0	0	0	0	0	0	0	0	0	0	0.025742
s__Rothia_nasimurium	-Inf	0.2827	0.5918	no	down	0.0022	0	0.0047	0	0	0	0	0	0	0	0	0	0	0	0	0	0	0	0	0	0	0	0	0	0	0	0	0	0	0.061264	0
s__Nocardioides_sp._JS884	-Inf	0.2827	0.5918	no	down	0.0029	0	0.0062	0	0	0	0	0	0	0	0	0	0	0	0	0	0	0	0	0	0	0	0	0	0	0	0	0	0	0	0.080905
s__Lactobacillus_curvatus	-Inf	0.2827	0.5918	no	down	0.0018	0	0.0038	0	0	0	0	0	0	0	0	0	0	0	0	0	0	0	0	0	0	0	0	0	0	0	0	0	0	0.049594	0
s__Albidovulum_inexpectatum	-Inf	0.2827	0.5918	no	down	0.0022	0	0.0047	0	0	0	0	0	0	0	0	0	0	0	0	0	0	0	0	0	0	0	0	0	0	0	0	0	0.061675	0	0
s__Microbacterium_sp.	-Inf	0.2827	0.5918	no	down	0.0006	0	0.0013	0	0	0	0	0	0	0	0	0	0	0	0	0	0	0	0	0	0	0	0	0	0	0	0	0	0	0	0.016549
s__Barnesiella_unclassified	-Inf	0.2827	0.5918	no	down	0.0003	0	0.0006	0	0	0	0	0	0	0	0	0	0	0	0	0	0	0	0	0	0	0	0	0	0.007367	0	0	0	0	0	0
s__Kribbella_sp._LCK-2009.40	-Inf	0.2827	0.5918	no	down	0.0028	0	0.0061	0	0	0	0	0	0	0	0	0	0	0	0	0	0	0	0	0	0	0	0	0	0	0	0	0	0	0	0.079066
s__Bacillus_infernus	-Inf	0.2827	0.5918	no	down	0.0009	0	0.002	0	0	0	0	0	0	0	0	0	0	0	0	0	0	0	0	0	0	0	0	0	0	0	0	0	0	0	0.025742
s__Bacillus_graminis	-Inf	0.2827	0.5918	no	down	0.0014	0	0.0031	0	0	0	0	0	0	0	0	0	0	0	0	0	0	0	0	0	0	0	0	0	0	0	0	0	0	0	0.040452
s__Acinetobacter_sp._LR2	-Inf	0.2827	0.5918	no	down	0.0013	0	0.0028	0	0	0	0	0	0	0	0	0	0	0	0	0	0	0	0	0	0	0	0	0	0	0	0	0	0.036103	0	0
s__Actinomyces_naeslundii	-Inf	0.2827	0.5918	no	down	0.0013	0	0.0028	0	0	0	0	0	0	0	0	0	0	0	0	0	0	0	0	0	0	0	0	0	0	0	0	0	0.036103	0	0
s__uncultured_Candidatus_Koribacter_sp.	-Inf	0.2827	0.5918	no	down	0.0012	0	0.0027	0	0	0	0	0	0	0	0	0	0	0	0	0	0	0	0	0	0	0	0	0	0	0	0	0	0	0	0.034936
s__Chroococcidiopsis_PCC_7203_unclassified	-Inf	0.2827	0.5918	no	down	0.0023	0	0.0049	0	0	0	0	0	0	0	0	0	0	0	0	0	0	0	0	0	0	0	0	0	0	0	0	0	0.06318	0	0
s__Weissella_soli	-Inf	0.2827	0.5918	no	down	0.002	0	0.0043	0	0	0	0	0	0	0	0	0	0	0	0	0	0	0	0	0	0	0	0	0	0	0	0	0	0	0.055429	0
s__Mesorhizobium_sp._YM1C-6-2	-Inf	0.2827	0.5918	no	down	0.0015	0	0.0033	0	0	0	0	0	0	0	0	0	0	0	0	0	0	0	0	0	0	0	0	0	0	0	0	0	0	0	0.042291
s__Pseudomonas_citronellolis	-Inf	0.2827	0.5918	no	down	0.0006	0	0.0013	0	0	0	0	0	0	0	0	0	0	0	0	0	0	0	0	0	0	0	0	0	0	0	0	0	0.016547	0	0
s__Veillonellaceae_unclassified	-Inf	0.2827	0.5918	no	down	0.0008	0	0.0018	0	0	0	0	0	0	0	0	0	0	0	0	0	0	0	0	0	0	0	0	0	0	0	0	0	0	0.023339	0
s__Enterobacter_cancerogenus	-Inf	0.2827	0.5918	no	down	0.0026	0	0.0057	0	0	0	0	0	0	0	0	0	0	0	0	0	0	0	0	0	0	0	0	0	0	0	0	0	0.07371	0	0
s__Leuconostoc_pseudomesenteroides	-Inf	0.2827	0.5918	no	down	0.0015	0	0.0031	0	0	0	0	0	0	0	0	0	0	0	0	0	0	0	0	0	0	0	0	0	0	0	0	0	0	0.040843	0
s__Agromyces_sp._R5-345	-Inf	0.2827	0.5918	no	down	0.0022	0	0.0047	0	0	0	0	0	0	0	0	0	0	0	0	0	0	0	0	0	0	0	0	0	0	0	0	0	0	0	0.060678
s__Raoultella_unclassified	-Inf	0.2827	0.5918	no	down	0.0015	0	0.0032	0	0	0	0	0	0	0	0	0	0	0	0	0	0	0	0	0	0	0	0	0	0	0	0	0	0.04212	0	0
s__Sphingomonas_sp._LLH-Irr-2	-Inf	0.2827	0.5918	no	down	0.0008	0	0.0017	0	0	0	0	0	0	0	0	0	0	0	0	0	0	0	0	0	0	0	0	0	0	0	0	0	0	0.02188	0
s__Nocardia_anaemiae	-Inf	0.2827	0.5918	no	down	0.0025	0	0.0054	0	0	0	0	0	0	0	0	0	0	0	0	0	0	0	0	0	0	0	0	0	0	0	0	0	0.070701	0	0
s__uncultured_Oryzihumus_sp.	-Inf	0.2827	0.5918	no	down	0.0015	0	0.0031	0	0	0	0	0	0	0	0	0	0	0	0	0	0	0	0	0	0	0	0	0	0	0	0	0	0	0.040843	0
s__Streptomyces_griseorubiginosus	-Inf	0.2827	0.5918	no	down	0.0025	0	0.0054	0	0	0	0	0	0	0	0	0	0	0	0	0	0	0	0	0	0	0	0	0	0	0	0	0	0	0	0.069872
s__Alterococcus_unclassified	-Inf	0.2827	0.5918	no	down	0.0017	0	0.0037	0	0	0	0	0	0	0	0	0	0	0	0	0	0	0	0	0	0	0	0	0	0	0	0	0	0	0	0.047807
s__Actinospica_unclassified	-Inf	0.2827	0.5918	no	down	0.0002	0	0.0004	0	0	0	0	0	0	0	0	0	0	0	0	0	0	0	0	0	0	0	0	0	0	0	0	0	0	0	0.005516
s__Faecalicoccus_pleomorphus	-Inf	0.2827	0.5918	no	down	0.0006	0	0.0013	0	0	0	0	0	0	0	0	0	0	0	0	0	0	0	0	0	0	0	0	0	0	0	0	0	0.016547	0	0
s__Micrococcus_sp._A2b-2	-Inf	0.2827	0.5918	no	down	0.0015	0	0.0032	0	0	0	0	0	0	0	0	0	0	0	0	0	0	0	0	0	0	0	0	0	0	0	0	0	0.04212	0	0
s__Micrococcus_sp._CUA-814	-Inf	0.2827	0.5918	no	down	0.0024	0	0.0051	0	0	0	0	0	0	0	0	0	0	0	0	0	0	0	0	0	0	0	0	0	0	0	0	0	0.066188	0	0
s__Corynebacterium_sp.	-Inf	0.2827	0.5918	no	down	0.0014	0	0.003	0	0	0	0	0	0	0	0	0	0	0	0	0	0	0	0	0	0	0	0	0	0	0	0	0	0	0.039384	0
s__Nocardioides_bigeumensis	-Inf	0.2827	0.5918	no	down	0.0023	0	0.005	0	0	0	0	0	0	0	0	0	0	0	0	0	0	0	0	0	0	0	0	0	0	0	0	0	0	0	0.064356
s__Oribacterium_unclassified	-Inf	0.2827	0.5918	no	down	0.0012	0	0.0025	0	0	0	0	0	0	0	0	0	0	0	0	0	0	0	0	0	0	0	0	0	0	0	0	0	0.033094	0	0
s__Pseudomonas_sp._LHYT-8	-Inf	0.2827	0.5918	no	down	0.0023	0	0.0049	0	0	0	0	0	0	0	0	0	0	0	0	0	0	0	0	0	0	0	0	0	0	0	0	0	0.06318	0	0
s__uncultured_Enterococcus_sp.	-Inf	0.2827	0.5918	no	down	0.0013	0	0.0029	0	0	0	0	0	0	0	0	0	0	0	0	0	0	0	0	0	0	0	0	0	0	0	0	0	0.037607	0	0
s__Staphylococcus_argensis	-Inf	0.2827	0.5918	no	down	0.0005	0	0.0012	0	0	0	0	0	0	0	0	0	0	0	0	0	0	0	0	0	0	0	0	0	0	0	0	0	0.015043	0	0
s__Haemophilus_sputorum	-Inf	0.2827	0.5918	no	down	0.0008	0	0.0017	0	0	0	0	0	0	0	0	0	0	0	0	0	0	0	0	0	0	0	0	0	0	0	0	0	0	0.02188	0
s__Desulfovibrio_sp._LNB1	-Inf	0.2827	0.5918	no	down	0.0022	0	0.0047	0	0	0	0	0	0	0	0	0	0	0	0	0	0	0	0	0	0	0	0	0	0.060777	0	0	0	0	0	0
s__Flindersiella_endophytica	-Inf	0.2827	0.5918	no	down	0.0009	0	0.002	0	0	0	0	0	0	0	0	0	0	0	0	0	0	0	0	0	0	0	0	0	0	0	0	0	0	0	0.025742
s__1959-1_unclassified	-Inf	0.2827	0.5918	no	down	0.0007	0	0.0016	0	0	0	0	0	0	0	0	0	0	0	0	0	0	0	0	0	0	0	0	0	0	0	0	0	0	0	0.020226
s__Bifidobacterium_longum	-Inf	0.2827	0.5918	no	down	0.0016	0	0.0035	0	0	0	0	0	0	0	0	0	0	0	0	0	0	0	0	0	0	0	0	0	0	0	0	0	0	0.045219	0
s__FBP_unclassified	-Inf	0.2827	0.5918	no	down	0.0002	0	0.0003	0	0	0	0	0	0	0	0	0	0	0	0	0	0	0	0	0	0	0	0	0	0	0	0	0	0	0.004376	0
s__Pseudoxanthomonas_sp._LHR-07	-Inf	0.2827	0.5918	no	down	0.0021	0	0.0046	0	0	0	0	0	0	0	0	0	0	0	0	0	0	0	0	0	0	0	0	0	0	0	0	0	0	0.059805	0
s__Myxococcaceae_unclassified	-Inf	0.2827	0.5918	no	down	0.0006	0	0.0013	0	0	0	0	0	0	0	0	0	0	0	0	0	0	0	0	0	0	0	0	0	0	0	0	0	0	0	0.016549
s__Desulfovibrio_intestinalis	-Inf	0.2827	0.5918	no	down	0.0021	0	0.0045	0	0	0	0	0	0	0	0	0	0	0	0	0	0	0	0	0	0	0	0	0	0.058935	0	0	0	0	0	0
s__Staphylococcus_pettenkoferi	-Inf	0.2827	0.5918	no	down	0.0021	0	0.0045	0	0	0	0	0	0	0	0	0	0	0	0	0	0	0	0	0	0	0	0	0	0	0	0	0	0	0.058346	0
s__Actinomyces_unclassified	-Inf	0.2827	0.5918	no	down	0.0016	0	0.0035	0	0	0	0	0	0	0	0	0	0	0	0	0	0	0	0	0	0	0	0	0	0	0	0	0	0.045128	0	0
s__Paenibacillus_sp._Baze28	-Inf	0.2827	0.5918	no	down	0.0012	0	0.0025	0	0	0	0	0	0	0	0	0	0	0	0	0	0	0	0	0	0	0	0	0	0	0	0	0	0	0	0.033097
s__Nocardioides_sp._NIMMe6	-Inf	0.2827	0.5918	no	down	0.0002	0	0.0005	0	0	0	0	0	0	0	0	0	0	0	0	0	0	0	0	0	0	0	0	0	0	0	0	0	0.006017	0	0
s__Porphyromonas_endodontalis	-Inf	0.2827	0.5918	no	down	0.0003	0	0.0006	0	0	0	0	0	0	0	0	0	0	0	0	0	0	0	0	0	0	0	0	0	0	0	0	0	0.007521	0	0
s__Intrasporangium_oryzae	-Inf	0.2827	0.5918	no	down	0.002	0	0.0042	0	0	0	0	0	0	0	0	0	0	0	0	0	0	0	0	0	0	0	0	0	0	0	0	0	0	0	0.055162
s__Sphingomonas_sp._CB_286425	-Inf	0.2827	0.5918	no	down	0.0015	0	0.0033	0	0	0	0	0	0	0	0	0	0	0	0	0	0	0	0	0	0	0	0	0	0	0	0	0	0	0	0.042291
s__Photobacterium_phosphoreum	-Inf	0.2827	0.5918	no	down	0.0019	0	0.0042	0	0	0	0	0	0	0	0	0	0	0	0	0	0	0	0	0	0	0	0	0	0	0	0	0	0	0.05397	0
s__Actinomyces_haliotis	-Inf	0.2827	0.5918	no	down	0.0008	0	0.0018	0	0	0	0	0	0	0	0	0	0	0	0	0	0	0	0	0	0	0	0	0	0	0	0	0	0	0.023339	0
s__Pseudomonas_sp._TMT2-36-2	-Inf	0.2827	0.5918	no	down	0.0019	0	0.004	0	0	0	0	0	0	0	0	0	0	0	0	0	0	0	0	0	0	0	0	0	0	0	0.052493	0	0	0	0
s__Amycolatopsis_sp._CC_0574	-Inf	0.2827	0.5918	no	down	0.0016	0	0.0034	0	0	0	0	0	0	0	0	0	0	0	0	0	0	0	0	0	0	0	0	0	0	0	0	0	0	0	0.04413
s__Sphingomonas_sp._L9-495	-Inf	0.2827	0.5918	no	down	0.0009	0	0.002	0	0	0	0	0	0	0	0	0	0	0	0	0	0	0	0	0	0	0	0	0	0	0	0	0	0.025573	0	0
s__Unknown_Family_unclassified	-Inf	0.2827	0.5918	no	down	0.0003	0	0.0007	0	0	0	0	0	0	0	0	0	0	0	0	0	0	0	0	0	0	0	0	0	0	0	0	0	0	0	0.009194
s__Alteromonadales_unclassified	-Inf	0.2827	0.5918	no	down	0.001	0	0.0022	0	0	0	0	0	0	0	0	0	0	0	0	0	0	0	0	0	0	0	0	0	0	0	0	0	0	0.029173	0
s__uncultured_Geobacter_sp.	-Inf	0.2827	0.5918	no	down	0.0007	0	0.0016	0	0	0	0	0	0	0	0	0	0	0	0	0	0	0	0	0	0	0	0	0	0	0	0	0	0	0.020421	0
s__Rhodococcus_sp._B03	-Inf	0.2827	0.5918	no	down	0.0011	0	0.0024	0	0	0	0	0	0	0	0	0	0	0	0	0	0	0	0	0	0	0	0	0	0	0	0	0	0	0	0.031259
s__Crocinitomix_unclassified	-Inf	0.2827	0.5918	no	down	0.0007	0	0.0016	0	0	0	0	0	0	0	0	0	0	0	0	0	0	0	0	0	0	0	0	0	0	0	0	0	0	0	0.020226
s__Weissella_cibaria	-Inf	0.2827	0.5918	no	down	0.0005	0	0.0011	0	0	0	0	0	0	0	0	0	0	0	0	0	0	0	0	0	0	0	0	0	0	0	0	0	0	0.014587	0
s__Blastococcus_sp._GB5	-Inf	0.2827	0.5918	no	down	0.0018	0	0.0038	0	0	0	0	0	0	0	0	0	0	0	0	0	0	0	0	0	0	0	0	0	0	0	0	0	0	0	0.049646
s__Micromonospora_sp._A1_27	-Inf	0.2827	0.5918	no	down	0.0018	0	0.0038	0	0	0	0	0	0	0	0	0	0	0	0	0	0	0	0	0	0	0	0	0	0	0	0	0	0	0	0.049646
s__Muricoccus_unclassified	-Inf	0.2827	0.5918	no	down	0.0007	0	0.0015	0	0	0	0	0	0	0	0	0	0	0	0	0	0	0	0	0	0	0	0	0	0	0	0	0	0.019556	0	0
s__Johnsonella_unclassified	-Inf	0.2827	0.5918	no	down	0.0006	0	0.0013	0	0	0	0	0	0	0	0	0	0	0	0	0	0	0	0	0	0	0	0	0	0	0	0	0	0.016547	0	0
s__Lactobacillus_jensenii	-Inf	0.2827	0.5918	no	down	0.0003	0	0.0006	0	0	0	0	0	0	0	0	0	0	0	0	0	0	0	0	0	0	0	0	0	0	0	0	0	0	0.007293	0
s__Rothia_terrae	-Inf	0.2827	0.5918	no	down	0.0005	0	0.0011	0	0	0	0	0	0	0	0	0	0	0	0	0	0	0	0	0	0	0	0	0	0	0	0	0	0	0.014587	0
s__Promicromonospora_sp._LHG-2BW4	-Inf	0.2827	0.5918	no	down	0.0006	0	0.0013	0	0	0	0	0	0	0	0	0	0	0	0	0	0	0	0	0	0	0	0	0	0	0	0	0	0	0	0.016549
s__Howardella_unclassified	-Inf	0.2827	0.5918	no	down	0.0003	0	0.0007	0	0	0	0	0	0	0	0	0	0	0	0	0	0	0	0	0	0	0	0	0	0	0	0	0	0.009026	0	0
s__Planomicrobium_chinense	-Inf	0.2827	0.5918	no	down	0.0017	0	0.0037	0	0	0	0	0	0	0	0	0	0	0	0	0	0	0	0	0	0	0	0	0	0	0	0	0	0	0	0.047807
s__Terrabacter_aeriphilus	-Inf	0.2827	0.5918	no	down	0.0017	0	0.0037	0	0	0	0	0	0	0	0	0	0	0	0	0	0	0	0	0	0	0	0	0	0	0	0	0	0	0	0.047807
s__Parvimonas_unclassified	-Inf	0.2827	0.5918	no	down	0.0003	0	0.0007	0	0	0	0	0	0	0	0	0	0	0	0	0	0	0	0	0	0	0	0	0	0	0	0	0	0	0.008752	0
s__uncultured_Frigoribacterium_sp.	-Inf	0.2827	0.5918	no	down	0.001	0	0.0021	0	0	0	0	0	0	0	0	0	0	0	0	0	0	0	0	0	0	0	0	0	0	0	0	0	0	0	0.027581
s__uncultured_Rhizomicrobium_sp.	-Inf	0.2827	0.5918	no	down	0.0002	0	0.0005	0	0	0	0	0	0	0	0	0	0	0	0	0	0	0	0	0	0	0	0	0	0	0	0	0.006393	0	0	0
s__Leuconostoc_citreum	-Inf	0.2827	0.5918	no	down	0.0005	0	0.0011	0	0	0	0	0	0	0	0	0	0	0	0	0	0	0	0	0	0	0	0	0	0	0	0	0	0	0.014587	0
s__Sphingobium_vermicomposti	-Inf	0.2827	0.5918	no	down	0.0016	0	0.0035	0	0	0	0	0	0	0	0	0	0	0	0	0	0	0	0	0	0	0	0	0	0	0	0	0	0	0	0.045969
s__Quadrisphaera_unclassified	-Inf	0.2827	0.5918	no	down	0.0009	0	0.002	0	0	0	0	0	0	0	0	0	0	0	0	0	0	0	0	0	0	0	0	0	0	0	0	0	0	0.026256	0
s__Gemmatimonas_sp._enrichment_culture_clone_AOCRB-EC-6	-Inf	0.2827	0.5918	no	down	0.0011	0	0.0024	0	0	0	0	0	0	0	0	0	0	0	0	0	0	0	0	0	0	0	0	0	0	0	0	0	0	0	0.031259
s__Psychrobacter_sanguinis	-Inf	0.2827	0.5918	no	down	0.0016	0	0.0035	0	0	0	0	0	0	0	0	0	0	0	0	0	0	0	0	0	0	0	0	0	0	0	0	0	0	0.045219	0
s__Saccharibacillus_endophyticus	-Inf	0.2827	0.5918	no	down	0.0016	0	0.0035	0	0	0	0	0	0	0	0	0	0	0	0	0	0	0	0	0	0	0	0	0	0	0	0	0	0	0.045219	0
s__Curtobacterium_flaccumfaciens	-Inf	0.2827	0.5918	no	down	0.001	0	0.0021	0	0	0	0	0	0	0	0	0	0	0	0	0	0	0	0	0	0	0	0	0	0	0	0	0	0	0.027715	0
s__Aeromonas_caviae	-Inf	0.2827	0.5918	no	down	0.0016	0	0.0034	0	0	0	0	0	0	0	0	0	0	0	0	0	0	0	0	0	0	0	0	0	0	0	0	0	0	0.04376	0
s__Actinopolymorpha_rutila	-Inf	0.2827	0.5918	no	down	0.0005	0	0.0011	0	0	0	0	0	0	0	0	0	0	0	0	0	0	0	0	0	0	0	0	0	0	0	0	0	0	0	0.01471
s__Tepidisphaera_unclassified	-Inf	0.2827	0.5918	no	down	0.0009	0	0.0019	0	0	0	0	0	0	0	0	0	0	0	0	0	0	0	0	0	0	0	0	0	0	0	0	0	0	0.024797	0
s__Terrimicrobium_unclassified	-Inf	0.2827	0.5918	no	down	0.0005	0	0.001	0	0	0	0	0	0	0	0	0	0	0	0	0	0	0	0	0	0	0	0	0	0	0	0	0	0	0	0.012871
s__Staphylococcus_sp._RA90	-Inf	0.2827	0.5918	no	down	0.0015	0	0.0033	0	0	0	0	0	0	0	0	0	0	0	0	0	0	0	0	0	0	0	0	0	0	0	0	0	0	0.042301	0
s__Shewanella_putrefaciens	-Inf	0.2827	0.5918	no	down	0.0004	0	0.0009	0	0	0	0	0	0	0	0	0	0	0	0	0	0	0	0	0	0	0	0	0	0	0	0	0	0	0.011669	0
s__Nocardioides_sp._AP3	-Inf	0.2827	0.5918	no	down	0.0012	0	0.0025	0	0	0	0	0	0	0	0	0	0	0	0	0	0	0	0	0	0	0	0	0	0	0	0	0	0	0	0.033097
s__Citrobacter_sp.	-Inf	0.2827	0.5918	no	down	0.001	0	0.0021	0	0	0	0	0	0	0	0	0	0	0	0	0	0	0	0	0	0	0	0	0	0	0	0	0	0	0.027715	0
s__Nannocystis_pusilla	-Inf	0.2827	0.5918	no	down	0.0006	0	0.0013	0	0	0	0	0	0	0	0	0	0	0	0	0	0	0	0	0	0	0	0	0	0	0	0	0	0	0	0.016549
s__Novibacillus_sp.	-Inf	0.2827	0.5918	no	down	0.0005	0	0.001	0	0	0	0	0	0	0	0	0	0	0	0	0	0	0	0	0	0	0	0	0	0	0	0	0	0	0	0.012871
s__Xanthomonas_phaseoli	-Inf	0.2827	0.5918	no	down	0.001	0	0.0022	0	0	0	0	0	0	0	0	0	0	0	0	0	0	0	0	0	0	0	0	0	0	0	0	0	0.028581	0	0
s__Nocardia_farcinica	-Inf	0.2827	0.5918	no	down	0.0003	0	0.0007	0	0	0	0	0	0	0	0	0	0	0	0	0	0	0	0	0	0	0	0	0	0	0	0	0	0.009026	0	0
s__Erwinia_unclassified	-Inf	0.2827	0.5918	no	down	0.0015	0	0.0031	0	0	0	0	0	0	0	0	0	0	0	0	0	0	0	0	0	0	0	0	0	0	0	0	0	0	0.040843	0
s__uncultured_Azospirillum_sp.	-Inf	0.2827	0.5918	no	down	0.0005	0	0.001	0	0	0	0	0	0	0	0	0	0	0	0	0	0	0	0	0	0	0	0	0	0	0	0	0	0	0	0.012871
s__Bacillus_kokeshiiformis	-Inf	0.2827	0.5918	no	down	0.0008	0	0.0017	0	0	0	0	0	0	0	0	0	0	0	0	0	0	0	0	0	0	0	0	0	0	0	0	0	0	0	0.022065
s__Leifsonia_sp._MN_177	-Inf	0.2827	0.5918	no	down	0.0008	0	0.0017	0	0	0	0	0	0	0	0	0	0	0	0	0	0	0	0	0	0	0	0	0	0	0	0	0	0	0.02188	0
s__Nocardioides_sp._SAC-4	-Inf	0.2827	0.5918	no	down	0.0006	0	0.0013	0	0	0	0	0	0	0	0	0	0	0	0	0	0	0	0	0	0	0	0	0	0	0	0	0	0	0.017504	0
s__Comamonas_terrigena	-Inf	0.2827	0.5918	no	down	0.0008	0	0.0017	0	0	0	0	0	0	0	0	0	0	0	0	0	0	0	0	0	0	0	0	0	0	0	0	0	0.022564	0	0
s__Micrococcus_sp._JS-27	-Inf	0.2827	0.5918	no	down	0.0014	0	0.003	0	0	0	0	0	0	0	0	0	0	0	0	0	0	0	0	0	0	0	0	0	0	0	0	0	0	0.039384	0
s__Bacteroides_finegoldii	-Inf	0.2827	0.5918	no	down	0.0014	0	0.003	0	0	0	0	0	0	0	0	0	0	0	0	0	0	0	0	0	0	0	0	0	0	0	0.03937	0	0	0	0
s__Subgroup_20_unclassified	-Inf	0.2827	0.5918	no	down	0.0003	0	0.0006	0	0	0	0	0	0	0	0	0	0	0	0	0	0	0	0	0	0	0	0	0	0	0	0	0	0	0	0.007355
s__Rhodococcus_sp._CC_0421	-Inf	0.2827	0.5918	no	down	0.0006	0	0.0012	0	0	0	0	0	0	0	0	0	0	0	0	0	0	0	0	0	0	0	0	0	0	0	0	0	0	0.016045	0
s__Akkermansia_glycaniphila	-Inf	0.2827	0.5918	no	down	0.0004	0	0.0009	0	0	0	0	0	0	0	0	0	0	0	0	0	0	0	0	0	0	0	0	0	0	0	0	0	0	0.011669	0
s__Gracilibacillus_dipsosauri	-Inf	0.2827	0.5918	no	down	0.0014	0	0.003	0	0	0	0	0	0	0	0	0	0	0	0	0	0	0	0	0	0	0	0	0	0	0	0	0	0	0	0.038614
s__Sporosarcina_sp.	-Inf	0.2827	0.5918	no	down	0.0014	0	0.003	0	0	0	0	0	0	0	0	0	0	0	0	0	0	0	0	0	0	0	0	0	0	0	0	0	0	0	0.038614
s__Mycobacterium_sp._1777	-Inf	0.2827	0.5918	no	down	0.0008	0	0.0017	0	0	0	0	0	0	0	0	0	0	0	0	0	0	0	0	0	0	0	0	0	0	0	0	0	0	0	0.022065
s__Pseudomonas_sp._MG-2011-7-BJ	-Inf	0.2827	0.5918	no	down	0.0014	0	0.0029	0	0	0	0	0	0	0	0	0	0	0	0	0	0	0	0	0	0	0	0	0	0	0	0	0	0	0.037925	0
s__Methylotenera_unclassified	-Inf	0.2827	0.5918	no	down	0.0002	0	0.0003	0	0	0	0	0	0	0	0	0	0	0	0	0	0	0	0	0	0	0	0	0	0	0	0	0	0	0.004376	0
s__Lysobacter_erysipheiresistens	-Inf	0.2827	0.5918	no	down	0.0013	0	0.0028	0	0	0	0	0	0	0	0	0	0	0	0	0	0	0	0	0	0	0	0	0	0	0	0	0	0	0	0.036775
s__Salinispora_sp._TS60-4C	-Inf	0.2827	0.5918	no	down	0.0013	0	0.0028	0	0	0	0	0	0	0	0	0	0	0	0	0	0	0	0	0	0	0	0	0	0	0	0	0	0	0	0.036775
s__Staphylococcus_sp.	-Inf	0.2827	0.5918	no	down	0.0013	0	0.0028	0	0	0	0	0	0	0	0	0	0	0	0	0	0	0	0	0	0	0	0	0	0	0	0	0	0	0.036467	0
s__Bacillus_sp._NCCP-619	-Inf	0.2827	0.5918	no	down	0.0013	0	0.0028	0	0	0	0	0	0	0	0	0	0	0	0	0	0	0	0	0	0	0	0	0	0	0	0	0	0.036103	0	0
s__EPR3968-O8a-Bc78_unclassified	-Inf	0.2827	0.5918	no	down	0.0005	0	0.0011	0	0	0	0	0	0	0	0	0	0	0	0	0	0	0	0	0	0	0	0	0	0	0	0	0	0	0	0.01471
s__uncultured_Caldilinea_sp.	-Inf	0.2827	0.5918	no	down	0.0003	0	0.0007	0	0	0	0	0	0	0	0	0	0	0	0	0	0	0	0	0	0	0	0	0	0	0	0	0	0	0	0.009194
s__Weeksellaceae_unclassified	-Inf	0.2827	0.5918	no	down	0.0004	0	0.0009	0	0	0	0	0	0	0	0	0	0	0	0	0	0	0	0	0	0	0	0	0	0	0	0	0	0.012034	0	0
s__Calidifontibacter_indicus	-Inf	0.2827	0.5918	no	down	0.0005	0	0.0011	0	0	0	0	0	0	0	0	0	0	0	0	0	0	0	0	0	0	0	0	0	0	0	0	0	0	0.014587	0
s__Incertae_Sedis_unclassified	-Inf	0.2827	0.5918	no	down	0.0013	0	0.0027	0	0	0	0	0	0	0	0	0	0	0	0	0	0	0	0	0	0	0	0	0	0	0	0	0	0	0.035008	0
s__Aeromicrobium_sp._Bt13	-Inf	0.2827	0.5918	no	down	0.0012	0	0.0027	0	0	0	0	0	0	0	0	0	0	0	0	0	0	0	0	0	0	0	0	0	0	0	0	0	0	0	0.034936
s__Devosiaceae_unclassified	-Inf	0.2827	0.5918	no	down	0.0012	0	0.0027	0	0	0	0	0	0	0	0	0	0	0	0	0	0	0	0	0	0	0	0	0	0	0	0	0	0	0	0.034936
s__Aeromonas_hydrophila	-Inf	0.2827	0.5918	no	down	0.0012	0	0.0027	0	0	0	0	0	0	0	0	0	0	0	0	0	0	0	0	0	0	0	0	0	0	0	0	0	0.034598	0	0
s__Caldinitratiruptor_microaerophilus	-Inf	0.2827	0.5918	no	down	0.0012	0	0.0027	0	0	0	0	0	0	0	0	0	0	0	0	0	0	0	0	0	0	0	0	0	0	0	0	0	0.034598	0	0
s__Lechevalieria_aerocolonigenes	-Inf	0.2827	0.5918	no	down	0.0009	0	0.002	0	0	0	0	0	0	0	0	0	0	0	0	0	0	0	0	0	0	0	0	0	0	0	0	0	0	0	0.025742
s__Streptomyces]_thermoautotrophicus_unclassified	-Inf	0.2827	0.5918	no	down	0.0002	0	0.0004	0	0	0	0	0	0	0	0	0	0	0	0	0	0	0	0	0	0	0	0	0	0	0	0	0	0	0	0.005516
s__Neisseria_elongata	-Inf	0.2827	0.5918	no	down	0.0004	0	0.0008	0	0	0	0	0	0	0	0	0	0	0	0	0	0	0	0	0	0	0	0	0	0	0	0	0	0	0.010211	0
s__Acinetobacter_sp._EN96	-Inf	0.2827	0.5918	no	down	0.0012	0	0.0026	0	0	0	0	0	0	0	0	0	0	0	0	0	0	0	0	0	0	0	0	0	0	0	0	0	0	0.033549	0
s__Saccharomonospora_sp.	-Inf	0.2827	0.5918	no	down	0.0004	0	0.0008	0	0	0	0	0	0	0	0	0	0	0	0	0	0	0	0	0	0	0	0	0	0	0	0	0	0	0	0.011032
s__Marinococcus_sp.	-Inf	0.2827	0.5918	no	down	0.0012	0	0.0025	0	0	0	0	0	0	0	0	0	0	0	0	0	0	0	0	0	0	0	0	0	0	0	0	0	0.033094	0	0
s__Planifilum_fulgidum	-Inf	0.2827	0.5918	no	down	0.0005	0	0.0011	0	0	0	0	0	0	0	0	0	0	0	0	0	0	0	0	0	0	0	0	0	0	0	0	0	0	0	0.01471
s__Larkinella_unclassified	-Inf	0.2827	0.5918	no	down	0.0005	0	0.001	0	0	0	0	0	0	0	0	0	0	0	0	0	0	0	0	0	0	0	0	0	0	0	0	0	0.013539	0	0
s__Aliterella_CENA595_unclassified	-Inf	0.2827	0.5918	no	down	0.0005	0	0.001	0	0	0	0	0	0	0	0	0	0	0	0	0	0	0	0	0	0	0	0	0	0	0	0	0	0	0.013128	0
s__Agromyces_sp._SLG310A2-4-1	-Inf	0.2827	0.5918	no	down	0.0005	0	0.0011	0	0	0	0	0	0	0	0	0	0	0	0	0	0	0	0	0	0	0	0	0	0	0	0	0	0	0	0.01471
s__Actinophytocola_xanthii	-Inf	0.2827	0.5918	no	down	0.0011	0	0.0024	0	0	0	0	0	0	0	0	0	0	0	0	0	0	0	0	0	0	0	0	0	0	0	0	0	0	0	0.031259
s__Kouleothrix_unclassified	-Inf	0.2827	0.5918	no	down	0.0011	0	0.0024	0	0	0	0	0	0	0	0	0	0	0	0	0	0	0	0	0	0	0	0	0	0	0	0	0	0	0	0.031259
s__Micromonospora_sp._A00927	-Inf	0.2827	0.5918	no	down	0.0011	0	0.0024	0	0	0	0	0	0	0	0	0	0	0	0	0	0	0	0	0	0	0	0	0	0	0	0	0	0	0	0.031259
s__Luteimonas_aquatica	-Inf	0.2827	0.5918	no	down	0.0003	0	0.0007	0	0	0	0	0	0	0	0	0	0	0	0	0	0	0	0	0	0	0	0	0	0	0	0	0	0	0.008752	0
s__MSB-4B10_unclassified	-Inf	0.2827	0.5918	no	down	0.0003	0	0.0006	0	0	0	0	0	0	0	0	0	0	0	0	0	0	0	0	0	0	0	0	0	0	0	0	0	0	0	0.007355
s__Roseimicrobium_gellanilyticum	-Inf	0.2827	0.5918	no	down	0.0005	0	0.0011	0	0	0	0	0	0	0	0	0	0	0	0	0	0	0	0	0	0	0	0	0	0	0	0	0	0	0	0.01471
s__Meiothermus_unclassified	-Inf	0.2827	0.5918	no	down	0.0011	0	0.0024	0	0	0	0	0	0	0	0	0	0	0	0	0	0	0	0	0	0	0	0	0	0	0	0	0	0	0.030632	0
s__Vagococcus_sp._wf-1	-Inf	0.2827	0.5918	no	down	0.0011	0	0.0024	0	0	0	0	0	0	0	0	0	0	0	0	0	0	0	0	0	0	0	0	0	0	0	0	0	0	0.030632	0
s__Olsenella_sp._F0004	-Inf	0.2827	0.5918	no	down	0.0006	0	0.0013	0	0	0	0	0	0	0	0	0	0	0	0	0	0	0	0	0	0	0	0	0	0	0	0	0	0.016547	0	0
s__Streptomyces_sp._AML883	-Inf	0.2827	0.5918	no	down	0.0011	0	0.0023	0	0	0	0	0	0	0	0	0	0	0	0	0	0	0	0	0	0	0	0	0	0	0	0	0	0.030086	0	0
s__Novosphingobium_sp.	-Inf	0.2827	0.5918	no	down	0.0008	0	0.0017	0	0	0	0	0	0	0	0	0	0	0	0	0	0	0	0	0	0	0	0	0	0	0	0	0	0	0	0.022065
s__Anaeroglobus_unclassified	-Inf	0.2827	0.5918	no	down	0.0003	0	0.0006	0	0	0	0	0	0	0	0	0	0	0	0	0	0	0	0	0	0	0	0	0	0	0	0	0	0	0.007293	0
s__Massilia_sp.	-Inf	0.2827	0.5918	no	down	0.0011	0	0.0023	0	0	0	0	0	0	0	0	0	0	0	0	0	0	0	0	0	0	0	0	0	0	0	0	0	0	0	0.02942
s__Lactococcus_sp._MKKR24	-Inf	0.2827	0.5918	no	down	0.0005	0	0.0011	0	0	0	0	0	0	0	0	0	0	0	0	0	0	0	0	0	0	0	0	0	0	0	0	0	0	0.014587	0
s__Pseudorhodoferax_unclassified	-Inf	0.2827	0.5918	no	down	0.0005	0	0.0011	0	0	0	0	0	0	0	0	0	0	0	0	0	0	0	0	0	0	0	0	0	0	0	0	0	0	0.014587	0
s__uncultured_Sphingopyxis_sp.	-Inf	0.2827	0.5918	no	down	0.0004	0	0.0008	0	0	0	0	0	0	0	0	0	0	0	0	0	0	0	0	0	0	0	0	0	0	0	0	0	0	0	0.011032
s__Legionella_quateirensis	-Inf	0.2827	0.5918	no	down	0.0006	0	0.0013	0	0	0	0	0	0	0	0	0	0	0	0	0	0	0	0	0	0	0	0	0	0	0	0	0	0	0	0.016549
s__Pseudoclavibacter_unclassified	-Inf	0.2827	0.5918	no	down	0.001	0	0.0022	0	0	0	0	0	0	0	0	0	0	0	0	0	0	0	0	0	0	0	0	0	0	0	0	0	0.028581	0	0
s__Sporocytophaga_unclassified	-Inf	0.2827	0.5918	no	down	0.0001	0	0.0003	0	0	0	0	0	0	0	0	0	0	0	0	0	0	0	0	0	0	0	0	0	0	0	0	0	0	0	0.003677
s__Starkeya_sp._CRRI-94_SA10	-Inf	0.2827	0.5918	no	down	0.0007	0	0.0015	0	0	0	0	0	0	0	0	0	0	0	0	0	0	0	0	0	0	0	0	0	0	0	0	0	0	0.018963	0
s__Cytophaga_unclassified	-Inf	0.2827	0.5918	no	down	0.0005	0	0.001	0	0	0	0	0	0	0	0	0	0	0	0	0	0	0	0	0	0	0	0	0	0	0	0	0	0	0.013128	0
s__Pseudomonas_sp._B1_71	-Inf	0.2827	0.5918	no	down	0.001	0	0.0021	0	0	0	0	0	0	0	0	0	0	0	0	0	0	0	0	0	0	0	0	0	0	0	0	0	0	0.027715	0
s__Weissella_sp._LMG_17702	-Inf	0.2827	0.5918	no	down	0.001	0	0.0021	0	0	0	0	0	0	0	0	0	0	0	0	0	0	0	0	0	0	0	0	0	0	0	0	0	0	0.027715	0
s__Luteimonas_mephitis	-Inf	0.2827	0.5918	no	down	0.001	0	0.0021	0	0	0	0	0	0	0	0	0	0	0	0	0	0	0	0	0	0	0	0	0	0	0	0	0	0	0	0.027581
s__Paenibacillus_mucilaginosus	-Inf	0.2827	0.5918	no	down	0.001	0	0.0021	0	0	0	0	0	0	0	0	0	0	0	0	0	0	0	0	0	0	0	0	0	0	0	0	0	0	0	0.027581
s__Variovorax_soli	-Inf	0.2827	0.5918	no	down	0.001	0	0.0021	0	0	0	0	0	0	0	0	0	0	0	0	0	0	0	0	0	0	0	0	0	0	0	0	0	0	0	0.027581
s__uncultured_Pseudaminobacter_sp.	-Inf	0.2827	0.5918	no	down	0.001	0	0.0021	0	0	0	0	0	0	0	0	0	0	0	0	0	0	0	0	0	0	0	0	0	0	0	0	0	0	0	0.027581
s__Acinetobacter_baumannii	-Inf	0.2827	0.5918	no	down	0.0005	0	0.001	0	0	0	0	0	0	0	0	0	0	0	0	0	0	0	0	0	0	0	0	0	0	0	0	0	0.013539	0	0
s__Devosia_sp._Emb19	-Inf	0.2827	0.5918	no	down	0.0006	0	0.0013	0	0	0	0	0	0	0	0	0	0	0	0	0	0	0	0	0	0	0	0	0	0	0	0	0	0	0	0.016549
s__Actinoplanes_sp._L1209	-Inf	0.2827	0.5918	no	down	0.0005	0	0.001	0	0	0	0	0	0	0	0	0	0	0	0	0	0	0	0	0	0	0	0	0	0	0	0	0	0	0	0.012871
s__Acetobacterales_Incertae_Sedis_unclassified	-Inf	0.2827	0.5918	no	down	0.0004	0	0.0008	0	0	0	0	0	0	0	0	0	0	0	0	0	0	0	0	0	0	0	0	0	0	0	0	0	0	0	0.011032
s__Aeromicrobium_sp.	-Inf	0.2827	0.5918	no	down	0.0009	0	0.002	0	0	0	0	0	0	0	0	0	0	0	0	0	0	0	0	0	0	0	0	0	0	0	0	0	0	0.026256	0
s__Hephaestia_sp.	-Inf	0.2827	0.5918	no	down	0.0009	0	0.002	0	0	0	0	0	0	0	0	0	0	0	0	0	0	0	0	0	0	0	0	0	0	0	0	0	0	0.026256	0
s__OLB12_unclassified	-Inf	0.2827	0.5918	no	down	0.0005	0	0.001	0	0	0	0	0	0	0	0	0	0	0	0	0	0	0	0	0	0	0	0	0	0	0	0	0	0	0	0.012871
s__uncultured_Shuttleworthia_sp.	-Inf	0.2827	0.5918	no	down	0.0003	0	0.0007	0	0	0	0	0	0	0	0	0	0	0	0	0	0	0	0	0	0	0	0	0	0	0	0	0	0.009026	0	0
s__27F-1492R_unclassified	-Inf	0.2827	0.5918	no	down	0.0002	0	0.0004	0	0	0	0	0	0	0	0	0	0	0	0	0	0	0	0	0	0	0	0	0	0	0	0	0	0	0	0.005516
s__Peptococcus_sp.	-Inf	0.2827	0.5918	no	down	0.0009	0	0.002	0	0	0	0	0	0	0	0	0	0	0	0	0	0	0	0	0	0	0	0	0	0	0	0	0	0.025573	0	0
s__uncultured_Subdoligranulum_sp.	-Inf	0.2827	0.5918	no	down	0.0007	0	0.0016	0	0	0	0	0	0	0	0	0	0	0	0	0	0	0	0	0	0	0	0	0	0.020259	0	0	0	0	0	0
s__Paenibacillus_sp._CRRI-10	-Inf	0.2827	0.5918	no	down	0.0002	0	0.0005	0	0	0	0	0	0	0	0	0	0	0	0	0	0	0	0	0	0	0	0	0	0	0	0	0	0.006017	0	0
s__uncultured_Pigmentiphaga_sp.	-Inf	0.2827	0.5918	no	down	0.0004	0	0.0008	0	0	0	0	0	0	0	0	0	0	0	0	0	0	0	0	0	0	0	0	0	0	0	0	0	0	0	0.011032
s__Fonticella_unclassified	-Inf	0.2827	0.5918	no	down	0.0001	0	0.0003	0	0	0	0	0	0	0	0	0	0	0	0	0	0	0	0	0	0	0	0	0	0	0	0	0	0	0	0.003677
s__Streptobacillus_hongkongensis	-Inf	0.2827	0.5918	no	down	0.0007	0	0.0015	0	0	0	0	0	0	0	0	0	0	0	0	0	0	0	0	0	0	0	0	0	0	0	0	0	0	0.018963	0
s__Sphingomonas_sp._Pd-E-(l)-l-D-2(1)	-Inf	0.2827	0.5918	no	down	0.0009	0	0.0019	0	0	0	0	0	0	0	0	0	0	0	0	0	0	0	0	0	0	0	0	0	0	0	0	0	0	0.024797	0
s__Lactobacillus_hominis	-Inf	0.2827	0.5918	no	down	0.0009	0	0.0019	0	0	0	0	0	0	0	0	0	0	0	0	0	0	0	0	0	0.024783	0	0	0	0	0	0	0	0	0	0
s__Marinifilaceae_unclassified	-Inf	0.2827	0.5918	no	down	0.0008	0	0.0016	0	0	0	0	0	0	0	0	0	0	0	0	0	0	0	0	0	0	0	0	0.02105	0	0	0	0	0	0	0
s__Planctomicrobium_unclassified	-Inf	0.2827	0.5918	no	down	0.0005	0	0.0011	0	0	0	0	0	0	0	0	0	0	0	0	0	0	0	0	0	0	0	0	0	0	0	0	0	0	0.014587	0
s__Oceanivirga_unclassified	-Inf	0.2827	0.5918	no	down	0.0003	0	0.0007	0	0	0	0	0	0	0	0	0	0	0	0	0	0	0	0	0	0	0	0	0	0	0	0	0	0	0.008752	0
s__Nitrospira_sp._enrichment_culture_clone_LUA16	-Inf	0.2827	0.5918	no	down	0.0005	0	0.001	0	0	0	0	0	0	0	0	0	0	0	0	0	0	0	0	0	0	0	0	0	0	0	0	0	0	0	0.012871
s__Prosthecomicrobium_sp._enrichment_culture_clone_a113	-Inf	0.2827	0.5918	no	down	0.0004	0	0.0008	0	0	0	0	0	0	0	0	0	0	0	0	0	0	0	0	0	0	0	0	0	0	0	0	0	0	0	0.011032
s__Deinococcus_sp._JSM_2215109	-Inf	0.2827	0.5918	no	down	0.0002	0	0.0005	0	0	0	0	0	0	0	0	0	0	0	0	0	0	0	0	0	0	0	0	0	0	0	0	0	0.006017	0	0
s__Ornithinimicrobium_pekingense	-Inf	0.2827	0.5918	no	down	0.0003	0	0.0006	0	0	0	0	0	0	0	0	0	0	0	0	0	0	0	0	0	0	0	0	0	0	0	0	0	0.007521	0	0
s__Streptococcus_merionis	-Inf	0.2827	0.5918	no	down	0.0005	0	0.0012	0	0	0	0	0	0	0	0	0	0	0	0	0	0	0	0	0	0	0	0	0.015309	0	0	0	0	0	0	0
s__Xanthomonas_sp._Air86	-Inf	0.2827	0.5918	no	down	0.0008	0	0.0017	0	0	0	0	0	0	0	0	0	0	0	0	0	0	0	0	0	0	0	0	0	0	0	0	0	0.022564	0	0
s__uncultured_Thermomonas_sp.	-Inf	0.2827	0.5918	no	down	0.0008	0	0.0017	0	0	0	0	0	0	0	0	0	0	0	0	0	0	0	0	0	0	0	0	0	0	0	0	0	0.022564	0	0
s__37-13_unclassified	-Inf	0.2827	0.5918	no	down	0.0006	0	0.0013	0	0	0	0	0	0	0	0	0	0	0	0	0	0	0	0	0	0	0	0	0	0	0	0	0	0	0	0.016549
s__Acinetobacter_sp._DN4	-Inf	0.2827	0.5918	no	down	0.0008	0	0.0017	0	0	0	0	0	0	0	0	0	0	0	0	0	0	0	0	0	0	0	0	0	0	0	0.022497	0	0	0	0
s__uncultured_Sphaerobacter_sp.	-Inf	0.2827	0.5918	no	down	0.0006	0	0.0013	0	0	0	0	0	0	0	0	0	0	0	0	0	0	0	0	0	0	0	0	0	0	0	0	0	0	0	0.016549
s__Acidisphaera_rubrifaciens	-Inf	0.2827	0.5918	no	down	0.0008	0	0.0017	0	0	0	0	0	0	0	0	0	0	0	0	0	0	0	0	0	0	0	0	0	0	0	0	0	0	0	0.022065
s__Lysobacter_sp._KSA27	-Inf	0.2827	0.5918	no	down	0.0008	0	0.0017	0	0	0	0	0	0	0	0	0	0	0	0	0	0	0	0	0	0	0	0	0	0	0	0	0	0	0	0.022065
s__Simulacricoccus_ruber	-Inf	0.2827	0.5918	no	down	0.0008	0	0.0017	0	0	0	0	0	0	0	0	0	0	0	0	0	0	0	0	0	0	0	0	0	0	0	0	0	0	0	0.022065
s__Kluyvera_ascorbata	-Inf	0.2827	0.5918	no	down	0.0008	0	0.0017	0	0	0	0	0	0	0	0	0	0	0	0	0	0	0	0	0	0	0	0	0	0	0	0	0	0	0.02188	0
s__Leptotrichia_sp._OTH_64	-Inf	0.2827	0.5918	no	down	0.0008	0	0.0017	0	0	0	0	0	0	0	0	0	0	0	0	0	0	0	0	0	0	0	0	0	0	0	0	0	0	0.02188	0
s__Microcoleus_PCC-7113_unclassified	-Inf	0.2827	0.5918	no	down	0.0008	0	0.0017	0	0	0	0	0	0	0	0	0	0	0	0	0	0	0	0	0	0	0	0	0	0	0	0	0	0	0.02188	0
s__Pseudomonas_sp._PGO24	-Inf	0.2827	0.5918	no	down	0.0008	0	0.0017	0	0	0	0	0	0	0	0	0	0	0	0	0	0	0	0	0	0	0	0	0	0	0	0	0	0	0.02188	0
s__Roseisolibacter_agri	-Inf	0.2827	0.5918	no	down	0.0003	0	0.0007	0	0	0	0	0	0	0	0	0	0	0	0	0	0	0	0	0	0	0	0	0	0	0	0	0	0	0	0.009194
s__Aeromonadaceae_unclassified	-Inf	0.2827	0.5918	no	down	0.0008	0	0.0016	0	0	0	0	0	0	0	0	0	0	0	0	0	0	0	0	0	0	0	0	0	0	0	0	0	0.02106	0	0
s__Jeotgalicoccus_sp._YD2-57	-Inf	0.2827	0.5918	no	down	0.0008	0	0.0016	0	0	0	0	0	0	0	0	0	0	0	0	0	0	0	0	0	0	0	0	0	0	0	0	0	0.02106	0	0
s__Riemerella_sp._BAB-5795	-Inf	0.2827	0.5918	no	down	0.0008	0	0.0016	0	0	0	0	0	0	0	0	0	0	0	0	0	0	0	0	0	0	0	0	0	0	0	0	0	0.02106	0	0
s__Acinetobacter_sp._H1	-Inf	0.2827	0.5918	no	down	0.0007	0	0.0016	0	0	0	0	0	0	0	0	0	0	0	0	0	0	0	0	0	0	0	0	0	0	0	0	0	0	0.020421	0
s__Brevibacterium_sp._10/17613	-Inf	0.2827	0.5918	no	down	0.0007	0	0.0016	0	0	0	0	0	0	0	0	0	0	0	0	0	0	0	0	0	0	0	0	0	0	0	0	0	0	0.020421	0
s__Sphingomonas_metalli	-Inf	0.2827	0.5918	no	down	0.0007	0	0.0016	0	0	0	0	0	0	0	0	0	0	0	0	0	0	0	0	0	0	0	0	0	0	0	0	0	0	0.020421	0
s__Noviherbaspirillum_sp.	-Inf	0.2827	0.5918	no	down	0.0007	0	0.0016	0	0	0	0	0	0	0	0	0	0	0	0	0	0	0	0	0	0	0	0	0	0	0	0	0	0	0	0.020226
s__Saccharothrix_longispora	-Inf	0.2827	0.5918	no	down	0.0007	0	0.0016	0	0	0	0	0	0	0	0	0	0	0	0	0	0	0	0	0	0	0	0	0	0	0	0	0	0	0	0.020226
s__UTBCD1_unclassified	-Inf	0.2827	0.5918	no	down	0.0007	0	0.0016	0	0	0	0	0	0	0	0	0	0	0	0	0	0	0	0	0	0	0	0	0	0	0	0	0	0	0	0.020226
s__Candidatus_Berkiella_unclassified	-Inf	0.2827	0.5918	no	down	0.0005	0	0.0011	0	0	0	0	0	0	0	0	0	0	0	0	0	0	0	0	0	0	0	0	0	0	0	0	0	0	0	0.01471
s__Barrientosiimonas_sp.	-Inf	0.2827	0.5918	no	down	0.0007	0	0.0015	0	0	0	0	0	0	0	0	0	0	0	0	0	0	0	0	0	0	0	0	0	0	0	0	0	0.019556	0	0
s__Haematomicrobium_unclassified	-Inf	0.2827	0.5918	no	down	0.0007	0	0.0015	0	0	0	0	0	0	0	0	0	0	0	0	0	0	0	0	0	0	0	0	0	0	0	0	0	0.019556	0	0
s__Rhodocyclaceae_unclassified	-Inf	0.2827	0.5918	no	down	0.0003	0	0.0006	0	0	0	0	0	0	0	0	0	0	0	0	0	0	0	0	0	0	0	0	0	0	0	0	0	0	0	0.007355
s__Kingella_unclassified	-Inf	0.2827	0.5918	no	down	0.0007	0	0.0015	0	0	0	0	0	0	0	0	0	0	0	0	0	0	0	0	0	0	0	0	0	0	0	0	0	0	0.018963	0
s__Leuconostoc_gelidum	-Inf	0.2827	0.5918	no	down	0.0007	0	0.0015	0	0	0	0	0	0	0	0	0	0	0	0	0	0	0	0	0	0	0	0	0	0	0	0	0	0	0.018963	0
s__Sphingomonas_sp._R4DWN	-Inf	0.2827	0.5918	no	down	0.0007	0	0.0015	0	0	0	0	0	0	0	0	0	0	0	0	0	0	0	0	0	0	0	0	0	0	0	0	0	0	0.018963	0
s__Luteimonas_sp._AS78	-Inf	0.2827	0.5918	no	down	0.0005	0	0.0011	0	0	0	0	0	0	0	0	0	0	0	0	0	0	0	0	0	0	0	0	0	0	0	0	0	0	0	0.01471
s__Streptococcus_iniae	-Inf	0.2827	0.5918	no	down	0.0003	0	0.0006	0	0	0	0	0	0	0	0	0	0	0	0	0	0	0	0	0	0	0	0	0	0	0	0	0	0.007521	0	0
s__Sporichthya_unclassified	-Inf	0.2827	0.5918	no	down	0.0002	0	0.0005	0	0	0	0	0	0	0	0	0	0	0	0	0	0	0	0	0	0	0	0	0	0	0	0	0.006393	0	0	0
s__Glycomyces_sp._EC33	-Inf	0.2827	0.5918	no	down	0.0007	0	0.0014	0	0	0	0	0	0	0	0	0	0	0	0	0	0	0	0	0	0	0	0	0	0	0	0	0	0	0	0.018387
s__Hyphomicrobium_sp._enrichment_culture_clone_Lpl5-127	-Inf	0.2827	0.5918	no	down	0.0007	0	0.0014	0	0	0	0	0	0	0	0	0	0	0	0	0	0	0	0	0	0	0	0	0	0	0	0	0	0	0	0.018387
s__Nocardioides_hankookensis	-Inf	0.2827	0.5918	no	down	0.0007	0	0.0014	0	0	0	0	0	0	0	0	0	0	0	0	0	0	0	0	0	0	0	0	0	0	0	0	0	0	0	0.018387
s__Ornithinimicrobium_humiphilum	-Inf	0.2827	0.5918	no	down	0.0007	0	0.0014	0	0	0	0	0	0	0	0	0	0	0	0	0	0	0	0	0	0	0	0	0	0	0	0	0	0	0	0.018387
s__Paenibacillus_graminis	-Inf	0.2827	0.5918	no	down	0.0007	0	0.0014	0	0	0	0	0	0	0	0	0	0	0	0	0	0	0	0	0	0	0	0	0	0	0	0	0	0	0	0.018387
s__Sphingomonas_palustris	-Inf	0.2827	0.5918	no	down	0.0007	0	0.0014	0	0	0	0	0	0	0	0	0	0	0	0	0	0	0	0	0	0	0	0	0	0	0	0	0	0	0	0.018387
s__Millisia_unclassified	-Inf	0.2827	0.5918	no	down	0.0006	0	0.0014	0	0	0	0	0	0	0	0	0	0	0	0	0	0	0	0	0	0	0	0	0	0	0	0	0	0.018051	0	0
s__Novosphingobium_sp._ahR54	-Inf	0.2827	0.5918	no	down	0.0006	0	0.0014	0	0	0	0	0	0	0	0	0	0	0	0	0	0	0	0	0	0	0	0	0	0	0	0	0	0.018051	0	0
s__Chroococcidiopsis_SAG_2023_unclassified	-Inf	0.2827	0.5918	no	down	0.0005	0	0.001	0	0	0	0	0	0	0	0	0	0	0	0	0	0	0	0	0	0	0	0	0	0	0	0	0	0	0.013128	0
s__Neglecta_sp.	-Inf	0.2827	0.5918	no	down	0.0001	0	0.0003	0	0	0	0	0	0	0	0	0	0	0	0	0	0	0	0	0	0	0	0	0	0	0.003416	0	0	0	0	0
s__Acinetobacter_sp._SR5.2	-Inf	0.2827	0.5918	no	down	0.0006	0	0.0013	0	0	0	0	0	0	0	0	0	0	0	0	0	0	0	0	0	0	0	0	0	0	0	0	0	0	0.017504	0
s__Brevundimonas_sp.	-Inf	0.2827	0.5918	no	down	0.0006	0	0.0013	0	0	0	0	0	0	0	0	0	0	0	0	0	0	0	0	0	0	0	0	0	0	0	0	0	0	0.017504	0
s__Eubacterium_sp._Marseille-P4003	-Inf	0.2827	0.5918	no	down	0.0006	0	0.0013	0	0	0	0	0	0	0	0	0	0	0	0	0	0	0	0	0	0	0	0	0	0	0.017078	0	0	0	0	0
s__Amycolatopsis_sp.	-Inf	0.2827	0.5918	no	down	0.0003	0	0.0007	0	0	0	0	0	0	0	0	0	0	0	0	0	0	0	0	0	0	0	0	0	0	0	0	0	0	0	0.009194
s__Actinoplanes_globisporus	-Inf	0.2827	0.5918	no	down	0.0004	0	0.0008	0	0	0	0	0	0	0	0	0	0	0	0	0	0	0	0	0	0	0	0	0	0	0	0	0	0	0	0.011032
s__Oligoflexaceae_unclassified	-Inf	0.2827	0.5918	no	down	0.0002	0	0.0004	0	0	0	0	0	0	0	0	0	0	0	0	0	0	0	0	0	0	0	0	0	0	0	0	0	0	0	0.005516
s__Georgenia_sp.	-Inf	0.2827	0.5918	no	down	0.0006	0	0.0013	0	0	0	0	0	0	0	0	0	0	0	0	0	0	0	0	0	0	0	0	0	0	0	0	0	0	0	0.016549
s__Paenibacillus_sp._I12B-00902	-Inf	0.2827	0.5918	no	down	0.0006	0	0.0013	0	0	0	0	0	0	0	0	0	0	0	0	0	0	0	0	0	0	0	0	0	0	0	0	0	0	0	0.016549
s__Paeniglutamicibacter_unclassified	-Inf	0.2827	0.5918	no	down	0.0006	0	0.0013	0	0	0	0	0	0	0	0	0	0	0	0	0	0	0	0	0	0	0	0	0	0	0	0	0	0	0	0.016549
s__Phyllobacteriaceae_unclassified	-Inf	0.2827	0.5918	no	down	0.0006	0	0.0013	0	0	0	0	0	0	0	0	0	0	0	0	0	0	0	0	0	0	0	0	0	0	0	0	0	0	0	0.016549
s__Pseudonocardia_compacta	-Inf	0.2827	0.5918	no	down	0.0006	0	0.0013	0	0	0	0	0	0	0	0	0	0	0	0	0	0	0	0	0	0	0	0	0	0	0	0	0	0	0	0.016549
s__Solirubrobacter_taibaiensis	-Inf	0.2827	0.5918	no	down	0.0006	0	0.0013	0	0	0	0	0	0	0	0	0	0	0	0	0	0	0	0	0	0	0	0	0	0	0	0	0	0	0	0.016549
s__Stenotrophobacter_unclassified	-Inf	0.2827	0.5918	no	down	0.0006	0	0.0013	0	0	0	0	0	0	0	0	0	0	0	0	0	0	0	0	0	0	0	0	0	0	0	0	0	0	0	0.016549
s__Brevundimonas_sp._Rs21	-Inf	0.2827	0.5918	no	down	0.0006	0	0.0013	0	0	0	0	0	0	0	0	0	0	0	0	0	0	0	0	0	0	0	0	0	0	0	0	0	0.016547	0	0
s__Cronobacter_sp.	-Inf	0.2827	0.5918	no	down	0.0006	0	0.0013	0	0	0	0	0	0	0	0	0	0	0	0	0	0	0	0	0	0	0	0	0	0	0	0	0	0.016547	0	0
s__Mobilicoccus_caccae	-Inf	0.2827	0.5918	no	down	0.0006	0	0.0013	0	0	0	0	0	0	0	0	0	0	0	0	0	0	0	0	0	0	0	0	0	0	0	0	0	0.016547	0	0
s__Pseudoxanthomonas_sp._Lo13	-Inf	0.2827	0.5918	no	down	0.0006	0	0.0013	0	0	0	0	0	0	0	0	0	0	0	0	0	0	0	0	0	0	0	0	0	0	0	0	0	0.016547	0	0
s__Tolumonas_unclassified	-Inf	0.2827	0.5918	no	down	0.0006	0	0.0013	0	0	0	0	0	0	0	0	0	0	0	0	0	0	0	0	0	0	0	0	0	0	0	0	0	0.016547	0	0
s__MN_122.2a_unclassified	-Inf	0.2827	0.5918	no	down	0.0003	0	0.0007	0	0	0	0	0	0	0	0	0	0	0	0	0	0	0	0	0	0	0	0	0	0	0	0	0	0.009026	0	0
s__Duganella_unclassified	-Inf	0.2827	0.5918	no	down	0.0003	0	0.0006	0	0	0	0	0	0	0	0	0	0	0	0	0	0	0	0	0	0	0	0	0	0	0	0	0	0.007521	0	0
s__Aeromonas_sobria	-Inf	0.2827	0.5918	no	down	0.0006	0	0.0012	0	0	0	0	0	0	0	0	0	0	0	0	0	0	0	0	0	0	0	0	0	0	0	0	0	0	0.016045	0
s__Buchnera_unclassified	-Inf	0.2827	0.5918	no	down	0.0006	0	0.0012	0	0	0	0	0	0	0	0	0	0	0	0	0	0	0	0	0	0	0	0	0	0	0	0	0	0	0.016045	0
s__Flexibacter_unclassified	-Inf	0.2827	0.5918	no	down	0.0006	0	0.0012	0	0	0	0	0	0	0	0	0	0	0	0	0	0	0	0	0	0	0	0	0	0	0	0	0	0	0.016045	0
s__Sneathia_sanguinegens	-Inf	0.2827	0.5918	no	down	0.0006	0	0.0012	0	0	0	0	0	0	0	0	0	0	0	0	0	0	0	0	0	0	0	0	0	0	0	0	0	0	0.016045	0
s__Longispora_unclassified	-Inf	0.2827	0.5918	no	down	0.0003	0	0.0006	0	0	0	0	0	0	0	0	0	0	0	0	0	0	0	0	0	0	0	0	0	0	0	0	0	0	0	0.007355
s__uncultured_Hydrogenoanaerobacterium_sp.	-Inf	0.2827	0.5918	no	down	0.0003	0	0.0007	0	0	0	0	0	0	0	0	0	0	0	0	0	0	0	0	0	0	0	0	0	0.009209	0	0	0	0	0	0
s__Sphingomonas_sp._oral_taxon_F71	-Inf	0.2827	0.5918	no	down	0.0005	0	0.0012	0	0	0	0	0	0	0	0	0	0	0	0	0	0	0	0	0	0	0	0	0	0	0	0	0	0.015043	0	0
s__Nocardia_sp.	-Inf	0.2827	0.5918	no	down	0.0004	0	0.0008	0	0	0	0	0	0	0	0	0	0	0	0	0	0	0	0	0	0	0	0	0	0	0	0	0	0	0	0.011032
s__Symbiobacterium_unclassified	-Inf	0.2827	0.5918	no	down	0.0002	0	0.0004	0	0	0	0	0	0	0	0	0	0	0	0	0	0	0	0	0	0	0	0	0	0	0	0	0	0	0	0.005516
s__Actinocorallia_sp._D41	-Inf	0.2827	0.5918	no	down	0.0005	0	0.0011	0	0	0	0	0	0	0	0	0	0	0	0	0	0	0	0	0	0	0	0	0	0	0	0	0	0	0	0.01471
s__Neorhizobium_unclassified	-Inf	0.2827	0.5918	no	down	0.0005	0	0.0011	0	0	0	0	0	0	0	0	0	0	0	0	0	0	0	0	0	0	0	0	0	0	0	0	0	0	0	0.01471
s__Pseudenhygromyxa_unclassified	-Inf	0.2827	0.5918	no	down	0.0005	0	0.0011	0	0	0	0	0	0	0	0	0	0	0	0	0	0	0	0	0	0	0	0	0	0	0	0	0	0	0	0.01471
s__Pseudonocardia_adelaidensis	-Inf	0.2827	0.5918	no	down	0.0005	0	0.0011	0	0	0	0	0	0	0	0	0	0	0	0	0	0	0	0	0	0	0	0	0	0	0	0	0	0	0	0.01471
s__Saccharopolyspora_gregorii	-Inf	0.2827	0.5918	no	down	0.0005	0	0.0011	0	0	0	0	0	0	0	0	0	0	0	0	0	0	0	0	0	0	0	0	0	0	0	0	0	0	0	0.01471
s__Sphingomonas_mucosissima	-Inf	0.2827	0.5918	no	down	0.0005	0	0.0011	0	0	0	0	0	0	0	0	0	0	0	0	0	0	0	0	0	0	0	0	0	0	0	0	0	0	0	0.01471
s__Acinetobacter_sp._Hi9	-Inf	0.2827	0.5918	no	down	0.0005	0	0.0011	0	0	0	0	0	0	0	0	0	0	0	0	0	0	0	0	0	0	0	0	0	0	0	0	0	0	0.014587	0
s__Deinococcus_hopiensis	-Inf	0.2827	0.5918	no	down	0.0005	0	0.0011	0	0	0	0	0	0	0	0	0	0	0	0	0	0	0	0	0	0	0	0	0	0	0	0	0	0	0.014587	0
s__Nocardioides_sp._SR_1-16	-Inf	0.2827	0.5918	no	down	0.0005	0	0.0011	0	0	0	0	0	0	0	0	0	0	0	0	0	0	0	0	0	0	0	0	0	0	0	0	0	0	0.014587	0
s__Pseudoxanthomonas_sp._M2T2B8	-Inf	0.2827	0.5918	no	down	0.0005	0	0.0011	0	0	0	0	0	0	0	0	0	0	0	0	0	0	0	0	0	0	0	0	0	0	0	0	0	0	0.014587	0
s__Siphonobacter_unclassified	-Inf	0.2827	0.5918	no	down	0.0005	0	0.0011	0	0	0	0	0	0	0	0	0	0	0	0	0	0	0	0	0	0	0	0	0	0	0	0	0	0	0.014587	0
s__Brachybacterium_sp.	-Inf	0.2827	0.5918	no	down	0.0005	0	0.0011	0	0	0	0	0	0	0	0	0	0	0	0	0	0	0	0	0	0.014578	0	0	0	0	0	0	0	0	0	0
s__Vampirovibrionales_unclassified	-Inf	0.2827	0.5918	no	down	0.0004	0	0.0008	0	0	0	0	0	0	0	0	0	0	0	0	0	0	0	0	0	0	0	0	0	0	0	0	0	0	0	0.011032
s__possible_genus_04_unclassified	-Inf	0.2827	0.5918	no	down	0.0004	0	0.0008	0	0	0	0	0	0	0	0	0	0	0	0	0	0	0	0	0	0	0	0	0	0	0	0	0	0	0	0.011032
s__uncultured_Helicobacter_sp.	-Inf	0.2827	0.5918	no	down	0.0002	0	0.0003	0	0	0	0	0	0	0	0	0	0	0	0	0	0	0	0	0	0	0	0	0	0	0	0	0	0	0.004376	0
s__Streptomyces_sp._A-227	-Inf	0.2827	0.5918	no	down	0.0005	0	0.0011	0	0	0	0	0	0	0	0	0	0	0	0	0	0	0	0	0	0	0	0	0	0	0	0	0.014384	0	0	0
s__Verrucomicrobiae_unclassified	-Inf	0.2827	0.5918	no	down	0.0001	0	0.0003	0	0	0	0	0	0	0	0	0	0	0	0	0	0	0	0	0	0	0	0	0	0	0	0	0	0	0	0.003677
s__Amaricoccus_sp._HAR-UPW-R2A-40	-Inf	0.2827	0.5918	no	down	0.0003	0	0.0007	0	0	0	0	0	0	0	0	0	0	0	0	0	0	0	0	0	0	0	0	0	0	0	0	0	0.009026	0	0
s__Acutalibacter_muris	-Inf	0.2827	0.5918	no	down	0.0005	0	0.0011	0	0	0	0	0	0	0	0	0	0	0	0	0	0	0	0	0	0	0	0	0	0	0.013663	0	0	0	0	0
s__Actinomyces_oricola	-Inf	0.2827	0.5918	no	down	0.0005	0	0.001	0	0	0	0	0	0	0	0	0	0	0	0	0	0	0	0	0	0	0	0	0	0	0	0	0	0.013539	0	0
s__Cellvibrio_mixtus	-Inf	0.2827	0.5918	no	down	0.0005	0	0.001	0	0	0	0	0	0	0	0	0	0	0	0	0	0	0	0	0	0	0	0	0	0	0	0	0	0.013539	0	0
s__Sphingomonas_guangdongensis	-Inf	0.2827	0.5918	no	down	0.0005	0	0.001	0	0	0	0	0	0	0	0	0	0	0	0	0	0	0	0	0	0	0	0	0	0	0	0	0	0.013539	0	0
s__Sphingopyxis_ginsengisoli	-Inf	0.2827	0.5918	no	down	0.0005	0	0.001	0	0	0	0	0	0	0	0	0	0	0	0	0	0	0	0	0	0	0	0	0	0	0	0	0	0.013539	0	0
s__Piscicoccus_intestinalis	-Inf	0.2827	0.5918	no	down	0.0002	0	0.0005	0	0	0	0	0	0	0	0	0	0	0	0	0	0	0	0	0	0	0	0	0	0	0	0	0	0.006017	0	0
s__Rickettsia_endosymbiont_of_Liposcelis_bostrychophila	-Inf	0.2827	0.5918	no	down	0.0004	0	0.0008	0	0	0	0	0	0	0	0	0	0	0	0	0	0	0	0	0	0	0	0	0	0	0	0	0	0	0.010211	0
s__Acinetobacter_sp._TSIW29	-Inf	0.2827	0.5918	no	down	0.0005	0	0.001	0	0	0	0	0	0	0	0	0	0	0	0	0	0	0	0	0	0	0	0	0	0	0	0	0	0	0.013128	0
s__Comamonas_sp.	-Inf	0.2827	0.5918	no	down	0.0005	0	0.001	0	0	0	0	0	0	0	0	0	0	0	0	0	0	0	0	0	0	0	0	0	0	0	0	0	0	0.013128	0
s__Nocardioides_marinus	-Inf	0.2827	0.5918	no	down	0.0005	0	0.001	0	0	0	0	0	0	0	0	0	0	0	0	0	0	0	0	0	0	0	0	0	0	0	0	0	0	0.013128	0
s__Pseudochrobactrum_sp._a111-98	-Inf	0.2827	0.5918	no	down	0.0005	0	0.001	0	0	0	0	0	0	0	0	0	0	0	0	0	0	0	0	0	0	0	0	0	0	0	0	0	0	0.013128	0
s__Robinsoniella_peoriensis	-Inf	0.2827	0.5918	no	down	0.0005	0	0.001	0	0	0	0	0	0	0	0	0	0	0	0	0	0	0	0	0	0	0	0	0	0	0	0	0	0	0.013128	0
s__Rosenbergiella_unclassified	-Inf	0.2827	0.5918	no	down	0.0005	0	0.001	0	0	0	0	0	0	0	0	0	0	0	0	0	0	0	0	0	0	0	0	0	0	0	0	0	0	0.013128	0
s__Kluyvera_georgiana	-Inf	0.2827	0.5918	no	down	0.0005	0	0.001	0	0	0	0	0	0	0	0	0	0	0	0	0	0	0	0	0	0	0	0	0	0	0	0.013123	0	0	0	0
s__Lachnoclostridium_edouardi	-Inf	0.2827	0.5918	no	down	0.0005	0	0.001	0	0	0	0	0	0	0	0	0	0	0	0	0	0	0	0	0	0	0	0	0	0	0	0.013123	0	0	0	0
s__Arthrobacter_monumenti	-Inf	0.2827	0.5918	no	down	0.0005	0	0.001	0	0	0	0	0	0	0	0	0	0	0	0	0	0	0	0	0	0	0	0	0	0	0	0	0	0	0	0.012871
s__Bacillus_sp._P15100VB07_16S_27f	-Inf	0.2827	0.5918	no	down	0.0005	0	0.001	0	0	0	0	0	0	0	0	0	0	0	0	0	0	0	0	0	0	0	0	0	0	0	0	0	0	0	0.012871
s__Catelliglobosispora_koreensis	-Inf	0.2827	0.5918	no	down	0.0005	0	0.001	0	0	0	0	0	0	0	0	0	0	0	0	0	0	0	0	0	0	0	0	0	0	0	0	0	0	0	0.012871
s__Nonomuraea_sp._YIM_65603	-Inf	0.2827	0.5918	no	down	0.0005	0	0.001	0	0	0	0	0	0	0	0	0	0	0	0	0	0	0	0	0	0	0	0	0	0	0	0	0	0	0	0.012871
s__Pseudomonas_sp._D2OHCJ	-Inf	0.2827	0.5918	no	down	0.0005	0	0.001	0	0	0	0	0	0	0	0	0	0	0	0	0	0	0	0	0	0	0	0	0	0	0	0	0	0	0	0.012871
s__Rhizorhabdus_argentea	-Inf	0.2827	0.5918	no	down	0.0005	0	0.001	0	0	0	0	0	0	0	0	0	0	0	0	0	0	0	0	0	0	0	0	0	0	0	0	0.012785	0	0	0
s__Methylopila_unclassified	-Inf	0.2827	0.5918	no	down	0.0001	0	0.0002	0	0	0	0	0	0	0	0	0	0	0	0	0	0	0	0	0	0	0	0	0	0	0	0	0	0.003009	0	0
s__uncultured_Mycoplasma_sp.	-Inf	0.2827	0.5918	no	down	0.0005	0	0.001	0	0	0	0	0	0	0	0	0	0	0	0	0	0	0	0	0.012672	0	0	0	0	0	0	0	0	0	0	0
s__Thalassobaculum_unclassified	-Inf	0.2827	0.5918	no	down	0.0002	0	0.0004	0	0	0	0	0	0	0	0	0	0	0	0	0	0	0	0	0	0	0	0	0	0	0	0	0	0	0	0.005516
s__Thermoactinomyces_vulgaris	-Inf	0.2827	0.5918	no	down	0.0002	0	0.0004	0	0	0	0	0	0	0	0	0	0	0	0	0	0	0	0	0	0	0	0	0	0	0	0	0	0	0	0.005516
s__Anaerostipes_sp._IE4	-Inf	0.2827	0.5918	no	down	0.0003	0	0.0006	0	0	0	0	0	0	0	0	0	0	0	0	0	0	0	0	0	0	0	0	0	0	0	0.007499	0	0	0	0
s__Streptococcus_thermophilus	-Inf	0.2827	0.5918	no	down	0.0001	0	0.0002	0	0	0	0	0	0	0	0	0	0	0	0	0	0	0	0	0	0	0	0	0	0	0	0	0	0.003009	0	0
s__Actinotignum_urinale	-Inf	0.2827	0.5918	no	down	0.0004	0	0.0009	0	0	0	0	0	0	0	0	0	0	0	0	0	0	0	0	0	0	0	0	0	0	0	0	0	0.012034	0	0
s__Bifidobacterium_sp._HGH0121	-Inf	0.2827	0.5918	no	down	0.0004	0	0.0009	0	0	0	0	0	0	0	0	0	0	0	0	0	0	0	0	0	0	0	0	0	0	0	0	0	0.012034	0	0
s__Brevundimonas_sp._C9	-Inf	0.2827	0.5918	no	down	0.0004	0	0.0009	0	0	0	0	0	0	0	0	0	0	0	0	0	0	0	0	0	0	0	0	0	0	0	0	0	0.012034	0	0
s__Carnobacterium_sp._MKJ37	-Inf	0.2827	0.5918	no	down	0.0004	0	0.0009	0	0	0	0	0	0	0	0	0	0	0	0	0	0	0	0	0	0	0	0	0	0	0	0	0	0.012034	0	0
s__Cellvibrio_sp.	-Inf	0.2827	0.5918	no	down	0.0004	0	0.0009	0	0	0	0	0	0	0	0	0	0	0	0	0	0	0	0	0	0	0	0	0	0	0	0	0	0.012034	0	0
s__Dorea_longicatena	-Inf	0.2827	0.5918	no	down	0.0004	0	0.0009	0	0	0	0	0	0	0	0	0	0	0	0	0	0	0	0	0	0	0	0	0	0	0	0	0	0.012034	0	0
s__Gallicola_unclassified	-Inf	0.2827	0.5918	no	down	0.0004	0	0.0009	0	0	0	0	0	0	0	0	0	0	0	0	0	0	0	0	0	0	0	0	0	0	0	0	0	0.012034	0	0
s__Planococcus_sp._11W3	-Inf	0.2827	0.5918	no	down	0.0004	0	0.0009	0	0	0	0	0	0	0	0	0	0	0	0	0	0	0	0	0	0	0	0	0	0	0	0	0	0.012034	0	0
s__Sinobacteraceae_unclassified	-Inf	0.2827	0.5918	no	down	0.0001	0	0.0003	0	0	0	0	0	0	0	0	0	0	0	0	0	0	0	0	0	0	0	0	0	0	0	0	0	0	0	0.003677
s__Acinetobacter_wuhouensis	-Inf	0.2827	0.5918	no	down	0.0004	0	0.0009	0	0	0	0	0	0	0	0	0	0	0	0	0	0	0	0	0	0	0	0	0	0	0	0	0	0	0.011669	0
s__Enterococcus_sp._2011_Ileo_MS_E6	-Inf	0.2827	0.5918	no	down	0.0004	0	0.0009	0	0	0	0	0	0	0	0	0	0	0	0	0	0	0	0	0	0	0	0	0	0	0	0	0	0	0.011669	0
s__Lysinimonas_sp.	-Inf	0.2827	0.5918	no	down	0.0004	0	0.0009	0	0	0	0	0	0	0	0	0	0	0	0	0	0	0	0	0	0	0	0	0	0	0	0	0	0	0.011669	0
s__Prevotella_enoeca	-Inf	0.2827	0.5918	no	down	0.0004	0	0.0009	0	0	0	0	0	0	0	0	0	0	0	0	0	0	0	0	0	0	0	0	0	0	0	0	0	0	0.011669	0
s__Prevotella_intermedia	-Inf	0.2827	0.5918	no	down	0.0004	0	0.0009	0	0	0	0	0	0	0	0	0	0	0	0	0	0	0	0	0	0	0	0	0	0	0	0	0	0	0.011669	0
s__Pseudokineococcus_sp.	-Inf	0.2827	0.5918	no	down	0.0004	0	0.0009	0	0	0	0	0	0	0	0	0	0	0	0	0	0	0	0	0	0	0	0	0	0	0	0	0	0	0.011669	0
s__Salinicola_unclassified	-Inf	0.2827	0.5918	no	down	0.0004	0	0.0009	0	0	0	0	0	0	0	0	0	0	0	0	0	0	0	0	0	0	0	0	0	0	0	0	0	0	0.011669	0
s__Sphingomonas_floccifaciens	-Inf	0.2827	0.5918	no	down	0.0004	0	0.0009	0	0	0	0	0	0	0	0	0	0	0	0	0	0	0	0	0	0	0	0	0	0	0	0	0	0	0.011669	0
s__Fournierella_massiliensis	-Inf	0.2827	0.5918	no	down	0.0004	0	0.0009	0	0	0	0	0	0	0	0	0	0	0	0	0	0	0	0	0	0	0	0	0.011482	0	0	0	0	0	0	0
s__Candidatus_Aminicenantes_unclassified	-Inf	0.2827	0.5918	no	down	0.0004	0	0.0008	0	0	0	0	0	0	0	0	0	0	0	0	0	0	0	0	0	0	0	0	0	0	0	0	0	0	0	0.011032
s__Crossiella_unclassified	-Inf	0.2827	0.5918	no	down	0.0004	0	0.0008	0	0	0	0	0	0	0	0	0	0	0	0	0	0	0	0	0	0	0	0	0	0	0	0	0	0	0	0.011032
s__Labedaea_unclassified	-Inf	0.2827	0.5918	no	down	0.0004	0	0.0008	0	0	0	0	0	0	0	0	0	0	0	0	0	0	0	0	0	0	0	0	0	0	0	0	0	0	0	0.011032
s__Lysobacter_sp._C26(2011)	-Inf	0.2827	0.5918	no	down	0.0004	0	0.0008	0	0	0	0	0	0	0	0	0	0	0	0	0	0	0	0	0	0	0	0	0	0	0	0	0	0	0	0.011032
s__Paenibacillus_agaridevorans	-Inf	0.2827	0.5918	no	down	0.0004	0	0.0008	0	0	0	0	0	0	0	0	0	0	0	0	0	0	0	0	0	0	0	0	0	0	0	0	0	0	0	0.011032
s__Saccharomonospora_viridis	-Inf	0.2827	0.5918	no	down	0.0004	0	0.0008	0	0	0	0	0	0	0	0	0	0	0	0	0	0	0	0	0	0	0	0	0	0	0	0	0	0	0	0.011032
s__Sphingosinicella_sp._YJ22	-Inf	0.2827	0.5918	no	down	0.0004	0	0.0008	0	0	0	0	0	0	0	0	0	0	0	0	0	0	0	0	0	0	0	0	0	0	0	0	0	0	0	0.011032
s__Thermoactinomycetaceae_unclassified	-Inf	0.2827	0.5918	no	down	0.0004	0	0.0008	0	0	0	0	0	0	0	0	0	0	0	0	0	0	0	0	0	0	0	0	0	0	0	0	0	0	0	0.011032
s__Actinomyces_neuii	-Inf	0.2827	0.5918	no	down	0.0004	0	0.0008	0	0	0	0	0	0	0	0	0	0	0	0	0	0	0	0	0	0	0	0	0	0	0	0	0	0.01053	0	0
s__Deinococcus_sp._R-36685	-Inf	0.2827	0.5918	no	down	0.0004	0	0.0008	0	0	0	0	0	0	0	0	0	0	0	0	0	0	0	0	0	0	0	0	0	0	0	0	0	0.01053	0	0
s__Faecalitalea_sp._Marseille-P3755	-Inf	0.2827	0.5918	no	down	0.0004	0	0.0008	0	0	0	0	0	0	0	0	0	0	0	0	0	0	0	0	0	0	0	0	0	0	0	0	0	0.01053	0	0
s__Roseomonas_pecuniae	-Inf	0.2827	0.5918	no	down	0.0004	0	0.0008	0	0	0	0	0	0	0	0	0	0	0	0	0	0	0	0	0	0	0	0	0	0	0	0	0	0.01053	0	0
s__Shinella_zoogloeoides	-Inf	0.2827	0.5918	no	down	0.0004	0	0.0008	0	0	0	0	0	0	0	0	0	0	0	0	0	0	0	0	0	0	0	0	0	0	0	0	0	0.01053	0	0
s__uncultured_Erwinia_sp.	-Inf	0.2827	0.5918	no	down	0.0004	0	0.0008	0	0	0	0	0	0	0	0	0	0	0	0	0	0	0	0	0	0	0	0	0	0	0	0	0	0.01053	0	0
s__Acidovorax_sp._NIO-51	-Inf	0.2827	0.5918	no	down	0.0004	0	0.0008	0	0	0	0	0	0	0	0	0	0	0	0	0	0	0	0	0	0	0	0	0	0	0	0	0	0	0.010211	0
s__Deinococcus_ficus	-Inf	0.2827	0.5918	no	down	0.0004	0	0.0008	0	0	0	0	0	0	0	0	0	0	0	0	0	0	0	0	0	0	0	0	0	0	0	0	0	0	0.010211	0
s__Limnohabitans_unclassified	-Inf	0.2827	0.5918	no	down	0.0004	0	0.0008	0	0	0	0	0	0	0	0	0	0	0	0	0	0	0	0	0	0	0	0	0	0	0	0	0	0	0.010211	0
s__Myroides_unclassified	-Inf	0.2827	0.5918	no	down	0.0004	0	0.0008	0	0	0	0	0	0	0	0	0	0	0	0	0	0	0	0	0	0	0	0	0	0	0	0	0	0	0.010211	0
s__Vogesella_unclassified	-Inf	0.2827	0.5918	no	down	0.0004	0	0.0008	0	0	0	0	0	0	0	0	0	0	0	0	0	0	0	0	0	0	0	0	0	0	0	0	0	0	0.010211	0
s__Agromyces_sp._S23316	-Inf	0.2827	0.5918	no	down	0.0001	0	0.0003	0	0	0	0	0	0	0	0	0	0	0	0	0	0	0	0	0	0	0	0	0	0	0	0	0	0	0	0.003677
s__Nitrospira_sp._enrichment_culture_clone_80	-Inf	0.2827	0.5918	no	down	0.0003	0	0.0007	0	0	0	0	0	0	0	0	0	0	0	0	0	0	0	0	0	0	0	0	0	0	0	0	0.009589	0	0	0
s__Magnetospiraceae_unclassified	-Inf	0.2827	0.5918	no	down	0.0002	0	0.0004	0	0	0	0	0	0	0	0	0	0	0	0	0	0	0	0	0	0	0	0	0	0	0	0	0	0	0	0.005516
s__Bacillus_pumilus	-Inf	0.2827	0.5918	no	down	0.0003	0	0.0007	0	0	0	0	0	0	0	0	0	0	0	0	0	0	0	0	0	0	0	0	0	0	0	0	0	0	0	0.009194
s__Candidatus_Peribacteria_unclassified	-Inf	0.2827	0.5918	no	down	0.0003	0	0.0007	0	0	0	0	0	0	0	0	0	0	0	0	0	0	0	0	0	0	0	0	0	0	0	0	0	0	0	0.009194
s__Catellatospora_bangladeshensis	-Inf	0.2827	0.5918	no	down	0.0003	0	0.0007	0	0	0	0	0	0	0	0	0	0	0	0	0	0	0	0	0	0	0	0	0	0	0	0	0	0	0	0.009194
s__Glycomyces_arizonensis	-Inf	0.2827	0.5918	no	down	0.0003	0	0.0007	0	0	0	0	0	0	0	0	0	0	0	0	0	0	0	0	0	0	0	0	0	0	0	0	0	0	0	0.009194
s__Nocardioides_sp._CCGE2221	-Inf	0.2827	0.5918	no	down	0.0003	0	0.0007	0	0	0	0	0	0	0	0	0	0	0	0	0	0	0	0	0	0	0	0	0	0	0	0	0	0	0	0.009194
s__Rhizorhapis_suberifaciens	-Inf	0.2827	0.5918	no	down	0.0003	0	0.0007	0	0	0	0	0	0	0	0	0	0	0	0	0	0	0	0	0	0	0	0	0	0	0	0	0	0	0	0.009194
s__SS1-B-06-26_unclassified	-Inf	0.2827	0.5918	no	down	0.0003	0	0.0007	0	0	0	0	0	0	0	0	0	0	0	0	0	0	0	0	0	0	0	0	0	0	0	0	0	0	0	0.009194
s__Siccirubricoccus_deserti	-Inf	0.2827	0.5918	no	down	0.0003	0	0.0007	0	0	0	0	0	0	0	0	0	0	0	0	0	0	0	0	0	0	0	0	0	0	0	0	0	0	0	0.009194
s__Tahibacter_unclassified	-Inf	0.2827	0.5918	no	down	0.0003	0	0.0007	0	0	0	0	0	0	0	0	0	0	0	0	0	0	0	0	0	0	0	0	0	0	0	0	0	0	0	0.009194
s__Zoogloea_sp._GSM-12	-Inf	0.2827	0.5918	no	down	0.0003	0	0.0007	0	0	0	0	0	0	0	0	0	0	0	0	0	0	0	0	0	0	0	0	0	0	0	0	0	0	0	0.009194
s__uncultured_Prosthecomicrobium_sp.	-Inf	0.2827	0.5918	no	down	0.0003	0	0.0007	0	0	0	0	0	0	0	0	0	0	0	0	0	0	0	0	0	0	0	0	0	0	0	0	0	0	0	0.009194
s__Leptotrichia_sp.	-Inf	0.2827	0.5918	no	down	0.0003	0	0.0007	0	0	0	0	0	0	0	0	0	0	0	0	0	0	0	0	0	0	0	0	0	0	0	0	0	0.009026	0	0
s__Mycoplasma_faucium	-Inf	0.2827	0.5918	no	down	0.0003	0	0.0007	0	0	0	0	0	0	0	0	0	0	0	0	0	0	0	0	0	0	0	0	0	0	0	0	0	0.009026	0	0
s__Niabella_unclassified	-Inf	0.2827	0.5918	no	down	0.0003	0	0.0007	0	0	0	0	0	0	0	0	0	0	0	0	0	0	0	0	0	0	0	0	0	0	0	0	0	0.009026	0	0
s__Nocardioides_sp._CZGSY3	-Inf	0.2827	0.5918	no	down	0.0003	0	0.0007	0	0	0	0	0	0	0	0	0	0	0	0	0	0	0	0	0	0	0	0	0	0	0	0	0	0.009026	0	0
s__Rudaeicoccus_suwonensis	-Inf	0.2827	0.5918	no	down	0.0003	0	0.0007	0	0	0	0	0	0	0	0	0	0	0	0	0	0	0	0	0	0	0	0	0	0	0	0	0	0.009026	0	0
s__Sphingomonas_koreensis	-Inf	0.2827	0.5918	no	down	0.0003	0	0.0007	0	0	0	0	0	0	0	0	0	0	0	0	0	0	0	0	0	0	0	0	0	0	0	0	0	0.009026	0	0
s__uncultured_Shewanella_sp.	-Inf	0.2827	0.5918	no	down	0.0001	0	0.0002	0	0	0	0	0	0	0	0	0	0	0	0	0	0	0	0	0	0	0	0	0	0	0	0	0	0	0.002917	0
s__Aeromonas_sp._THG-FG1.2	-Inf	0.2827	0.5918	no	down	0.0003	0	0.0007	0	0	0	0	0	0	0	0	0	0	0	0	0	0	0	0	0	0	0	0	0	0	0	0	0	0	0.008752	0
s__Caldibacillus_debilis	-Inf	0.2827	0.5918	no	down	0.0003	0	0.0007	0	0	0	0	0	0	0	0	0	0	0	0	0	0	0	0	0	0	0	0	0	0	0	0	0	0	0.008752	0
s__Luteimonas_marina	-Inf	0.2827	0.5918	no	down	0.0003	0	0.0007	0	0	0	0	0	0	0	0	0	0	0	0	0	0	0	0	0	0	0	0	0	0	0	0	0	0	0.008752	0
s__Mordavella_sp.	-Inf	0.2827	0.5918	no	down	0.0001	0	0.0002	0	0	0	0	0	0	0	0	0	0	0	0	0	0	0	0	0	0	0	0	0	0	0	0	0.003196	0	0	0
s__Anaerofustis_sp._DJF_B256	-Inf	0.2827	0.5918	no	down	0.0003	0	0.0006	0	0	0	0	0	0	0	0	0	0	0	0	0	0	0	0.008307	0	0	0	0	0	0	0	0	0	0	0	0
s__Clostridium_sp._Clone-44	-Inf	0.2827	0.5918	no	down	0.0001	0	0.0002	0	0	0	0	0	0	0	0	0	0	0	0	0	0	0	0	0	0.002916	0	0	0	0	0	0	0	0	0	0
s__Bacteroides_sp._ASF519	-Inf	0.2827	0.5918	no	down	0.0003	0	0.0006	0	0	0	0	0	0	0	0	0	0	0	0	0	0	0	0	0	0	0	0	0	0	0	0	0.007991	0	0	0
s__Chlamydiales_unclassified	-Inf	0.2827	0.5918	no	down	0.0001	0	0.0003	0	0	0	0	0	0	0	0	0	0	0	0	0	0	0	0	0	0	0	0	0	0	0	0	0	0	0	0.003677
s__Brevibacillus_sp._B139	-Inf	0.2827	0.5918	no	down	0.0003	0	0.0006	0	0	0	0	0	0	0	0	0	0	0	0	0	0	0	0	0	0	0	0	0	0	0	0	0	0.007521	0	0
s__Rubrivirga_unclassified	-Inf	0.2827	0.5918	no	down	0.0003	0	0.0006	0	0	0	0	0	0	0	0	0	0	0	0	0	0	0	0	0	0	0	0	0	0	0	0	0	0.007521	0	0
s__Sphingoaurantiacus_unclassified	-Inf	0.2827	0.5918	no	down	0.0003	0	0.0006	0	0	0	0	0	0	0	0	0	0	0	0	0	0	0	0	0	0	0	0	0	0	0	0	0	0.007521	0	0
s__uncultured_Peptostreptococcus_sp.	-Inf	0.2827	0.5918	no	down	0.0003	0	0.0006	0	0	0	0	0	0	0	0	0	0	0	0	0	0	0	0	0	0	0	0	0	0	0	0	0	0.007521	0	0
s__Hydrogenophilus_unclassified	-Inf	0.2827	0.5918	no	down	0.0003	0	0.0006	0	0	0	0	0	0	0	0	0	0	0	0	0	0	0	0	0	0	0	0	0	0	0	0.007499	0	0	0	0
s__Sarcina_unclassified	-Inf	0.2827	0.5918	no	down	0.0003	0	0.0006	0	0	0	0	0	0	0	0	0	0	0	0	0	0	0	0	0	0	0	0	0	0	0	0.007499	0	0	0	0
s__Asaccharospora_irregularis	-Inf	0.2827	0.5918	no	down	0.0003	0	0.0006	0	0	0	0	0	0	0	0	0	0	0	0	0	0	0	0	0	0	0	0	0	0.007367	0	0	0	0	0	0
s__Filomicrobium_unclassified	-Inf	0.2827	0.5918	no	down	0.0003	0	0.0006	0	0	0	0	0	0	0	0	0	0	0	0	0	0	0	0	0	0	0	0	0	0	0	0	0	0	0	0.007355
s__Gemmatirosa_kalamazoonesis	-Inf	0.2827	0.5918	no	down	0.0003	0	0.0006	0	0	0	0	0	0	0	0	0	0	0	0	0	0	0	0	0	0	0	0	0	0	0	0	0	0	0	0.007355
s__Paenibacillus_sp._PJE2	-Inf	0.2827	0.5918	no	down	0.0003	0	0.0006	0	0	0	0	0	0	0	0	0	0	0	0	0	0	0	0	0	0	0	0	0	0	0	0	0	0	0	0.007355
s__Prosthecobacter_unclassified	-Inf	0.2827	0.5918	no	down	0.0003	0	0.0006	0	0	0	0	0	0	0	0	0	0	0	0	0	0	0	0	0	0	0	0	0	0	0	0	0	0	0	0.007355
s__Aliiglaciecola_coringensis	-Inf	0.2827	0.5918	no	down	0.0003	0	0.0006	0	0	0	0	0	0	0	0	0	0	0	0	0	0	0	0	0	0	0	0	0	0	0	0	0	0	0.007293	0
s__Anoxybacillus_flavithermus	-Inf	0.2827	0.5918	no	down	0.0003	0	0.0006	0	0	0	0	0	0	0	0	0	0	0	0	0	0	0	0	0	0	0	0	0	0	0	0	0	0	0.007293	0
s__Aquitalea_unclassified	-Inf	0.2827	0.5918	no	down	0.0003	0	0.0006	0	0	0	0	0	0	0	0	0	0	0	0	0	0	0	0	0	0	0	0	0	0	0	0	0	0	0.007293	0
s__Nocardioides_sp._CB_286537	-Inf	0.2827	0.5918	no	down	0.0003	0	0.0006	0	0	0	0	0	0	0	0	0	0	0	0	0	0	0	0	0	0	0	0	0	0	0	0	0	0	0.007293	0
s__Nocardioides_sp._KV-833	-Inf	0.2827	0.5918	no	down	0.0003	0	0.0006	0	0	0	0	0	0	0	0	0	0	0	0	0	0	0	0	0	0	0	0	0	0	0	0	0	0	0.007293	0
s__Tepidisphaerales_unclassified	-Inf	0.2827	0.5918	no	down	0.0003	0	0.0006	0	0	0	0	0	0	0	0	0	0	0	0	0	0	0	0	0	0	0	0	0	0	0	0	0	0	0.007293	0
s__Holdemania_sp._Marseille-P2844	-Inf	0.2827	0.5918	no	down	0.0003	0	0.0006	0	0	0	0	0	0	0	0	0	0	0	0	0	0	0	0	0	0.007289	0	0	0	0	0	0	0	0	0	0
s__Anaerobium_sp.	-Inf	0.2827	0.5918	no	down	0.0001	0	0.0003	0	0	0	0	0	0	0	0	0	0	0	0	0	0	0	0	0	0	0	0	0	0.003683	0	0	0	0	0	0
s__uncultured_Dorea_sp.	-Inf	0.2827	0.5918	no	down	0.0002	0	0.0005	0	0	0	0	0	0	0	0	0	0	0	0	0	0	0	0	0	0	0	0	0	0	0.006831	0	0	0	0	0
s__Actinomadura_sp._YIM_48842	-Inf	0.2827	0.5918	no	down	0.0002	0	0.0005	0	0	0	0	0	0	0	0	0	0	0	0	0	0	0	0	0	0	0	0	0	0	0	0	0.006393	0	0	0
s__Sneathiellaceae_unclassified	-Inf	0.2827	0.5918	no	down	0.0002	0	0.0005	0	0	0	0	0	0	0	0	0	0	0	0	0	0	0	0	0	0	0	0	0	0	0	0	0.006393	0	0	0
s__Beggiatoaceae_unclassified	-Inf	0.2827	0.5918	no	down	0.0002	0	0.0005	0	0	0	0	0	0	0	0	0	0	0	0	0	0	0	0	0	0	0	0	0	0	0	0	0	0.006017	0	0
s__Branchiibius_cervicis	-Inf	0.2827	0.5918	no	down	0.0002	0	0.0005	0	0	0	0	0	0	0	0	0	0	0	0	0	0	0	0	0	0	0	0	0	0	0	0	0	0.006017	0	0
s__Pseudochrobactrum_unclassified	-Inf	0.2827	0.5918	no	down	0.0002	0	0.0005	0	0	0	0	0	0	0	0	0	0	0	0	0	0	0	0	0	0	0	0	0	0	0	0	0	0.006017	0	0
s__Sandarakinorhabdus_sp.	-Inf	0.2827	0.5918	no	down	0.0002	0	0.0005	0	0	0	0	0	0	0	0	0	0	0	0	0	0	0	0	0	0	0	0	0	0	0	0	0	0.006017	0	0
s__Coprobacillus_cateniformis	-Inf	0.2827	0.5918	no	down	0.0002	0	0.0004	0	0	0	0	0	0	0	0	0	0	0	0	0	0	0	0	0	0	0	0	0	0	0	0	0	0	0.005835	0
s__Deinococcus_sp._N3	-Inf	0.2827	0.5918	no	down	0.0002	0	0.0004	0	0	0	0	0	0	0	0	0	0	0	0	0	0	0	0	0	0	0	0	0	0	0	0	0	0	0.005835	0
s__Halomonas_hamiltonii	-Inf	0.2827	0.5918	no	down	0.0002	0	0.0004	0	0	0	0	0	0	0	0	0	0	0	0	0	0	0	0	0	0	0	0	0	0	0	0	0	0	0.005835	0
s__Sphingomonas_sp._M72C20	-Inf	0.2827	0.5918	no	down	0.0002	0	0.0004	0	0	0	0	0	0	0	0	0	0	0	0	0	0	0	0	0	0	0	0	0	0	0	0	0	0	0.005835	0
s__uncultured_Methylobacterium_sp.	-Inf	0.2827	0.5918	no	down	0.0002	0	0.0004	0	0	0	0	0	0	0	0	0	0	0	0	0	0	0	0	0	0	0	0	0	0	0	0	0	0	0.005835	0
s__Acidisphaera_sp.	-Inf	0.2827	0.5918	no	down	0.0002	0	0.0004	0	0	0	0	0	0	0	0	0	0	0	0	0	0	0	0	0	0	0	0	0	0	0	0	0	0	0	0.005516
s__Balneolaceae_unclassified	-Inf	0.2827	0.5918	no	down	0.0002	0	0.0004	0	0	0	0	0	0	0	0	0	0	0	0	0	0	0	0	0	0	0	0	0	0	0	0	0	0	0	0.005516
s__Clostridium_sp._FG4	-Inf	0.2827	0.5918	no	down	0.0002	0	0.0004	0	0	0	0	0	0	0	0	0	0	0	0	0	0	0	0	0	0	0	0	0	0	0	0	0	0	0	0.005516
s__Glycomyces_dulcitolivorans	-Inf	0.2827	0.5918	no	down	0.0002	0	0.0004	0	0	0	0	0	0	0	0	0	0	0	0	0	0	0	0	0	0	0	0	0	0	0	0	0	0	0	0.005516
s__Lacibacter_unclassified	-Inf	0.2827	0.5918	no	down	0.0002	0	0.0004	0	0	0	0	0	0	0	0	0	0	0	0	0	0	0	0	0	0	0	0	0	0	0	0	0	0	0	0.005516
s__Minicystis_unclassified	-Inf	0.2827	0.5918	no	down	0.0002	0	0.0004	0	0	0	0	0	0	0	0	0	0	0	0	0	0	0	0	0	0	0	0	0	0	0	0	0	0	0	0.005516
s__Paenibacillus_sp._IHB_B_4030	-Inf	0.2827	0.5918	no	down	0.0002	0	0.0004	0	0	0	0	0	0	0	0	0	0	0	0	0	0	0	0	0	0	0	0	0	0	0	0	0	0	0	0.005516
s__Pseudonocardia_halophobica	-Inf	0.2827	0.5918	no	down	0.0002	0	0.0004	0	0	0	0	0	0	0	0	0	0	0	0	0	0	0	0	0	0	0	0	0	0	0	0	0	0	0	0.005516
s__Sinibacillus_unclassified	-Inf	0.2827	0.5918	no	down	0.0002	0	0.0004	0	0	0	0	0	0	0	0	0	0	0	0	0	0	0	0	0	0	0	0	0	0	0	0	0	0	0	0.005516
s__Solimonas_fluminis	-Inf	0.2827	0.5918	no	down	0.0002	0	0.0004	0	0	0	0	0	0	0	0	0	0	0	0	0	0	0	0	0	0	0	0	0	0	0	0	0	0	0	0.005516
s__Streptomyces_lopnurensis	-Inf	0.2827	0.5918	no	down	0.0002	0	0.0004	0	0	0	0	0	0	0	0	0	0	0	0	0	0	0	0	0	0	0	0	0	0	0	0	0	0	0	0.005516
s__UBA12409_unclassified	-Inf	0.2827	0.5918	no	down	0.0002	0	0.0004	0	0	0	0	0	0	0	0	0	0	0	0	0	0	0	0	0	0	0	0	0	0	0	0	0	0	0	0.005516
s__uncultured_Kofleria_sp.	-Inf	0.2827	0.5918	no	down	0.0002	0	0.0004	0	0	0	0	0	0	0	0	0	0	0	0	0	0	0	0	0	0	0	0	0	0	0	0	0	0	0	0.005516
s__Butyricicoccus_sp.	-Inf	0.2827	0.5918	no	down	0.0002	0	0.0004	0	0	0	0	0	0	0	0	0	0	0	0	0	0	0	0	0	0	0	0	0	0	0.005123	0	0	0	0	0
s__Rhizorhapis_sp._NL8	-Inf	0.2827	0.5918	no	down	0.0002	0	0.0004	0	0	0	0	0	0	0	0	0	0	0	0	0	0	0	0	0	0	0	0	0	0	0	0	0.004795	0	0	0
s__Chryseobacterium_sp.	-Inf	0.2827	0.5918	no	down	0.0002	0	0.0003	0	0	0	0	0	0	0	0	0	0	0	0	0	0	0	0	0	0	0	0	0	0	0	0	0	0.004513	0	0
s__Frateuria_aurantia	-Inf	0.2827	0.5918	no	down	0.0002	0	0.0003	0	0	0	0	0	0	0	0	0	0	0	0	0	0	0	0	0	0	0	0	0	0	0	0	0	0.004513	0	0
s__Lactococcus_lactis	-Inf	0.2827	0.5918	no	down	0.0002	0	0.0003	0	0	0	0	0	0	0	0	0	0	0	0	0	0	0	0	0	0	0	0	0	0	0	0	0	0.004513	0	0
s__Mycobacterium_xenopi	-Inf	0.2827	0.5918	no	down	0.0002	0	0.0003	0	0	0	0	0	0	0	0	0	0	0	0	0	0	0	0	0	0	0	0	0	0	0	0	0	0.004513	0	0
s__Paenibacillus_sp._7-5	-Inf	0.2827	0.5918	no	down	0.0002	0	0.0003	0	0	0	0	0	0	0	0	0	0	0	0	0	0	0	0	0	0	0	0	0	0	0	0	0	0.004513	0	0
s__Paenibacillus_sp._TBD006	-Inf	0.2827	0.5918	no	down	0.0002	0	0.0003	0	0	0	0	0	0	0	0	0	0	0	0	0	0	0	0	0	0	0	0	0	0	0	0	0	0.004513	0	0
s__Pediococcus_acidilactici	-Inf	0.2827	0.5918	no	down	0.0002	0	0.0003	0	0	0	0	0	0	0	0	0	0	0	0	0	0	0	0	0	0	0	0	0	0	0	0	0	0.004513	0	0
s__Pseudopropionibacterium_propionicum	-Inf	0.2827	0.5918	no	down	0.0002	0	0.0003	0	0	0	0	0	0	0	0	0	0	0	0	0	0	0	0	0	0	0	0	0	0	0	0	0	0.004513	0	0
s__Rahnella_unclassified	-Inf	0.2827	0.5918	no	down	0.0002	0	0.0003	0	0	0	0	0	0	0	0	0	0	0	0	0	0	0	0	0	0	0	0	0	0	0	0	0	0.004513	0	0
s__Rickettsia_sp.	-Inf	0.2827	0.5918	no	down	0.0002	0	0.0003	0	0	0	0	0	0	0	0	0	0	0	0	0	0	0	0	0	0	0	0	0	0	0	0	0	0.004513	0	0
s__Scardovia_wiggsiae	-Inf	0.2827	0.5918	no	down	0.0002	0	0.0003	0	0	0	0	0	0	0	0	0	0	0	0	0	0	0	0	0	0	0	0	0	0	0	0	0	0.004513	0	0
s__Sediminibacterium_unclassified	-Inf	0.2827	0.5918	no	down	0.0002	0	0.0003	0	0	0	0	0	0	0	0	0	0	0	0	0	0	0	0	0	0	0	0	0	0	0	0	0	0.004513	0	0
s__Sinosporangium_unclassified	-Inf	0.2827	0.5918	no	down	0.0002	0	0.0003	0	0	0	0	0	0	0	0	0	0	0	0	0	0	0	0	0	0	0	0	0	0	0	0	0	0.004513	0	0
s__Thioclava_unclassified	-Inf	0.2827	0.5918	no	down	0.0002	0	0.0003	0	0	0	0	0	0	0	0	0	0	0	0	0	0	0	0	0	0	0	0	0	0	0	0	0	0.004513	0	0
s__Variibacter_unclassified	-Inf	0.2827	0.5918	no	down	0.0002	0	0.0003	0	0	0	0	0	0	0	0	0	0	0	0	0	0	0	0	0	0	0	0	0	0	0	0	0	0.004513	0	0
s__Bacteroides_gallinaceum	-Inf	0.2827	0.5918	no	down	0.0002	0	0.0003	0	0	0	0	0	0	0	0	0	0	0	0	0	0	0	0	0	0	0	0	0	0	0	0	0	0	0.004376	0
s__Deinococcus_aetherius	-Inf	0.2827	0.5918	no	down	0.0002	0	0.0003	0	0	0	0	0	0	0	0	0	0	0	0	0	0	0	0	0	0	0	0	0	0	0	0	0	0	0.004376	0
s__Laceyella_sacchari	-Inf	0.2827	0.5918	no	down	0.0002	0	0.0003	0	0	0	0	0	0	0	0	0	0	0	0	0	0	0	0	0	0	0	0	0	0	0	0	0	0	0.004376	0
s__Roseimarinus_unclassified	-Inf	0.2827	0.5918	no	down	0.0002	0	0.0003	0	0	0	0	0	0	0	0	0	0	0	0	0	0	0	0	0	0	0	0	0	0	0	0	0	0	0.004376	0
s__Terribacillus_unclassified	-Inf	0.2827	0.5918	no	down	0.0002	0	0.0003	0	0	0	0	0	0	0	0	0	0	0	0	0	0	0	0	0	0	0	0	0	0	0	0	0	0	0.004376	0
s__Bacillus_sp._9-3AIA	-Inf	0.2827	0.5918	no	down	0.0002	0	0.0003	0	0	0	0	0	0	0	0	0	0	0	0	0	0	0	0	0.004224	0	0	0	0	0	0	0	0	0	0	0
s__Clostridium_sp._AY5-bA1	-Inf	0.2827	0.5918	no	down	0.0001	0	0.0003	0	0	0	0	0	0	0	0	0	0	0	0	0	0	0	0	0	0	0	0	0.003827	0	0	0	0	0	0	0
s__Ruminococcus_sp.	-Inf	0.2827	0.5918	no	down	0.0001	0	0.0003	0	0	0	0	0	0	0	0	0	0	0	0	0	0	0	0	0	0	0	0	0.003827	0	0	0	0	0	0	0
s__Bacillus_fortis	-Inf	0.2827	0.5918	no	down	0.0001	0	0.0003	0	0	0	0	0	0	0	0	0	0	0	0	0	0	0	0	0	0	0	0	0	0	0	0.00375	0	0	0	0
s__Propionibacterium_westphaliense	-Inf	0.2827	0.5918	no	down	0.0001	0	0.0003	0	0	0	0	0	0	0	0	0	0	0	0	0	0	0	0	0	0	0	0	0	0	0	0.00375	0	0	0	0
s__Ruminococcus_sp._YE78	-Inf	0.2827	0.5918	no	down	0.0001	0	0.0003	0	0	0	0	0	0	0	0	0	0	0	0	0	0	0	0	0	0	0	0	0	0	0	0.00375	0	0	0	0
s__W5053_unclassified	-Inf	0.2827	0.5918	no	down	0.0001	0	0.0003	0	0	0	0	0	0	0	0	0	0	0	0	0	0	0	0	0	0	0	0	0	0	0	0.00375	0	0	0	0
s__Desulfovibrio_sp._enrichment_culture_clone_Ecwsrb032	-Inf	0.2827	0.5918	no	down	0.0001	0	0.0003	0	0	0	0	0	0	0	0	0	0	0	0	0	0	0	0	0	0	0	0	0	0.003683	0	0	0	0	0	0
s__BRH-c8a_unclassified	-Inf	0.2827	0.5918	no	down	0.0001	0	0.0003	0	0	0	0	0	0	0	0	0	0	0	0	0	0	0	0	0	0	0	0	0	0	0	0	0	0	0	0.003677
s__Candidatus_Omnitrophus_unclassified	-Inf	0.2827	0.5918	no	down	0.0001	0	0.0003	0	0	0	0	0	0	0	0	0	0	0	0	0	0	0	0	0	0	0	0	0	0	0	0	0	0	0	0.003677
s__Candidatus_Ryanbacteria_unclassified	-Inf	0.2827	0.5918	no	down	0.0001	0	0.0003	0	0	0	0	0	0	0	0	0	0	0	0	0	0	0	0	0	0	0	0	0	0	0	0	0	0	0	0.003677
s__Constrictibacter_unclassified	-Inf	0.2827	0.5918	no	down	0.0001	0	0.0003	0	0	0	0	0	0	0	0	0	0	0	0	0	0	0	0	0	0	0	0	0	0	0	0	0	0	0	0.003677
s__Desertibacter_unclassified	-Inf	0.2827	0.5918	no	down	0.0001	0	0.0003	0	0	0	0	0	0	0	0	0	0	0	0	0	0	0	0	0	0	0	0	0	0	0	0	0	0	0	0.003677
s__Glycomycetaceae_unclassified	-Inf	0.2827	0.5918	no	down	0.0001	0	0.0003	0	0	0	0	0	0	0	0	0	0	0	0	0	0	0	0	0	0	0	0	0	0	0	0	0	0	0	0.003677
s__Kouleothrix_aurantiaca	-Inf	0.2827	0.5918	no	down	0.0001	0	0.0003	0	0	0	0	0	0	0	0	0	0	0	0	0	0	0	0	0	0	0	0	0	0	0	0	0	0	0	0.003677
s__Paenibacillus_campinasensis	-Inf	0.2827	0.5918	no	down	0.0001	0	0.0003	0	0	0	0	0	0	0	0	0	0	0	0	0	0	0	0	0	0	0	0	0	0	0	0	0	0	0	0.003677
s__Paenibacillus_sp._ECP38	-Inf	0.2827	0.5918	no	down	0.0001	0	0.0003	0	0	0	0	0	0	0	0	0	0	0	0	0	0	0	0	0	0	0	0	0	0	0	0	0	0	0	0.003677
s__Paenibacillus_sp._I12B-00753	-Inf	0.2827	0.5918	no	down	0.0001	0	0.0003	0	0	0	0	0	0	0	0	0	0	0	0	0	0	0	0	0	0	0	0	0	0	0	0	0	0	0	0.003677
s__Paenibacillus_sp._enrichment_culture_clone_DF200	-Inf	0.2827	0.5918	no	down	0.0001	0	0.0003	0	0	0	0	0	0	0	0	0	0	0	0	0	0	0	0	0	0	0	0	0	0	0	0	0	0	0	0.003677
s__Paenibacillus_thermoaerophilus	-Inf	0.2827	0.5918	no	down	0.0001	0	0.0003	0	0	0	0	0	0	0	0	0	0	0	0	0	0	0	0	0	0	0	0	0	0	0	0	0	0	0	0.003677
s__Salinispira_unclassified	-Inf	0.2827	0.5918	no	down	0.0001	0	0.0003	0	0	0	0	0	0	0	0	0	0	0	0	0	0	0	0	0	0	0	0	0	0	0	0	0	0	0	0.003677
s__Swionibacillus_sediminis	-Inf	0.2827	0.5918	no	down	0.0001	0	0.0003	0	0	0	0	0	0	0	0	0	0	0	0	0	0	0	0	0	0	0	0	0	0	0	0	0	0	0	0.003677
s__Taibaiella_unclassified	-Inf	0.2827	0.5918	no	down	0.0001	0	0.0003	0	0	0	0	0	0	0	0	0	0	0	0	0	0	0	0	0	0	0	0	0	0	0	0	0	0	0	0.003677
s__UBA6140_unclassified	-Inf	0.2827	0.5918	no	down	0.0001	0	0.0003	0	0	0	0	0	0	0	0	0	0	0	0	0	0	0	0	0	0	0	0	0	0	0	0	0	0	0	0.003677
s__uncultured_Pseudogracilibacillus_sp.	-Inf	0.2827	0.5918	no	down	0.0001	0	0.0003	0	0	0	0	0	0	0	0	0	0	0	0	0	0	0	0	0	0	0	0	0	0	0	0	0	0	0	0.003677
s__Parapusillimonas_sp.	-Inf	0.2827	0.5918	no	down	0.0001	0	0.0002	0	0	0	0	0	0	0	0	0	0	0	0	0	0	0	0	0	0	0	0	0	0	0	0	0.003196	0	0	0
s__uncultured_Ensifer_sp.	-Inf	0.2827	0.5918	no	down	0.0001	0	0.0002	0	0	0	0	0	0	0	0	0	0	0	0	0	0	0	0	0	0	0	0	0	0	0	0	0.003196	0	0	0
s__Chitinivorax_unclassified	-Inf	0.2827	0.5918	no	down	0.0001	0	0.0002	0	0	0	0	0	0	0	0	0	0	0	0	0	0	0	0	0	0	0	0	0	0	0	0	0	0.003009	0	0
s__Longimicrobium_unclassified	-Inf	0.2827	0.5918	no	down	0.0001	0	0.0002	0	0	0	0	0	0	0	0	0	0	0	0	0	0	0	0	0	0	0	0	0	0	0	0	0	0.003009	0	0
s__Luteibacter_rhizovicinus	-Inf	0.2827	0.5918	no	down	0.0001	0	0.0002	0	0	0	0	0	0	0	0	0	0	0	0	0	0	0	0	0	0	0	0	0	0	0	0	0	0.003009	0	0
s__Alloprevotella_rava	-Inf	0.2827	0.5918	no	down	0.0001	0	0.0002	0	0	0	0	0	0	0	0	0	0	0	0	0	0	0	0	0	0	0	0	0	0	0	0	0	0	0.002917	0
s__MWH-CFBk5_unclassified	-Inf	0.2827	0.5918	no	down	0.0001	0	0.0002	0	0	0	0	0	0	0	0	0	0	0	0	0	0	0	0	0	0	0	0	0	0	0	0	0	0	0.002917	0
s__Negativicoccus_unclassified	-Inf	0.2827	0.5918	no	down	0.0001	0	0.0002	0	0	0	0	0	0	0	0	0	0	0	0	0	0	0	0	0	0	0	0	0	0	0	0	0	0	0.002917	0
s__Scytonema_UTEX_2349_unclassified	-Inf	0.2827	0.5918	no	down	0.0001	0	0.0002	0	0	0	0	0	0	0	0	0	0	0	0	0	0	0	0	0	0	0	0	0	0	0	0	0	0	0.002917	0
s__Zoogloea_unclassified	-Inf	0.2827	0.5918	no	down	0.0001	0	0.0002	0	0	0	0	0	0	0	0	0	0	0	0	0	0	0	0	0	0	0	0	0	0	0	0	0	0	0.002917	0
s__Candidatus_Soleaferrea_unclassified	0.83	0.2838	0.5918	no	up	0.0406	0.0509	0.0287	0.00963	0.02863	0.051703	0.055756	0.14647	0.07659	0.044785	0.07565	0.020531	0.014231	0	0	0	0.003674	0.235746	0.035304	0	0.131203	0.041833	0	0.024877	0.079194	0.003416	0.031871	0.025571	0	0	0
s__Dubosiella_unclassified	-0.57	0.285	0.5918	no	down	0.7879	0.6437	0.9543	0.052964	0.091343	0.081637	0.211875	0.06644	0.655273	0.036117	1.09762	0.572825	6.65113	0	0	0	0	0.138432	0.616784	0	0	0	0	0.097595	0.081036	0	1.21672	10.3818	0	0.011669	0
s__Lachnospiraceae_ND3007_group_unclassified	1.12	0.2892	0.5918	no	up	0.0091	0.0122	0.0056	0	0	0	0.003186	0	0	0.036117	0.068773	0.069807	0	0	0	0	0	0.005482	0	0	0.052481	0	0	0	0.020259	0	0	0	0	0	0
s__Intestinimonas_unclassified	0.57	0.3052	0.5918	no	up	2.5153	2.9672	1.9939	5.48574	3.41922	5.38533	6.14277	3.1846	3.45366	6.37966	2.69452	3.19263	0.925004	0	0.007107	0	0	4.23794	3.79831	0	4.25535	3.70002	0	4.25972	4.74059	3.01773	0.828646	1.3201	0	0	0
s__Flavonifractor_unclassified	4.78	0.307	0.5918	no	up	0.0075	0.0137	0.0005	0	0	0	0.01593	0.01057	0.178711	0	0	0	0	0	0	0	0	0	0	0	0	0	0	0	0	0	0	0	0.006017	0	0
s__Verrucomicrobiaceae_unclassified	2.06	0.307	0.5918	no	up	0.003	0.0046	0.0011	0	0	0	0	0	0	0	0	0	0	0.022205	0	0.020689	0.025718	0	0	0	0	0	0	0	0	0	0	0	0	0	0.01471
s__Tyzzerella_3_unclassified	3.95	0.307	0.5918	no	up	0.0018	0.0031	0.0002	0	0	0	0	0.00453	0.015602	0	0	0	0	0	0	0	0	0.026042	0	0	0	0.002885	0	0	0	0	0	0	0	0	0
s__Roseburia_unclassified	-0.34	0.3072	0.5918	no	down	0.0547	0.0487	0.0617	0.014445	0.362645	0.028573	0.098769	0.01057	0	0	0.039888	0.129348	0	0	0	0	0	0.046601	0	0	0	0.01731	0	0.024877	0	0.109301	0.650544	0	0	0	0
s__Bacteroides_barnesiae	0.98	0.3081	0.5918	no	up	0.1032	0.1337	0.0679	0.296917	0.222222	0.299336	0.648368	0.295961	0.062407	0	0	0	0	0	0	0	0	0.180921	0.220132	0	0	0	0	0	0	0.095638	0.431196	0.135846	0	0	0
s__Bacteroides_sp._S254	1.98	0.3081	0.5918	no	up	0.0162	0.0248	0.0063	0.215064	0.02045	0.010885	0.01593	0.07097	0.031203	0	0	0	0	0	0	0	0	0.006853	0.031151	0	0	0	0	0	0	0.005123	0.037495	0.007991	0	0	0
s__Alistipes_finegoldii	1.8	0.3121	0.5918	no	up	0.0194	0.029	0.0083	0.109137	0	0.11021	0	0.0906	0	0	0	0	0.06226	0	0	0	0	0.063048	0	0	0	0	0	0	0	0.03928	0.020622	0.047946	0	0	0
s__Clostridiales_vadinBB60_group_unclassified	2.2	0.3139	0.5918	no	up	0.3861	0.6065	0.1318	2.0415	0.339468	2.00147	0.283561	0.607022	0	1.37677	0.103159	0	0.240145	0	0	0	0	2.10389	0	0	1.19395	0.122613	0.230571	0.024877	0.003683	0.051235	0.011249	0.063927	0.004513	0.007293	0
s__uncultured_Bacteroides_sp.	0.91	0.3139	0.5918	no	up	0.2449	0.3132	0.1662	0.117162	0.988412	0.949712	0.884138	0.662892	0.148926	0.210922	0.484162	0.221739	0	0	0.008528	0	0	0.02193	0.371732	0	0	0.483238	0	0.137781	0.443855	0.042696	0.457443	0.215755	0.007521	0	0
s__Romboutsia_unclassified	-1.25	0.3139	0.5918	no	down	0.1859	0.1136	0.2693	0.078643	0.338105	0.15375	0.21984	0.08909	0.151762	0.271598	0.158178	0.166304	0	0	0	0	0	0.076754	0.13914	0	0.190973	0.21926	0.434016	0.183707	0.513841	0.061482	0.665542	1.09316	0	0	0
s__Enterorhabdus_unclassified	0.56	0.3139	0.5918	no	up	0.0543	0.0639	0.0433	0.044939	0.006817	0.080276	0.038233	0.01812	0.062407	0.014447	0.044015	0.028744	0.43404	0	0	0	0	0.186404	0.016614	0	0.058312	0.012983	0	0.019136	0.197064	0.011955	0.00375	0.242924	0	0	0
s__Enterobacter_unclassified	-4.38	0.3177	0.5918	no	down	0.0224	0.0022	0.0457	0	0.005453	0	0	0.02114	0	0	0.006877	0	0	0	0	0	0	0	0	0	0	0	0	0.176053	0	0	0.074991	0	0.288822	0.05397	0
s__Lautropia_unclassified	-3.71	0.3177	0.5918	no	down	0.029	0.0044	0.0574	0	0	0	0	0	0	0.008668	0	0	0	0	0	0.03931	0.01837	0	0	0	0	0	0.40689	0	0	0	0	0	0.132377	0.158994	0.047807
s__Lactobacillus_unclassified	-2.39	0.3182	0.5918	no	down	0.525	0.1771	0.9263	0	0.06953	0.039458	0.022303	0.235561	0.043969	0.017336	0.664347	0.030797	1.03529	0.040708	0	0	0	0.457785	0.031151	0	0.351332	1.10784	0	0.036359	2.73312	0.056358	7.23847	0.372377	0.057163	0.058346	0
s__Bacteroides_uniformis	-4.02	0.3311	0.5918	no	down	0.042	0.0052	0.0844	0	0	0	0	0	0	0.020225	0.041264	0.010266	0	0	0.005685	0	0	0	0	0	0.032072	0.030293	0.976536	0	0	0	0	0	0.015043	0.04376	0
s__Arthrobacter_sp._NW-2013-Rh11	-0.56	0.3358	0.5918	no	down	0.0724	0.0594	0.0874	0	0	0	0	0	0	0	0	0	0	0	0	0.285513	0.606205	0	0	0	0	0	0	0.005741	0	0	0.020622	0.05274	0	0	1.05728
s__Burkholderiales_unclassified	-0.16	0.3358	0.5918	no	down	0.0337	0.032	0.0357	0	0	0	0	0	0	0	0	0	0	0	0	0.11586	0.363723	0	0	0	0	0	0	0	0	0	0.00375	0	0.033094	0.020421	0.406362
s__Hydrogenoanaerobacterium_unclassified	1.74	0.3358	0.5918	no	up	0.0014	0.002	0.0006	0	0	0	0.007965	0	0	0.007223	0.006877	0	0	0	0	0	0	0.008224	0	0	0.004373	0	0	0	0	0.003416	0	0	0	0	0
s__Parasutterella_unclassified	0.68	0.3369	0.5918	no	up	0.4276	0.5178	0.3236	0.444573	0.543967	0.340155	0.606949	0.708192	0.875115	0.444958	3.06452	0.121135	0.23303	0	0	0	0	0.383772	0.677009	0	1.60213	0.934741	0	0.130126	0.316776	0.239096	0.133108	0.174202	0	0	0
s__Rhodospirillales_unclassified	-0.78	0.3406	0.5918	no	down	0.0232	0.0174	0.0299	0	0	0	0	0	0	0.023115	0	0	0	0	0	0.088964	0.148796	0	0	0	0.004373	0	0.183101	0	0	0	0	0	0.015043	0.020421	0.165487
s__Parabacteroides_unclassified	1.16	0.3413	0.5918	no	up	0.6288	0.8465	0.3777	2.47484	0.928425	2.05181	1.57233	3.13326	1.06375	0.190696	0.165055	0.090338	0.126299	0	0	0	0	0.900493	1.16504	0	0.463584	0.533726	0	0.030618	0.077352	1.82054	0.211849	0.591328	0.006017	0.010211	0
s__Ilumatobacter_unclassified	1.1	0.3442	0.5918	no	up	0.0142	0.0189	0.0088	0	0	0	0	0	0	0	0	0	0	0.031456	0	0.134481	0.117567	0	0	0	0	0	0	0	0	0	0	0	0	0	0.114002
s__Ruminococcus]_torques_group_unclassified	2	0.3442	0.5918	no	up	0.0042	0.0064	0.0016	0	0	0	0	0	0.012765	0	0	0.051328	0	0	0	0	0	0.031524	0	0	0	0	0	0	0	0	0.020622	0	0	0	0
s__Methylobacterium_unclassified	0.06	0.3448	0.5918	no	up	0.3111	0.3167	0.3045	0.01605	0	0.017688	0	0	0.004255	0.013002	0	0	0	4.69996	0	0	0	0	0	0.005632	0	0	1.53262	0	0.005525	0	0.011249	0.009589	1.37491	1.0196	0
s__Christensenellaceae_unclassified	0.15	0.3513	0.5918	no	up	0.0265	0.0277	0.025	0.032099	0.01636	0.039458	0.105141	0.06191	0.03404	0.010113	0.020632	0.051328	0.003558	0	0	0.010345	0	0.030154	0.056071	0	0.01312	0.02308	0	0.009568	0.14918	0.01537	0.011249	0.047946	0	0	0
s__AD3_unclassified	Inf	0.3519	0.5918	no	up	0.0028	0.0051	0	0	0	0	0	0	0	0	0	0	0	0	0	0	0.077153	0	0	0	0	0	0	0	0	0	0	0	0	0	0
s__uncultured_Brevibacterium_sp.	Inf	0.3519	0.5918	no	up	0.0296	0.0553	0	0	0	0	0	0	0	0	0	0	0	0.82897	0	0	0	0	0	0	0	0	0	0	0	0	0	0	0	0	0
s__Pseudomonas_alcaligenes	Inf	0.3519	0.5918	no	up	0.0157	0.0294	0	0	0	0	0	0	0	0	0	0	0	0.44039	0	0	0	0	0	0	0	0	0	0	0	0	0	0	0	0	0
s__Muribaculum_unclassified	Inf	0.3519	0.5918	no	up	0.0195	0.0364	0	0	0	0	0	0	0	0	0	0	0.546108	0	0	0	0	0	0	0	0	0	0	0	0	0	0	0	0	0	0
s__Bradyrhizobium_unclassified	Inf	0.3519	0.5918	no	up	0.0079	0.0148	0	0	0	0	0	0	0	0	0	0	0	0	0	0	0.222275	0	0	0	0	0	0	0	0	0	0	0	0	0	0
s__Roseiarcus_unclassified	Inf	0.3519	0.5918	no	up	0.001	0.002	0	0	0	0	0	0	0	0	0	0	0	0	0	0	0.029392	0	0	0	0	0	0	0	0	0	0	0	0	0	0
s__Kitasatospora_unclassified	Inf	0.3519	0.5918	no	up	0.0031	0.0059	0	0	0	0	0	0	0	0	0	0	0	0	0	0	0.088175	0	0	0	0	0	0	0	0	0	0	0	0	0	0
s__Novosphingobium_endophyticum	Inf	0.3519	0.5918	no	up	0.0133	0.0248	0	0	0	0	0	0	0	0	0	0	0	0.371926	0	0	0	0	0	0	0	0	0	0	0	0	0	0	0	0	0
s__Rs-E47_termite_group_unclassified	Inf	0.3519	0.5918	no	up	0.0113	0.0211	0	0	0	0	0	0	0	0	0	0	0.316636	0	0	0	0	0	0	0	0	0	0	0	0	0	0	0	0	0	0
s__Streptomyces_sp._G26	Inf	0.3519	0.5918	no	up	0.0048	0.0089	0	0	0	0	0	0	0	0	0	0	0	0	0	0	0.1341	0	0	0	0	0	0	0	0	0	0	0	0	0	0
s__GOUTA6_unclassified	Inf	0.3519	0.5918	no	up	0.0001	0.0002	0	0	0	0	0	0	0	0	0	0	0	0	0	0	0.003674	0	0	0	0	0	0	0	0	0	0	0	0	0	0
s__Moraxella_sp._16285	Inf	0.3519	0.5918	no	up	0.0055	0.0102	0	0	0	0	0	0	0	0	0	0	0	0.153581	0	0	0	0	0	0	0	0	0	0	0	0	0	0	0	0	0
s__Millionella_massiliensis	Inf	0.3519	0.5918	no	up	0.0079	0.0148	0	0	0	0	0	0	0	0	0	0	0.222357	0	0	0	0	0	0	0	0	0	0	0	0	0	0	0	0	0	0
s__Staphylococcus_sp._M_A_04/12_3_1	Inf	0.3519	0.5918	no	up	0.0108	0.0201	0	0	0	0	0	0	0	0	0	0	0	0	0.301325	0	0	0	0	0	0	0	0	0	0	0	0	0	0	0	0
s__Ileibacterium_unclassified	Inf	0.3519	0.5918	no	up	0.0004	0.0007	0	0	0	0	0	0	0	0	0	0	0.010673	0	0	0	0	0	0	0	0	0	0	0	0	0	0	0	0	0	0
s__Bacillus_asahii	Inf	0.3519	0.5918	no	up	0.0015	0.0028	0	0	0	0	0	0	0	0	0	0	0	0	0	0.041379	0	0	0	0	0	0	0	0	0	0	0	0	0	0	0
s__Fusicatenibacter_unclassified	Inf	0.3519	0.5918	no	up	0.0032	0.0059	0	0	0	0	0	0	0	0	0	0.088285	0	0	0	0	0	0	0	0	0	0	0	0	0	0	0	0	0	0	0
s__Solirubrobacter_sp._L64	Inf	0.3519	0.5918	no	up	0.0073	0.0136	0	0	0	0	0	0	0	0	0	0	0	0	0	0	0.203905	0	0	0	0	0	0	0	0	0	0	0	0	0	0
s__Tumebacillus_unclassified	Inf	0.3519	0.5918	no	up	0.0004	0.0008	0	0	0	0	0	0	0	0	0	0	0	0	0	0.012414	0	0	0	0	0	0	0	0	0	0	0	0	0	0	0
s__Streptomyces_californicus	Inf	0.3519	0.5918	no	up	0.0092	0.0172	0	0	0	0	0	0	0	0	0	0	0	0	0	0.258617	0	0	0	0	0	0	0	0	0	0	0	0	0	0	0
s__Streptomyces_sp._P513A	Inf	0.3519	0.5918	no	up	0.0022	0.004	0	0	0	0	0	0	0	0	0	0	0	0	0	0	0.060621	0	0	0	0	0	0	0	0	0	0	0	0	0	0
s__Hamadaea_unclassified	Inf	0.3519	0.5918	no	up	0.0031	0.0059	0	0	0	0	0	0	0	0	0	0	0	0	0	0	0.088175	0	0	0	0	0	0	0	0	0	0	0	0	0	0
s__Blastocatellaceae_unclassified	Inf	0.3519	0.5918	no	up	0.002	0.0037	0	0	0	0	0	0	0	0	0	0	0	0	0	0	0.05511	0	0	0	0	0	0	0	0	0	0	0	0	0	0
s__Bacillus_thuringiensis	Inf	0.3519	0.5918	no	up	0.0012	0.0022	0	0	0	0	0	0	0	0	0	0	0	0	0	0	0.033066	0	0	0	0	0	0	0	0	0	0	0	0	0	0
s__uncultured_Aciditerrimonas_sp.	Inf	0.3519	0.5918	no	up	0.0004	0.0007	0	0	0	0	0	0	0	0	0	0	0	0	0	0	0.011022	0	0	0	0	0	0	0	0	0	0	0	0	0	0
s__Haemophilus_sp._'paraurethrae'	Inf	0.3519	0.5918	no	up	0.0011	0.002	0	0	0	0.029934	0	0	0	0	0	0	0	0	0	0	0	0	0	0	0	0	0	0	0	0	0	0	0	0	0
s__Rhizomicrobium_sp._URHE0053	Inf	0.3519	0.5918	no	up	0.003	0.0055	0	0	0	0	0	0	0	0	0	0	0	0	0	0	0.082664	0	0	0	0	0	0	0	0	0	0	0	0	0	0
s__Solirubrobacter_sp._Gsoil_921	Inf	0.3519	0.5918	no	up	0.0055	0.0103	0	0	0	0	0	0	0	0	0	0	0	0	0	0	0.154307	0	0	0	0	0	0	0	0	0	0	0	0	0	0
s__FCPU426_unclassified	Inf	0.3519	0.5918	no	up	0.0034	0.0064	0	0	0	0	0	0	0	0	0	0	0	0	0	0	0.095523	0	0	0	0	0	0	0	0	0	0	0	0	0	0
s__Clostridium]_scindens	Inf	0.3519	0.5918	no	up	0.0016	0.003	0	0	0	0	0	0	0	0	0	0	0.044471	0	0	0	0	0	0	0	0	0	0	0	0	0	0	0	0	0	0
s__Nosocomiicoccus_unclassified	Inf	0.3519	0.5918	no	up	0.0056	0.0105	0	0	0	0	0	0	0	0	0	0	0	0.157282	0	0	0	0	0	0	0	0	0	0	0	0	0	0	0	0	0
s__Oryzihumus_leptocrescens	Inf	0.3519	0.5918	no	up	0.0023	0.0043	0	0	0	0	0	0	0	0	0	0	0	0	0	0	0.064295	0	0	0	0	0	0	0	0	0	0	0	0	0	0
s__Streptacidiphilus_sp._HW_1_13	Inf	0.3519	0.5918	no	up	0.0011	0.0021	0	0	0	0	0	0	0	0	0	0	0	0	0	0.031034	0	0	0	0	0	0	0	0	0	0	0	0	0	0	0
s__Rubrobacterales_unclassified	Inf	0.3519	0.5918	no	up	0.003	0.0056	0	0	0	0	0	0	0	0	0	0	0	0	0	0	0.084501	0	0	0	0	0	0	0	0	0	0	0	0	0	0
s__uncultured_Dokdonella_sp.	Inf	0.3519	0.5918	no	up	0.0017	0.0032	0	0	0	0	0	0	0	0	0	0	0	0	0	0	0.047762	0	0	0	0	0	0	0	0	0	0	0	0	0	0
s__Gemmatimonas_sp._URHD0086	Inf	0.3519	0.5918	no	up	0.0006	0.0011	0	0	0	0	0	0	0	0	0	0	0	0	0	0	0.016533	0	0	0	0	0	0	0	0	0	0	0	0	0	0
s__uncultured_Paracraurococcus_sp.	Inf	0.3519	0.5918	no	up	0.0005	0.0009	0	0	0	0	0	0	0	0	0	0	0	0	0	0	0.012859	0	0	0	0	0	0	0	0	0	0	0	0	0	0
s__Dorea_unclassified	Inf	0.3519	0.5918	no	up	0.0001	0.0003	0	0	0	0	0	0	0	0	0	0	0	0	0	0	0	0.004112	0	0	0	0	0	0	0	0	0	0	0	0	0
s__Terrabacter_aerolatus	Inf	0.3519	0.5918	no	up	0.0024	0.0044	0	0	0	0	0	0	0	0	0	0	0	0	0	0	0.066131	0	0	0	0	0	0	0	0	0	0	0	0	0	0
s__uncultured_Streptomyces_sp.	Inf	0.3519	0.5918	no	up	0.0018	0.0033	0	0	0	0	0	0	0	0	0	0	0	0	0	0.049654	0	0	0	0	0	0	0	0	0	0	0	0	0	0	0
s__Holophaga_unclassified	Inf	0.3519	0.5918	no	up	0.0003	0.0005	0	0	0	0	0	0	0	0	0	0	0	0	0	0	0.007348	0	0	0	0	0	0	0	0	0	0	0	0	0	0
s__Facklamia_sp._HGB0016b	Inf	0.3519	0.5918	no	up	0.0027	0.0051	0	0	0	0	0	0	0	0	0	0	0	0.075866	0	0	0	0	0	0	0	0	0	0	0	0	0	0	0	0	0
s__Streptomyces_seranimatus	Inf	0.3519	0.5918	no	up	0.0022	0.0041	0	0	0	0	0	0	0	0	0	0	0	0	0	0.062068	0	0	0	0	0	0	0	0	0	0	0	0	0	0	0
s__Micrococcus_sp._HEXBA06	Inf	0.3519	0.5918	no	up	0.0018	0.0033	0	0	0	0	0	0	0	0	0	0	0	0.04996	0	0	0	0	0	0	0	0	0	0	0	0	0	0	0	0	0
s__Clostridium_sensu_stricto_12_unclassified	Inf	0.3519	0.5918	no	up	0.0006	0.0011	0	0	0	0.016327	0	0	0	0	0	0	0	0	0	0	0	0	0	0	0	0	0	0	0	0	0	0	0	0	0
s__Actinoplanes_tropicalis	Inf	0.3519	0.5918	no	up	0.0014	0.0027	0	0	0	0	0	0	0	0	0	0	0	0	0	0	0.040414	0	0	0	0	0	0	0	0	0	0	0	0	0	0
s__Streptococcus_hyointestinalis	Inf	0.3519	0.5918	no	up	0.0022	0.004	0	0	0	0	0	0	0	0	0	0	0.060481	0	0	0	0	0	0	0	0	0	0	0	0	0	0	0	0	0	0
s__Parafilimonas_unclassified	Inf	0.3519	0.5918	no	up	0.0009	0.0016	0	0	0	0	0	0	0	0	0	0	0	0	0	0	0.023881	0	0	0	0	0	0	0	0	0	0	0	0	0	0
s__Spirochaetales_unclassified	Inf	0.3519	0.5918	no	up	0.0002	0.0004	0	0	0	0	0	0	0	0	0	0	0	0	0	0	0.005511	0	0	0	0	0	0	0	0	0	0	0	0	0	0
s__Aquisphaera_unclassified	Inf	0.3519	0.5918	no	up	0.0008	0.0015	0	0	0	0	0	0	0	0	0	0	0	0	0	0	0.022044	0	0	0	0	0	0	0	0	0	0	0	0	0	0
s__Alistipes_sp._cv1	Inf	0.3519	0.5918	no	up	0.0025	0.0046	0	0	0	0	0	0	0	0	0	0	0.069375	0	0	0	0	0	0	0	0	0	0	0	0	0	0	0	0	0	0
s__Amb-16S-1034_unclassified	Inf	0.3519	0.5918	no	up	0.0007	0.0013	0	0	0	0	0	0	0	0	0	0	0	0	0	0	0.020207	0	0	0	0	0	0	0	0	0	0	0	0	0	0
s__Eubacterium]_ruminantium_group_unclassified	Inf	0.3519	0.5918	no	up	0.0016	0.0029	0	0	0	0.04354	0	0	0	0	0	0	0	0	0	0	0	0	0	0	0	0	0	0	0	0	0	0	0	0	0
s__Clostridium_cylindrosporum	Inf	0.3519	0.5918	no	up	0.0025	0.0046	0	0	0	0.069392	0	0	0	0	0	0	0	0	0	0	0	0	0	0	0	0	0	0	0	0	0	0	0	0	0
s__Eggerthella_sp.	Inf	0.3519	0.5918	no	up	0.0029	0.0053	0	0	0	0	0	0	0	0	0	0	0.080048	0	0	0	0	0	0	0	0	0	0	0	0	0	0	0	0	0	0
s__Enterorhabdus_sp.	Inf	0.3519	0.5918	no	up	0.0017	0.0031	0	0	0	0	0	0	0	0	0	0	0.04625	0	0	0	0	0	0	0	0	0	0	0	0	0	0	0	0	0	0
s__uncultured_Byssovorax_sp.	Inf	0.3519	0.5918	no	up	0.002	0.0037	0	0	0	0	0	0	0	0	0	0	0	0	0	0.055861	0	0	0	0	0	0	0	0	0	0	0	0	0	0	0
s__Verrucomicrobia_unclassified	Inf	0.3519	0.5918	no	up	0.0001	0.0002	0	0	0	0	0	0	0	0	0	0	0	0	0	0	0.003674	0	0	0	0	0	0	0	0	0	0	0	0	0	0
s__Opitutaceae_unclassified	Inf	0.3519	0.5918	no	up	0.001	0.002	0	0	0	0	0	0	0	0	0	0	0	0	0	0	0.029392	0	0	0	0	0	0	0	0	0	0	0	0	0	0
s__Arthrobacter_sp._S5(2012)	Inf	0.3519	0.5918	no	up	0.0014	0.0026	0	0	0	0	0	0	0	0	0	0	0	0	0	0	0.038577	0	0	0	0	0	0	0	0	0	0	0	0	0	0
s__Xanthobacter_unclassified	Inf	0.3519	0.5918	no	up	0.0009	0.0017	0	0	0	0	0	0	0	0	0	0	0	0.025905	0	0	0	0	0	0	0	0	0	0	0	0	0	0	0	0	0
s__B10-SB3A_unclassified	Inf	0.3519	0.5918	no	up	0.0008	0.0015	0	0	0	0	0	0	0	0	0	0	0	0	0	0	0.022044	0	0	0	0	0	0	0	0	0	0	0	0	0	0
s__uncultured_Devosia_sp.	Inf	0.3519	0.5918	no	up	0.0035	0.0065	0	0	0	0	0	0	0	0	0	0	0	0	0	0.09724	0	0	0	0	0	0	0	0	0	0	0	0	0	0	0
s__Mucilaginibacter_unclassified	Inf	0.3519	0.5918	no	up	0.0005	0.001	0	0	0	0	0	0	0	0	0	0	0	0	0	0	0.014696	0	0	0	0	0	0	0	0	0	0	0	0	0	0
s__Phenylobacterium_unclassified	Inf	0.3519	0.5918	no	up	0.0014	0.0026	0	0	0	0	0	0	0	0	0	0	0	0	0	0	0.038577	0	0	0	0	0	0	0	0	0	0	0	0	0	0
s__Candidatus_Scalindua_marina	Inf	0.3519	0.5918	no	up	0.001	0.0018	0	0	0	0	0	0	0	0	0	0	0	0	0	0	0.027555	0	0	0	0	0	0	0	0	0	0	0	0	0	0
s__GAL15_unclassified	Inf	0.3519	0.5918	no	up	0.0006	0.0011	0	0	0	0	0	0	0	0	0	0	0	0	0	0.016551	0	0	0	0	0	0	0	0	0	0	0	0	0	0	0
s__Micromonospora_sp.	Inf	0.3519	0.5918	no	up	0.0012	0.0022	0	0	0	0	0	0	0	0	0	0	0	0	0	0.033103	0	0	0	0	0	0	0	0	0	0	0	0	0	0	0
s__Nocardia_sp._TFS_473	Inf	0.3519	0.5918	no	up	0.0003	0.0006	0	0	0	0	0	0	0	0	0	0	0	0	0	0	0.009185	0	0	0	0	0	0	0	0	0	0	0	0	0	0
s__Marvinbryantia_sp.	Inf	0.3519	0.5918	no	up	0.003	0.0056	0	0	0	0	0	0	0	0	0	0	0.083606	0	0	0	0	0	0	0	0	0	0	0	0	0	0	0	0	0	0
s__Actinocorallia_sp.	Inf	0.3519	0.5918	no	up	0.0004	0.0008	0	0	0	0	0	0	0	0	0	0	0	0	0	0.012414	0	0	0	0	0	0	0	0	0	0	0	0	0	0	0
s__Clostridium_sensu_stricto_10_unclassified	Inf	0.3519	0.5918	no	up	0.0002	0.0004	0	0	0	0	0	0	0	0	0	0	0	0	0	0	0.005511	0	0	0	0	0	0	0	0	0	0	0	0	0	0
s__Caulobacter_sp._NW-2013-Rh15	Inf	0.3519	0.5918	no	up	0.0007	0.0014	0	0	0	0	0	0	0	0	0	0	0	0.020354	0	0	0	0	0	0	0	0	0	0	0	0	0	0	0	0	0
s__Acidimicrobiaceae_unclassified	Inf	0.3519	0.5918	no	up	0.0015	0.0028	0	0	0	0	0	0	0	0	0	0	0	0	0	0	0.042251	0	0	0	0	0	0	0	0	0	0	0	0	0	0
s__Actinoplanes_ferrugineus	Inf	0.3519	0.5918	no	up	0.0013	0.0024	0	0	0	0	0	0	0	0	0	0	0	0	0	0	0.03674	0	0	0	0	0	0	0	0	0	0	0	0	0	0
s__Actinoplanes_sp._46	Inf	0.3519	0.5918	no	up	0.0018	0.0034	0	0	0	0	0	0	0	0	0	0	0	0	0	0	0.051436	0	0	0	0	0	0	0	0	0	0	0	0	0	0
s__uncultured_Acidisphaera_sp.	Inf	0.3519	0.5918	no	up	0.0009	0.0017	0	0	0	0	0	0	0	0	0	0	0	0	0	0	0.025718	0	0	0	0	0	0	0	0	0	0	0	0	0	0
s__Rhodococcus_sp._JCM_28283	Inf	0.3519	0.5918	no	up	0.0008	0.0015	0	0	0	0	0	0	0	0	0	0	0	0	0	0	0.022044	0	0	0	0	0	0	0	0	0	0	0	0	0	0
s__Holosporaceae_unclassified	Inf	0.3519	0.5918	no	up	0.0005	0.0009	0	0	0	0	0	0	0	0	0	0	0	0	0	0	0.012859	0	0	0	0	0	0	0	0	0	0	0	0	0	0
s__Sporosarcina_globispora	Inf	0.3519	0.5918	no	up	0.0026	0.0048	0	0	0	0	0	0	0	0	0	0	0	0	0	0.072413	0	0	0	0	0	0	0	0	0	0	0	0	0	0	0
s__Methylobacillus_unclassified	Inf	0.3519	0.5918	no	up	0.0021	0.004	0	0	0	0	0	0	0	0	0	0	0	0	0	0.059999	0	0	0	0	0	0	0	0	0	0	0	0	0	0	0
s__Paenibacillus_unclassified	Inf	0.3519	0.5918	no	up	0.0014	0.0026	0	0	0	0	0	0	0	0	0	0	0	0	0	0.03931	0	0	0	0	0	0	0	0	0	0	0	0	0	0	0
s__Clavibacter_michiganensis	Inf	0.3519	0.5918	no	up	0.0001	0.0002	0	0.00321	0	0	0	0	0	0	0	0	0	0	0	0	0	0	0	0	0	0	0	0	0	0	0	0	0	0	0
s__Actinoplanes_toevensis	Inf	0.3519	0.5918	no	up	0.0008	0.0015	0	0	0	0	0	0	0	0	0	0	0	0	0	0	0.022044	0	0	0	0	0	0	0	0	0	0	0	0	0	0
s__Faecalibaculum_unclassified	Inf	0.3519	0.5918	no	up	0.0003	0.0005	0	0	0	0	0	0	0	0	0	0	0.007115	0	0	0	0	0	0	0	0	0	0	0	0	0	0	0	0	0	0
s__Mycobacterium_sp._CNJ881_PL04	Inf	0.3519	0.5918	no	up	0.0006	0.0011	0	0	0	0	0	0	0	0	0	0	0	0	0	0.016551	0	0	0	0	0	0	0	0	0	0	0	0	0	0	0
s__uncultured_Paenibacillus_sp.	Inf	0.3519	0.5918	no	up	0.0002	0.0004	0	0	0	0	0	0	0	0	0	0	0	0	0	0	0.005511	0	0	0	0	0	0	0	0	0	0	0	0	0	0
s__Methylibium_unclassified	Inf	0.3519	0.5918	no	up	0.0009	0.0016	0	0	0	0	0	0	0	0	0	0	0	0	0	0	0.023881	0	0	0	0	0	0	0	0	0	0	0	0	0	0
s__Agromyces_sp._ANK073	Inf	0.3519	0.5918	no	up	0.0022	0.0042	0	0	0	0	0	0	0	0	0	0	0	0	0	0	0.062458	0	0	0	0	0	0	0	0	0	0	0	0	0	0
s__Ruminococcus_sp._ID1	Inf	0.3519	0.5918	no	up	0.0003	0.0006	0	0	0	0	0	0	0	0	0	0	0	0	0	0	0	0.009594	0	0	0	0	0	0	0	0	0	0	0	0	0
s__Marmoricola_sp.	Inf	0.3519	0.5918	no	up	0.001	0.0018	0	0	0	0	0	0	0	0	0	0	0	0	0	0	0.027555	0	0	0	0	0	0	0	0	0	0	0	0	0	0
s__Sporosarcina_unclassified	Inf	0.3519	0.5918	no	up	0.0021	0.0039	0	0	0	0	0	0	0	0	0	0	0	0	0	0	0.058784	0	0	0	0	0	0	0	0	0	0	0	0	0	0
s__Rubellimicrobium_aerolatum	Inf	0.3519	0.5918	no	up	0.0003	0.0005	0	0	0	0	0	0	0	0	0	0	0	0	0	0	0.007348	0	0	0	0	0	0	0	0	0	0	0	0	0	0
s__Cellulomonas_sp.	Inf	0.3519	0.5918	no	up	0.0017	0.0032	0	0	0	0	0	0	0	0	0	0	0	0	0	0	0.047762	0	0	0	0	0	0	0	0	0	0	0	0	0	0
s__Paracoccus_unclassified	Inf	0.3519	0.5918	no	up	0.0007	0.0012	0	0	0	0	0	0	0	0	0	0	0	0.018504	0	0	0	0	0	0	0	0	0	0	0	0	0	0	0	0	0
s__Helcococcus_unclassified	Inf	0.3519	0.5918	no	up	0.0015	0.0028	0	0	0	0	0	0	0	0	0	0	0	0.042559	0	0	0	0	0	0	0	0	0	0	0	0	0	0	0	0	0
s__Oligella_unclassified	Inf	0.3519	0.5918	no	up	0.0012	0.0022	0	0	0	0	0	0	0	0	0	0	0	0.033307	0	0	0	0	0	0	0	0	0	0	0	0	0	0	0	0	0
s__Paludibaculum_unclassified	Inf	0.3519	0.5918	no	up	0.0004	0.0007	0	0	0	0	0	0	0	0	0	0	0	0	0	0.010345	0	0	0	0	0	0	0	0	0	0	0	0	0	0	0
s__uncultured_Micromonospora_sp.	Inf	0.3519	0.5918	no	up	0.0002	0.0004	0	0	0	0	0	0	0	0	0	0	0	0	0	0.006207	0	0	0	0	0	0	0	0	0	0	0	0	0	0	0
s__Actinomadura_bangladeshensis	Inf	0.3519	0.5918	no	up	0.0018	0.0033	0	0	0	0	0	0	0	0	0	0	0	0	0	0.049654	0	0	0	0	0	0	0	0	0	0	0	0	0	0	0
s__Sporosarcina_sp._B7-24	Inf	0.3519	0.5918	no	up	0.0018	0.0033	0	0	0	0	0	0	0	0	0	0	0	0	0	0	0.049599	0	0	0	0	0	0	0	0	0	0	0	0	0	0
s__uncultured_Gemmata_sp.	Inf	0.3519	0.5918	no	up	0.0018	0.0033	0	0	0	0	0	0	0	0	0	0	0	0	0	0	0.049599	0	0	0	0	0	0	0	0	0	0	0	0	0	0
s__SHA-26_unclassified	Inf	0.3519	0.5918	no	up	0.0004	0.0007	0	0	0	0	0	0	0	0	0	0	0	0	0	0	0.011022	0	0	0	0	0	0	0	0	0	0	0	0	0	0
s__Micromonospora_sp._WMMB_411	Inf	0.3519	0.5918	no	up	0.0017	0.0032	0	0	0	0	0	0	0	0	0	0	0	0	0	0	0.047762	0	0	0	0	0	0	0	0	0	0	0	0	0	0
s__Herbaspirillum_unclassified	Inf	0.3519	0.5918	no	up	0.0003	0.0005	0	0	0	0	0	0	0	0	0	0	0	0	0	0	0	0.008224	0	0	0	0	0	0	0	0	0	0	0	0	0
s__Actinomyces_sp._oral_taxon_178	Inf	0.3519	0.5918	no	up	0.0007	0.0012	0	0	0	0	0	0	0	0	0	0	0	0.018504	0	0	0	0	0	0	0	0	0	0	0	0	0	0	0	0	0
s__JG36-GS-52_unclassified	Inf	0.3519	0.5918	no	up	0.0005	0.001	0	0	0	0	0	0	0	0	0	0	0	0	0	0	0.014696	0	0	0	0	0	0	0	0	0	0	0	0	0	0
s__uncultured_Stenotrophomonas_bacterium	Inf	0.3519	0.5918	no	up	0.0017	0.0031	0	0	0	0	0	0	0	0	0	0	0	0.046259	0	0	0	0	0	0	0	0	0	0	0	0	0	0	0	0	0
s__Kineosporiaceae_unclassified	Inf	0.3519	0.5918	no	up	0.0009	0.0016	0	0	0	0	0	0	0	0	0	0	0	0	0	0	0.023881	0	0	0	0	0	0	0	0	0	0	0	0	0	0
s__uncultured_Turicibacter_sp.	Inf	0.3519	0.5918	no	up	0.0017	0.0031	0	0	0	0	0	0	0	0	0	0	0.04625	0	0	0	0	0	0	0	0	0	0	0	0	0	0	0	0	0	0
s__Elsteraceae_unclassified	Inf	0.3519	0.5918	no	up	0.0007	0.0013	0	0	0	0	0	0	0	0	0	0	0	0	0	0	0.020207	0	0	0	0	0	0	0	0	0	0	0	0	0	0
s__Subgroup_9_unclassified	Inf	0.3519	0.5918	no	up	0.0016	0.003	0	0	0	0	0	0	0	0	0	0	0	0	0	0.045517	0	0	0	0	0	0	0	0	0	0	0	0	0	0	0
s__Moraxella_sp._canine_oral_taxon_396	Inf	0.3519	0.5918	no	up	0.0016	0.003	0	0	0	0	0	0	0	0	0	0	0	0.044409	0	0	0	0	0	0	0	0	0	0	0	0	0	0	0	0	0
s__Lineage_IIc_unclassified	Inf	0.3519	0.5918	no	up	0.0002	0.0004	0	0	0	0	0	0	0	0	0	0	0	0	0	0	0.005511	0	0	0	0	0	0	0	0	0	0	0	0	0	0
s__Leifsonia_sp.	Inf	0.3519	0.5918	no	up	0.0004	0.0007	0	0	0	0	0	0	0	0	0	0	0	0	0	0	0.011022	0	0	0	0	0	0	0	0	0	0	0	0	0	0
s__uncultured_Filifactor_sp.	Inf	0.3519	0.5918	no	up	0.0005	0.001	0	0	0	0	0	0	0	0	0	0	0	0.014803	0	0	0	0	0	0	0	0	0	0	0	0	0	0	0	0	0
s__Mesorhizobium_sp._M01	Inf	0.3519	0.5918	no	up	0.0016	0.0029	0	0	0	0	0	0	0	0	0	0	0	0	0	0.043448	0	0	0	0	0	0	0	0	0	0	0	0	0	0	0
s__Phycicoccus_sp._LZB055	Inf	0.3519	0.5918	no	up	0.0016	0.0029	0	0	0	0	0	0	0	0	0	0	0	0	0	0.043448	0	0	0	0	0	0	0	0	0	0	0	0	0	0	0
s__Ramlibacter_sp.	Inf	0.3519	0.5918	no	up	0.0005	0.001	0	0	0	0	0	0	0	0	0	0	0	0	0	0	0.014696	0	0	0	0	0	0	0	0	0	0	0	0	0	0
s__Sphingobium_sp._DT66	Inf	0.3519	0.5918	no	up	0.0015	0.0028	0	0	0	0	0	0	0	0	0	0	0	0.042559	0	0	0	0	0	0	0	0	0	0	0	0	0	0	0	0	0
s__Streptomyces_coelicolor	Inf	0.3519	0.5918	no	up	0.0015	0.0028	0	0	0	0	0	0	0	0	0	0	0	0	0	0	0.042251	0	0	0	0	0	0	0	0	0	0	0	0	0	0
s__Virgisporangium_ochraceum	Inf	0.3519	0.5918	no	up	0.0015	0.0028	0	0	0	0	0	0	0	0	0	0	0	0	0	0	0.042251	0	0	0	0	0	0	0	0	0	0	0	0	0	0
s__Actinocorallia_lasiicapitis	Inf	0.3519	0.5918	no	up	0.0005	0.0009	0	0	0	0	0	0	0	0	0	0	0	0	0	0	0.012859	0	0	0	0	0	0	0	0	0	0	0	0	0	0
s__Actinocorallia_unclassified	Inf	0.3519	0.5918	no	up	0.001	0.0018	0	0	0	0	0	0	0	0	0	0	0	0	0	0	0.027555	0	0	0	0	0	0	0	0	0	0	0	0	0	0
s__Pseudomonas_sp._RR2-6-20	Inf	0.3519	0.5918	no	up	0.0014	0.0027	0	0	0	0	0	0	0	0	0	0	0	0	0	0	0.040414	0	0	0	0	0	0	0	0	0	0	0	0	0	0
s__Dyella_marensis	Inf	0.3519	0.5918	no	up	0.0007	0.0012	0	0	0	0	0	0	0	0	0	0	0	0	0	0	0.01837	0	0	0	0	0	0	0	0	0	0	0	0	0	0
s__Rhizobacter_unclassified	Inf	0.3519	0.5918	no	up	0.0002	0.0004	0	0	0	0	0	0	0.005673	0	0	0	0	0	0	0	0	0	0	0	0	0	0	0	0	0	0	0	0	0	0
s__Bacillus_marasmi	Inf	0.3519	0.5918	no	up	0.0014	0.0026	0	0	0	0	0	0	0	0	0	0	0	0	0	0.03931	0	0	0	0	0	0	0	0	0	0	0	0	0	0	0
s__Clostridia_unclassified	Inf	0.3519	0.5918	no	up	0.0004	0.0007	0	0	0	0	0	0	0	0	0	0	0	0	0	0	0.011022	0	0	0	0	0	0	0	0	0	0	0	0	0	0
s__Bacillus_murimartini	Inf	0.3519	0.5918	no	up	0.0004	0.0008	0	0	0	0	0	0	0	0	0	0	0	0	0	0.012414	0	0	0	0	0	0	0	0	0	0	0	0	0	0	0
s__Pseudonocardia_xinjiangensis	Inf	0.3519	0.5918	no	up	0.0009	0.0016	0	0	0	0	0	0	0	0	0	0	0	0	0	0	0.023881	0	0	0	0	0	0	0	0	0	0	0	0	0	0
s__Tabrizicola_aquatica	Inf	0.3519	0.5918	no	up	0.0012	0.0022	0	0	0	0	0	0	0	0	0	0	0	0.033307	0	0	0	0	0	0	0	0	0	0	0	0	0	0	0	0	0
s__Verrucomicrobia_subdivision_3_unclassified	Inf	0.3519	0.5918	no	up	0.0011	0.0021	0	0	0	0	0	0	0	0	0	0	0	0	0	0	0.031229	0	0	0	0	0	0	0	0	0	0	0	0	0	0
s__Bacillus_timonensis	Inf	0.3519	0.5918	no	up	0.0011	0.0021	0	0	0	0	0	0	0	0	0	0	0	0	0	0.031034	0	0	0	0	0	0	0	0	0	0	0	0	0	0	0
s__Ureibacillus_unclassified	Inf	0.3519	0.5918	no	up	0.0005	0.001	0	0	0	0	0	0	0	0	0	0	0	0	0	0.014483	0	0	0	0	0	0	0	0	0	0	0	0	0	0	0
s__uncultured_Ktedonobacter_sp.	Inf	0.3519	0.5918	no	up	0.0005	0.001	0	0	0	0	0	0	0	0	0	0	0	0	0	0	0.014696	0	0	0	0	0	0	0	0	0	0	0	0	0	0
s__Jeotgalibacillus_unclassified	Inf	0.3519	0.5918	no	up	0.0002	0.0004	0	0	0	0	0	0	0	0	0	0	0	0	0	0.006207	0	0	0	0	0	0	0	0	0	0	0	0	0	0	0
s__Paenibacillus_sp._C-1B	Inf	0.3519	0.5918	no	up	0.0011	0.002	0	0	0	0	0	0	0	0	0	0	0	0.029606	0	0	0	0	0	0	0	0	0	0	0	0	0	0	0	0	0
s__Paenibacillus_sp._MWR-102	Inf	0.3519	0.5918	no	up	0.001	0.002	0	0	0	0	0	0	0	0	0	0	0	0	0	0	0.029392	0	0	0	0	0	0	0	0	0	0	0	0	0	0
s__Rhizobiales_Incertae_Sedis_unclassified	Inf	0.3519	0.5918	no	up	0.0002	0.0004	0	0	0	0	0	0	0	0	0	0	0	0	0	0	0.005511	0	0	0	0	0	0	0	0	0	0	0	0	0	0
s__uncultured_Acidobacterium_sp.	Inf	0.3519	0.5918	no	up	0.0007	0.0012	0	0	0	0	0	0	0	0	0	0	0	0	0	0	0.01837	0	0	0	0	0	0	0	0	0	0	0	0	0	0
s__Aggregatibacter_actinomycetemcomitans	Inf	0.3519	0.5918	no	up	0.001	0.0019	0	0	0	0	0	0	0.028367	0	0	0	0	0	0	0	0	0	0	0	0	0	0	0	0	0	0	0	0	0	0
s__Bacillus_lentus	Inf	0.3519	0.5918	no	up	0.001	0.0018	0	0	0	0	0	0	0	0	0	0	0	0	0	0	0.027555	0	0	0	0	0	0	0	0	0	0	0	0	0	0
s__Bacteroides_stercoris	Inf	0.3519	0.5918	no	up	0.001	0.0018	0	0	0	0	0	0	0	0	0.027509	0	0	0	0	0	0	0	0	0	0	0	0	0	0	0	0	0	0	0	0
s__Noviherbaspirillum_unclassified	Inf	0.3519	0.5918	no	up	0.0004	0.0007	0	0	0	0	0	0	0	0	0	0	0	0.011102	0	0	0	0	0	0	0	0	0	0	0	0	0	0	0	0	0
s__uncultured_Acetitomaculum_sp.	Inf	0.3519	0.5918	no	up	0.0009	0.0017	0	0	0	0	0	0	0	0.026004	0	0	0	0	0	0	0	0	0	0	0	0	0	0	0	0	0	0	0	0	0
s__Romboutsia_sp._LA1	Inf	0.3519	0.5918	no	up	0.0005	0.0009	0	0	0	0	0	0	0	0	0.013755	0	0	0	0	0	0	0	0	0	0	0	0	0	0	0	0	0	0	0	0
s__Aridibacter_unclassified	Inf	0.3519	0.5918	no	up	0.0009	0.0017	0	0	0	0	0	0	0	0	0	0	0	0	0	0	0.025718	0	0	0	0	0	0	0	0	0	0	0	0	0	0
s__PeM15_unclassified	Inf	0.3519	0.5918	no	up	0.0003	0.0006	0	0	0	0	0	0	0	0	0	0	0	0	0	0	0.009185	0	0	0	0	0	0	0	0	0	0	0	0	0	0
s__Legionellales_unclassified	Inf	0.3519	0.5918	no	up	0.0002	0.0004	0	0	0	0	0	0	0	0	0	0	0	0	0	0	0.005511	0	0	0	0	0	0	0	0	0	0	0	0	0	0
s__Paenibacillus_alginolyticus	Inf	0.3519	0.5918	no	up	0.0005	0.001	0	0	0	0	0	0	0	0	0	0	0	0	0	0	0.014696	0	0	0	0	0	0	0	0	0	0	0	0	0	0
s__Chloronema_unclassified	Inf	0.3519	0.5918	no	up	0.0009	0.0017	0	0	0	0	0	0	0	0	0	0	0	0	0	0.024827	0	0	0	0	0	0	0	0	0	0	0	0	0	0	0
s__Actinoallomurus_sp.	Inf	0.3519	0.5918	no	up	0.0007	0.0014	0	0	0	0	0	0	0	0	0	0	0	0	0	0.020689	0	0	0	0	0	0	0	0	0	0	0	0	0	0	0
s__Paracoccus_marinus	Inf	0.3519	0.5918	no	up	0.0009	0.0016	0	0	0	0	0	0	0	0.024559	0	0	0	0	0	0	0	0	0	0	0	0	0	0	0	0	0	0	0	0	0
s__Murimonas_sp.	Inf	0.3519	0.5918	no	up	0.0007	0.0013	0	0	0.019087	0	0	0	0	0	0	0	0	0	0	0	0	0	0	0	0	0	0	0	0	0	0	0	0	0	0
s__Arthrobacter_sp._Zs29	Inf	0.3519	0.5918	no	up	0.0007	0.0012	0	0	0	0	0	0	0	0	0	0	0	0	0	0	0.01837	0	0	0	0	0	0	0	0	0	0	0	0	0	0
s__Clostridium_sp.	Inf	0.3519	0.5918	no	up	0.0004	0.0008	0	0	0	0	0	0	0	0	0	0	0	0	0	0.012414	0	0	0	0	0	0	0	0	0	0	0	0	0	0	0
s__C1-B045_unclassified	Inf	0.3519	0.5918	no	up	0.0009	0.0016	0	0	0	0	0	0	0	0	0	0	0	0.024055	0	0	0	0	0	0	0	0	0	0	0	0	0	0	0	0	0
s__Caulobacter_fusiformis	Inf	0.3519	0.5918	no	up	0.0009	0.0016	0	0	0	0	0	0	0	0	0	0	0	0.024055	0	0	0	0	0	0	0	0	0	0	0	0	0	0	0	0	0
s__Chryseomicrobium_unclassified	Inf	0.3519	0.5918	no	up	0.0009	0.0016	0	0	0	0	0	0	0	0	0	0	0	0.024055	0	0	0	0	0	0	0	0	0	0	0	0	0	0	0	0	0
s__Pseudonocardia_sp.	Inf	0.3519	0.5918	no	up	0.0009	0.0016	0	0	0	0	0	0	0	0	0	0	0	0	0	0	0.023881	0	0	0	0	0	0	0	0	0	0	0	0	0	0
s__Sphingomonas_sp._Z2-YC6855	Inf	0.3519	0.5918	no	up	0.0009	0.0016	0	0	0	0	0	0	0	0	0	0	0	0	0	0	0.023881	0	0	0	0	0	0	0	0	0	0	0	0	0	0
s__Permianibacter_unclassified	Inf	0.3519	0.5918	no	up	0.0005	0.001	0	0	0	0	0	0	0	0	0	0	0	0	0	0.014483	0	0	0	0	0	0	0	0	0	0	0	0	0	0	0
s__Aminobacter_unclassified	Inf	0.3519	0.5918	no	up	0.0004	0.0008	0	0	0	0	0	0	0	0	0	0	0	0	0	0.012414	0	0	0	0	0	0	0	0	0	0	0	0	0	0	0
s__Paraprevotella_unclassified	Inf	0.3519	0.5918	no	up	0.0008	0.0015	0	0	0	0	0	0	0	0	0	0	0.023125	0	0	0	0	0	0	0	0	0	0	0	0	0	0	0	0	0	0
s__Cellulosimicrobium_funkei	Inf	0.3519	0.5918	no	up	0.0008	0.0015	0	0	0	0	0	0	0	0	0	0	0	0	0	0.022758	0	0	0	0	0	0	0	0	0	0	0	0	0	0	0
s__Corynebacterium_sp._YIM_102504	Inf	0.3519	0.5918	no	up	0.0008	0.0015	0	0	0	0	0	0	0	0	0	0	0	0.022205	0	0	0	0	0	0	0	0	0	0	0	0	0	0	0	0	0
s__Sphingomonas_sp._Z189	Inf	0.3519	0.5918	no	up	0.0008	0.0015	0	0	0	0	0	0	0	0	0	0	0	0.022205	0	0	0	0	0	0	0	0	0	0	0	0	0	0	0	0	0
s__Sandaracinus_amylolyticus	Inf	0.3519	0.5918	no	up	0.0004	0.0007	0	0	0	0	0	0	0	0	0	0	0	0	0	0.010345	0	0	0	0	0	0	0	0	0	0	0	0	0	0	0
s__Bacillus_sp._17843	Inf	0.3519	0.5918	no	up	0.0007	0.0014	0	0	0	0	0	0	0	0	0	0	0	0	0	0.020689	0	0	0	0	0	0	0	0	0	0	0	0	0	0	0
s__Hyphomicrobium_sp._Tx2	Inf	0.3519	0.5918	no	up	0.0007	0.0014	0	0	0	0	0	0	0	0	0	0	0	0	0	0.020689	0	0	0	0	0	0	0	0	0	0	0	0	0	0	0
s__uncultured_Frankia_sp.	Inf	0.3519	0.5918	no	up	0.0006	0.0011	0	0	0	0	0	0	0	0	0	0	0	0	0	0	0.016533	0	0	0	0	0	0	0	0	0	0	0	0	0	0
s__Sphingobium_xenophagum	Inf	0.3519	0.5918	no	up	0.0002	0.0005	0	0	0	0.006803	0	0	0	0	0	0	0	0	0	0	0	0	0	0	0	0	0	0	0	0	0	0	0	0	0
s__Actinomadura_barringtoniae	Inf	0.3519	0.5918	no	up	0.0007	0.0013	0	0	0	0	0	0	0	0	0	0	0	0	0	0	0.020207	0	0	0	0	0	0	0	0	0	0	0	0	0	0
s__Conexibacter_sp._URHD0059	Inf	0.3519	0.5918	no	up	0.0007	0.0013	0	0	0	0	0	0	0	0	0	0	0	0	0	0	0.020207	0	0	0	0	0	0	0	0	0	0	0	0	0	0
s__uncultured_Phycisphaera_sp.	Inf	0.3519	0.5918	no	up	0.0002	0.0004	0	0	0	0	0	0	0	0	0	0	0	0	0	0.006207	0	0	0	0	0	0	0	0	0	0	0	0	0	0	0
s__Ruminococcaceae_V9D2013_group_unclassified	Inf	0.3519	0.5918	no	up	0.0002	0.0004	0	0	0	0	0	0	0	0.005779	0	0	0	0	0	0	0	0	0	0	0	0	0	0	0	0	0	0	0	0	0
s__Pseudoxanthomonas_gei	Inf	0.3519	0.5918	no	up	0.0004	0.0007	0	0	0	0	0	0	0	0	0	0	0	0	0	0	0.011022	0	0	0	0	0	0	0	0	0	0	0	0	0	0
s__Xenorhabdus_poinarii	Inf	0.3519	0.5918	no	up	0.0007	0.0013	0	0	0.019087	0	0	0	0	0	0	0	0	0	0	0	0	0	0	0	0	0	0	0	0	0	0	0	0	0	0
s__GCA-900066755_unclassified	Inf	0.3519	0.5918	no	up	0.0001	0.0002	0	0	0	0	0.003186	0	0	0	0	0	0	0	0	0	0	0	0	0	0	0	0	0	0	0	0	0	0	0	0
s__Rhodococcus_sp._MQ-2011-M28	Inf	0.3519	0.5918	no	up	0.0007	0.0012	0	0	0	0	0	0	0	0	0	0	0	0	0	0.01862	0	0	0	0	0	0	0	0	0	0	0	0	0	0	0
s__Runella_unclassified	Inf	0.3519	0.5918	no	up	0.0007	0.0012	0	0	0	0	0	0	0	0	0	0	0	0.018504	0	0	0	0	0	0	0	0	0	0	0	0	0	0	0	0	0
s__Paenibacillus_sp._IB-663	Inf	0.3519	0.5918	no	up	0.0007	0.0012	0	0	0	0	0	0	0	0	0	0	0	0	0	0	0.01837	0	0	0	0	0	0	0	0	0	0	0	0	0	0
s__uncultured_Catelliglobosispora_sp.	Inf	0.3519	0.5918	no	up	0.0007	0.0012	0	0	0	0	0	0	0	0	0	0	0	0	0	0	0.01837	0	0	0	0	0	0	0	0	0	0	0	0	0	0
s__Alistipes_timonensis	Inf	0.3519	0.5918	no	up	0.0006	0.0012	0	0	0	0	0	0	0	0	0	0	0.017789	0	0	0	0	0	0	0	0	0	0	0	0	0	0	0	0	0	0
s__Methylocaldum_sp._5FB	Inf	0.3519	0.5918	no	up	0.0004	0.0008	0	0	0	0	0	0	0	0	0	0	0	0	0	0.012414	0	0	0	0	0	0	0	0	0	0	0	0	0	0	0
s__Rubrobacteraceae_unclassified	Inf	0.3519	0.5918	no	up	0.0005	0.0009	0	0	0	0	0	0	0	0	0	0	0	0	0	0	0.012859	0	0	0	0	0	0	0	0	0	0	0	0	0	0
s__Methylopila_musalis	Inf	0.3519	0.5918	no	up	0.0006	0.0011	0	0	0	0	0	0	0	0	0	0	0	0.016653	0	0	0	0	0	0	0	0	0	0	0	0	0	0	0	0	0
s__Rhodococcus_sp._MN21	Inf	0.3519	0.5918	no	up	0.0006	0.0011	0	0	0	0	0	0	0	0	0	0	0	0.016653	0	0	0	0	0	0	0	0	0	0	0	0	0	0	0	0	0
s__Halocella_unclassified	Inf	0.3519	0.5918	no	up	0.0006	0.0011	0	0	0	0	0	0	0	0	0	0	0	0	0	0.016551	0	0	0	0	0	0	0	0	0	0	0	0	0	0	0
s__Legionella_unclassified	Inf	0.3519	0.5918	no	up	0.0006	0.0011	0	0	0	0	0	0	0	0	0	0	0	0	0	0.016551	0	0	0	0	0	0	0	0	0	0	0	0	0	0	0
s__Paenibacillus_sp._PAMC_26516	Inf	0.3519	0.5918	no	up	0.0006	0.0011	0	0	0	0	0	0	0	0	0	0	0	0	0	0.016551	0	0	0	0	0	0	0	0	0	0	0	0	0	0	0
s__Mycobacterium_sp._JC2972	Inf	0.3519	0.5918	no	up	0.0006	0.0011	0	0	0	0	0	0	0	0	0	0	0	0	0	0	0.016533	0	0	0	0	0	0	0	0	0	0	0	0	0	0
s__uncultured_Gallionella_sp.	Inf	0.3519	0.5918	no	up	0.0006	0.0011	0	0	0	0	0	0	0	0	0	0	0	0	0	0	0.016533	0	0	0	0	0	0	0	0	0	0	0	0	0	0
s__uncultured_Acidothermus_sp.	Inf	0.3519	0.5918	no	up	0.0002	0.0004	0	0	0	0	0	0	0	0	0	0	0	0	0	0.006207	0	0	0	0	0	0	0	0	0	0	0	0	0	0	0
s__Longibaculum_muris	Inf	0.3519	0.5918	no	up	0.0002	0.0004	0	0	0	0	0	0.00604	0	0	0	0	0	0	0	0	0	0	0	0	0	0	0	0	0	0	0	0	0	0	0
s__Babeliales_unclassified	Inf	0.3519	0.5918	no	up	0.0001	0.0003	0	0	0	0	0	0	0	0	0	0	0	0	0	0.004138	0	0	0	0	0	0	0	0	0	0	0	0	0	0	0
s__Nocardia_fluminea	Inf	0.3519	0.5918	no	up	0.0003	0.0006	0	0	0	0	0	0	0	0	0	0	0	0	0	0.008276	0	0	0	0	0	0	0	0	0	0	0	0	0	0	0
s__Nocardioides_sp._OTB40	Inf	0.3519	0.5918	no	up	0.0006	0.0011	0	0.01605	0	0	0	0	0	0	0	0	0	0	0	0	0	0	0	0	0	0	0	0	0	0	0	0	0	0	0
s__Aneurinibacillus_unclassified	Inf	0.3519	0.5918	no	up	0.0004	0.0008	0	0	0	0	0	0	0	0	0	0	0	0	0	0.012414	0	0	0	0	0	0	0	0	0	0	0	0	0	0	0
s__Sphaerimonospora_unclassified	Inf	0.3519	0.5918	no	up	0.0003	0.0006	0	0	0	0	0	0	0	0	0	0	0	0	0	0.008276	0	0	0	0	0	0	0	0	0	0	0	0	0	0	0
s__Garicola_unclassified	Inf	0.3519	0.5918	no	up	0.0005	0.001	0	0	0	0	0	0	0	0	0	0	0	0.014803	0	0	0	0	0	0	0	0	0	0	0	0	0	0	0	0	0
s__Paraclostridium_unclassified	Inf	0.3519	0.5918	no	up	0.0005	0.001	0	0	0	0	0	0	0	0	0	0	0	0	0	0	0.014696	0	0	0	0	0	0	0	0	0	0	0	0	0	0
s__Zixibacteria_unclassified	Inf	0.3519	0.5918	no	up	0.0002	0.0004	0	0	0	0	0	0	0	0	0	0	0	0	0	0	0.005511	0	0	0	0	0	0	0	0	0	0	0	0	0	0
s__Micromonospora_sp._210-1-61	Inf	0.3519	0.5918	no	up	0.0005	0.001	0	0	0	0	0	0	0	0	0	0	0	0	0	0.014483	0	0	0	0	0	0	0	0	0	0	0	0	0	0	0
s__Nocardioides_sp._JS614	Inf	0.3519	0.5918	no	up	0.0005	0.001	0	0	0	0	0	0	0	0	0	0	0	0	0	0.014483	0	0	0	0	0	0	0	0	0	0	0	0	0	0	0
s__Sphingoaurantiacus_capsulatus	Inf	0.3519	0.5918	no	up	0.0005	0.001	0	0.014445	0	0	0	0	0	0	0	0	0	0	0	0	0	0	0	0	0	0	0	0	0	0	0	0	0	0	0
s__Gordonibacter_unclassified	Inf	0.3519	0.5918	no	up	0.0004	0.0007	0	0	0	0	0	0	0.009928	0	0	0	0	0	0	0	0	0	0	0	0	0	0	0	0	0	0	0	0	0	0
s__Acinetobacter_sp._TF1-35	Inf	0.3519	0.5918	no	up	0.0005	0.0009	0	0	0	0.013606	0	0	0	0	0	0	0	0	0	0	0	0	0	0	0	0	0	0	0	0	0	0	0	0	0
s__Amphibacillus_xylanus	Inf	0.3519	0.5918	no	up	0.0005	0.0009	0	0	0	0	0	0	0	0.013002	0	0	0	0	0	0	0	0	0	0	0	0	0	0	0	0	0	0	0	0	0
s__Syntrophobacter_unclassified	Inf	0.3519	0.5918	no	up	0.0001	0.0003	0	0	0	0	0	0	0	0	0	0	0	0	0	0.004138	0	0	0	0	0	0	0	0	0	0	0	0	0	0	0
s__Alloscardovia_omnicolens	Inf	0.3519	0.5918	no	up	0.0005	0.0009	0	0	0	0	0	0	0	0	0	0	0	0.012953	0	0	0	0	0	0	0	0	0	0	0	0	0	0	0	0	0
s__Microbacterium_unclassified	Inf	0.3519	0.5918	no	up	0.0005	0.0009	0	0	0	0	0	0	0	0	0	0	0	0.012953	0	0	0	0	0	0	0	0	0	0	0	0	0	0	0	0	0
s__Nocardioides_plantarum	Inf	0.3519	0.5918	no	up	0.0005	0.0009	0	0	0	0	0	0	0	0	0	0	0	0.012953	0	0	0	0	0	0	0	0	0	0	0	0	0	0	0	0	0
s__Phyllobacterium_unclassified	Inf	0.3519	0.5918	no	up	0.0005	0.0009	0	0	0	0	0	0	0	0	0	0	0	0	0	0	0.012859	0	0	0	0	0	0	0	0	0	0	0	0	0	0
s__Sphingomonas_kaistensis	Inf	0.3519	0.5918	no	up	0.0005	0.0009	0	0.01284	0	0	0	0	0	0	0	0	0	0	0	0	0	0	0	0	0	0	0	0	0	0	0	0	0	0	0
s__uncultured_Anaerostipes_sp.	Inf	0.3519	0.5918	no	up	0.0005	0.0009	0	0.01284	0	0	0	0	0	0	0	0	0	0	0	0	0	0	0	0	0	0	0	0	0	0	0	0	0	0	0
s__BIyi10_unclassified	Inf	0.3519	0.5918	no	up	0.0004	0.0008	0	0	0	0	0	0	0	0	0	0	0	0	0	0.012414	0	0	0	0	0	0	0	0	0	0	0	0	0	0	0
s__Rhodopirellula_unclassified	Inf	0.3519	0.5918	no	up	0.0004	0.0008	0	0	0	0	0	0	0	0	0	0	0	0	0	0.012414	0	0	0	0	0	0	0	0	0	0	0	0	0	0	0
s__Tissierella_unclassified	Inf	0.3519	0.5918	no	up	0.0004	0.0008	0	0	0	0	0	0	0	0	0	0	0	0	0	0.012414	0	0	0	0	0	0	0	0	0	0	0	0	0	0	0
s__oc32_unclassified	Inf	0.3519	0.5918	no	up	0.0003	0.0006	0	0	0	0	0	0	0	0	0	0	0	0	0	0.008276	0	0	0	0	0	0	0	0	0	0	0	0	0	0	0
s__Alkanibacter_unclassified	Inf	0.3519	0.5918	no	up	0.0001	0.0002	0	0	0	0	0	0	0	0	0	0	0	0	0	0	0.003674	0	0	0	0	0	0	0	0	0	0	0	0	0	0
s__Gluconobacter_unclassified	Inf	0.3519	0.5918	no	up	0.0004	0.0007	0	0	0	0	0	0	0	0	0	0	0	0.011102	0	0	0	0	0	0	0	0	0	0	0	0	0	0	0	0	0
s__Pseudonocardia_hispaniensis	Inf	0.3519	0.5918	no	up	0.0004	0.0007	0	0	0	0	0	0	0	0	0	0	0	0	0	0	0.011022	0	0	0	0	0	0	0	0	0	0	0	0	0	0
s__Verrucomicrobium_sp._GD	Inf	0.3519	0.5918	no	up	0.0004	0.0007	0	0	0	0	0	0	0	0	0	0	0	0	0	0	0.011022	0	0	0	0	0	0	0	0	0	0	0	0	0	0
s__Nocardioides_sp._W1	Inf	0.3519	0.5918	no	up	0.0004	0.0007	0	0	0	0	0	0	0	0	0	0	0	0	0	0	0	0.010965	0	0	0	0	0	0	0	0	0	0	0	0	0
s__Elev-16S-573_unclassified	Inf	0.3519	0.5918	no	up	0.0002	0.0004	0	0	0	0	0	0	0	0	0	0	0	0	0	0	0.005511	0	0	0	0	0	0	0	0	0	0	0	0	0	0
s__Cohnella_sp._HBS1-13_Pa	Inf	0.3519	0.5918	no	up	0.0004	0.0007	0	0	0	0	0	0	0	0	0	0	0	0	0	0.010345	0	0	0	0	0	0	0	0	0	0	0	0	0	0	0
s__Herbaspirillum_frisingense	Inf	0.3519	0.5918	no	up	0.0004	0.0007	0	0	0	0	0	0	0	0	0	0	0	0	0	0.010345	0	0	0	0	0	0	0	0	0	0	0	0	0	0	0
s__Microlunatus_unclassified	Inf	0.3519	0.5918	no	up	0.0004	0.0007	0	0	0	0	0	0	0	0	0	0	0	0	0	0.010345	0	0	0	0	0	0	0	0	0	0	0	0	0	0	0
s__Micromonosporales_unclassified	Inf	0.3519	0.5918	no	up	0.0004	0.0007	0	0	0	0	0	0	0	0	0	0	0	0	0	0.010345	0	0	0	0	0	0	0	0	0	0	0	0	0	0	0
s__Streptomycetaceae_unclassified	Inf	0.3519	0.5918	no	up	0.0004	0.0007	0	0	0	0	0	0	0	0	0	0	0	0	0	0.010345	0	0	0	0	0	0	0	0	0	0	0	0	0	0	0
s__WS4_unclassified	Inf	0.3519	0.5918	no	up	0.0004	0.0007	0	0	0	0	0	0	0	0	0	0	0	0	0	0.010345	0	0	0	0	0	0	0	0	0	0	0	0	0	0	0
s__uncultured_Gaiella_sp.	Inf	0.3519	0.5918	no	up	0.0002	0.0004	0	0	0	0	0	0	0	0	0	0	0	0	0	0.006207	0	0	0	0	0	0	0	0	0	0	0	0	0	0	0
s__Ruminococcus_gauvreauii	Inf	0.3519	0.5918	no	up	0.0004	0.0007	0	0	0	0	0	0	0.009928	0	0	0	0	0	0	0	0	0	0	0	0	0	0	0	0	0	0	0	0	0	0
s__Clostridium_sp._FCB45	Inf	0.3519	0.5918	no	up	0.0002	0.0004	0	0	0	0	0	0	0	0	0	0	0	0	0	0.006207	0	0	0	0	0	0	0	0	0	0	0	0	0	0	0
s__Bacillus_sp._M5-11	Inf	0.3519	0.5918	no	up	0.0003	0.0006	0	0.00963	0	0	0	0	0	0	0	0	0	0	0	0	0	0	0	0	0	0	0	0	0	0	0	0	0	0	0
s__DTU089_unclassified	Inf	0.3519	0.5918	no	up	0.0003	0.0006	0	0	0	0	0	0	0	0	0.009628	0	0	0	0	0	0	0	0	0	0	0	0	0	0	0	0	0	0	0	0
s__Nitrosomonadaceae_unclassified	Inf	0.3519	0.5918	no	up	0.0002	0.0004	0	0	0	0	0	0	0	0	0	0	0	0	0	0	0.005511	0	0	0	0	0	0	0	0	0	0	0	0	0	0
s__Telmatocola_unclassified	Inf	0.3519	0.5918	no	up	0.0001	0.0003	0	0	0	0	0	0	0	0	0	0	0	0	0	0.004138	0	0	0	0	0	0	0	0	0	0	0	0	0	0	0
s__Acetobacter_unclassified	Inf	0.3519	0.5918	no	up	0.0003	0.0006	0	0	0	0	0	0	0	0	0	0	0	0.009252	0	0	0	0	0	0	0	0	0	0	0	0	0	0	0	0	0
s__Acuticoccus_unclassified	Inf	0.3519	0.5918	no	up	0.0003	0.0006	0	0	0	0	0	0	0	0	0	0	0	0.009252	0	0	0	0	0	0	0	0	0	0	0	0	0	0	0	0	0
s__Leptospira_kmetyi	Inf	0.3519	0.5918	no	up	0.0003	0.0006	0	0	0	0	0	0	0	0	0	0	0	0.009252	0	0	0	0	0	0	0	0	0	0	0	0	0	0	0	0	0
s__Rufibacter_unclassified	Inf	0.3519	0.5918	no	up	0.0003	0.0006	0	0	0	0	0	0	0	0	0	0	0	0.009252	0	0	0	0	0	0	0	0	0	0	0	0	0	0	0	0	0
s__Salinicoccus_sp._NH25	Inf	0.3519	0.5918	no	up	0.0003	0.0006	0	0	0	0	0	0	0	0	0	0	0	0.009252	0	0	0	0	0	0	0	0	0	0	0	0	0	0	0	0	0
s__Cystobacter_sp.	Inf	0.3519	0.5918	no	up	0.0003	0.0006	0	0	0	0	0	0	0	0	0	0	0	0	0	0	0.009185	0	0	0	0	0	0	0	0	0	0	0	0	0	0
s__Planosporangium_unclassified	Inf	0.3519	0.5918	no	up	0.0003	0.0006	0	0	0	0	0	0	0	0	0	0	0	0	0	0	0.009185	0	0	0	0	0	0	0	0	0	0	0	0	0	0
s__Segetibacter_unclassified	Inf	0.3519	0.5918	no	up	0.0003	0.0006	0	0	0	0	0	0	0	0	0	0	0	0	0	0	0.009185	0	0	0	0	0	0	0	0	0	0	0	0	0	0
s__Sulfuriferula_unclassified	Inf	0.3519	0.5918	no	up	0.0003	0.0006	0	0	0	0	0	0	0	0	0	0	0	0	0	0	0.009185	0	0	0	0	0	0	0	0	0	0	0	0	0	0
s__Terrimonas_sp._URHE0054	Inf	0.3519	0.5918	no	up	0.0003	0.0006	0	0	0	0	0	0	0	0	0	0	0	0	0	0	0.009185	0	0	0	0	0	0	0	0	0	0	0	0	0	0
s__uncultured_Sporichthya_sp.	Inf	0.3519	0.5918	no	up	0.0003	0.0006	0	0	0	0	0	0	0	0	0	0	0	0	0	0	0.009185	0	0	0	0	0	0	0	0	0	0	0	0	0	0
s__Sporobacter_unclassified	Inf	0.3519	0.5918	no	up	0.0003	0.0006	0	0	0	0	0	0.00906	0	0	0	0	0	0	0	0	0	0	0	0	0	0	0	0	0	0	0	0	0	0	0
s__Candidatus_Xiphinematobacter_unclassified	Inf	0.3519	0.5918	no	up	0.0001	0.0002	0	0	0	0	0	0	0	0	0	0	0	0	0	0	0.003674	0	0	0	0	0	0	0	0	0	0	0	0	0	0
s__uncultured_Pseudolabrys_sp.	Inf	0.3519	0.5918	no	up	0.0001	0.0002	0	0	0	0	0	0	0	0	0	0	0	0	0	0	0.003674	0	0	0	0	0	0	0	0	0	0	0	0	0	0
s__Victivallis_vadensis	Inf	0.3519	0.5918	no	up	0.0003	0.0006	0	0	0	0	0	0	0	0.008668	0	0	0	0	0	0	0	0	0	0	0	0	0	0	0	0	0	0	0	0	0
s__Paenibacillus_barengoltzii	Inf	0.3519	0.5918	no	up	0.0003	0.0006	0	0	0	0	0	0	0.00851	0	0	0	0	0	0	0	0	0	0	0	0	0	0	0	0	0	0	0	0	0	0
s__Pseudomonas_sp._PR21	Inf	0.3519	0.5918	no	up	0.0003	0.0006	0	0	0	0	0	0	0.00851	0	0	0	0	0	0	0	0	0	0	0	0	0	0	0	0	0	0	0	0	0	0
s__4-29-1_unclassified	Inf	0.3519	0.5918	no	up	0.0003	0.0006	0	0	0	0	0	0	0	0	0	0	0	0	0	0.008276	0	0	0	0	0	0	0	0	0	0	0	0	0	0	0
s__Candidatus_Terrybacteria_unclassified	Inf	0.3519	0.5918	no	up	0.0003	0.0006	0	0	0	0	0	0	0	0	0	0	0	0	0	0.008276	0	0	0	0	0	0	0	0	0	0	0	0	0	0	0
s__Lachnotalea_unclassified	Inf	0.3519	0.5918	no	up	0.0003	0.0006	0	0	0	0	0	0	0	0	0	0	0	0	0	0.008276	0	0	0	0	0	0	0	0	0	0	0	0	0	0	0
s__MBA03_unclassified	Inf	0.3519	0.5918	no	up	0.0003	0.0006	0	0	0	0	0	0	0	0	0	0	0	0	0	0.008276	0	0	0	0	0	0	0	0	0	0	0	0	0	0	0
s__Parablastomonas_unclassified	Inf	0.3519	0.5918	no	up	0.0003	0.0006	0	0	0	0	0	0	0	0	0	0	0	0	0	0.008276	0	0	0	0	0	0	0	0	0	0	0	0	0	0	0
s__Sanguibacter_suarezii	Inf	0.3519	0.5918	no	up	0.0003	0.0006	0	0	0	0	0	0	0	0	0	0	0	0	0	0.008276	0	0	0	0	0	0	0	0	0	0	0	0	0	0	0
s__uncultured_Aquaspirillum_sp.	Inf	0.3519	0.5918	no	up	0.0003	0.0006	0	0	0	0	0	0	0	0	0	0	0	0	0	0.008276	0	0	0	0	0	0	0	0	0	0	0	0	0	0	0
s__Thermodesulfovibrionia_unclassified	Inf	0.3519	0.5918	no	up	0.0001	0.0003	0	0	0	0	0	0	0	0	0	0	0	0	0	0.004138	0	0	0	0	0	0	0	0	0	0	0	0	0	0	0
s__Tepidisphaera_mucosa	Inf	0.3519	0.5918	no	up	0.0001	0.0003	0	0	0	0	0	0	0	0	0	0	0	0	0	0.004138	0	0	0	0	0	0	0	0	0	0	0	0	0	0	0
s__Methylocystis_sp._Pao66	Inf	0.3519	0.5918	no	up	0.0003	0.0005	0	0	0	0	0	0	0	0	0	0	0	0.007402	0	0	0	0	0	0	0	0	0	0	0	0	0	0	0	0	0
s__Paenibacillus_sp._PG5SR2	Inf	0.3519	0.5918	no	up	0.0003	0.0005	0	0	0	0	0	0	0	0	0	0	0	0.007402	0	0	0	0	0	0	0	0	0	0	0	0	0	0	0	0	0
s__Actinoallomurus_sp._145544	Inf	0.3519	0.5918	no	up	0.0003	0.0005	0	0	0	0	0	0	0	0	0	0	0	0	0	0	0.007348	0	0	0	0	0	0	0	0	0	0	0	0	0	0
s__Legionella_sp._8207	Inf	0.3519	0.5918	no	up	0.0003	0.0005	0	0	0	0	0	0	0	0	0	0	0	0	0	0	0.007348	0	0	0	0	0	0	0	0	0	0	0	0	0	0
s__Microlunatus_sp.	Inf	0.3519	0.5918	no	up	0.0003	0.0005	0	0	0	0	0	0	0	0	0	0	0	0	0	0	0.007348	0	0	0	0	0	0	0	0	0	0	0	0	0	0
s__Acinetobacter_sp._CC_141109	Inf	0.3519	0.5918	no	up	0.0003	0.0005	0	0	0	0	0	0	0	0.007223	0	0	0	0	0	0	0	0	0	0	0	0	0	0	0	0	0	0	0	0	0
s__Bacteroides_sp.	Inf	0.3519	0.5918	no	up	0.0003	0.0005	0	0	0	0	0	0	0	0	0	0	0.007115	0	0	0	0	0	0	0	0	0	0	0	0	0	0	0	0	0	0
s__Eubacteriaceae_unclassified	Inf	0.3519	0.5918	no	up	0.0003	0.0005	0	0	0	0	0	0	0	0	0	0	0.007115	0	0	0	0	0	0	0	0	0	0	0	0	0	0	0	0	0	0
s__Olsenella_phocaeensis	Inf	0.3519	0.5918	no	up	0.0003	0.0005	0	0	0	0	0	0	0	0	0	0	0.007115	0	0	0	0	0	0	0	0	0	0	0	0	0	0	0	0	0	0
s__uncultured_Anaeroplasma_sp.	Inf	0.3519	0.5918	no	up	0.0003	0.0005	0	0	0	0	0	0	0	0	0	0	0.007115	0	0	0	0	0	0	0	0	0	0	0	0	0	0	0	0	0	0
s__Megamonas_unclassified	Inf	0.3519	0.5918	no	up	0.0003	0.0005	0	0	0	0	0	0	0	0	0	0	0	0	0.007107	0	0	0	0	0	0	0	0	0	0	0	0	0	0	0	0
s__Zymophilus_unclassified	Inf	0.3519	0.5918	no	up	0.0003	0.0005	0	0	0	0	0	0	0	0	0	0	0	0	0.007107	0	0	0	0	0	0	0	0	0	0	0	0	0	0	0	0
s__Baia_unclassified	Inf	0.3519	0.5918	no	up	0.0002	0.0004	0	0	0	0	0	0	0	0	0	0	0	0	0	0.006207	0	0	0	0	0	0	0	0	0	0	0	0	0	0	0
s__Caulobacterales_unclassified	Inf	0.3519	0.5918	no	up	0.0002	0.0004	0	0	0	0	0	0	0	0	0	0	0	0	0	0.006207	0	0	0	0	0	0	0	0	0	0	0	0	0	0	0
s__Euzebyaceae_unclassified	Inf	0.3519	0.5918	no	up	0.0002	0.0004	0	0	0	0	0	0	0	0	0	0	0	0	0	0.006207	0	0	0	0	0	0	0	0	0	0	0	0	0	0	0
s__Neo-b11_unclassified	Inf	0.3519	0.5918	no	up	0.0002	0.0004	0	0	0	0	0	0	0	0	0	0	0	0	0	0.006207	0	0	0	0	0	0	0	0	0	0	0	0	0	0	0
s__Nocardia_sp._PAP2-21_Pa	Inf	0.3519	0.5918	no	up	0.0002	0.0004	0	0	0	0	0	0	0	0	0	0	0	0	0	0.006207	0	0	0	0	0	0	0	0	0	0	0	0	0	0	0
s__OPB41_unclassified	Inf	0.3519	0.5918	no	up	0.0002	0.0004	0	0	0	0	0	0	0	0	0	0	0	0	0	0.006207	0	0	0	0	0	0	0	0	0	0	0	0	0	0	0
s__Polaromonas_unclassified	Inf	0.3519	0.5918	no	up	0.0002	0.0004	0	0	0	0	0	0	0	0	0	0	0	0	0	0.006207	0	0	0	0	0	0	0	0	0	0	0	0	0	0	0
s__Polyangium_sorediatum	Inf	0.3519	0.5918	no	up	0.0002	0.0004	0	0	0	0	0	0	0	0	0	0	0	0	0	0.006207	0	0	0	0	0	0	0	0	0	0	0	0	0	0	0
s__Rhodanobacter_sp._PAMC_26505	Inf	0.3519	0.5918	no	up	0.0002	0.0004	0	0	0	0	0	0	0	0	0	0	0	0	0	0.006207	0	0	0	0	0	0	0	0	0	0	0	0	0	0	0
s__Sinibacillus_soli	Inf	0.3519	0.5918	no	up	0.0002	0.0004	0	0	0	0	0	0	0	0	0	0	0	0	0	0.006207	0	0	0	0	0	0	0	0	0	0	0	0	0	0	0
s__Sphingobium_sp._YL23	Inf	0.3519	0.5918	no	up	0.0002	0.0004	0	0	0	0	0	0	0	0	0	0	0	0	0	0.006207	0	0	0	0	0	0	0	0	0	0	0	0	0	0	0
s__Thermincola_unclassified	Inf	0.3519	0.5918	no	up	0.0002	0.0004	0	0	0	0	0	0	0	0	0	0	0	0	0	0.006207	0	0	0	0	0	0	0	0	0	0	0	0	0	0	0
s__uncultured_Simkania_sp.	Inf	0.3519	0.5918	no	up	0.0002	0.0004	0	0	0	0	0	0	0	0	0	0	0	0	0	0.006207	0	0	0	0	0	0	0	0	0	0	0	0	0	0	0
s__Scopulibacillus_darangshiensis	Inf	0.3519	0.5918	no	up	0.0002	0.0004	0	0	0	0	0	0	0	0	0	0	0	0	0.005685	0	0	0	0	0	0	0	0	0	0	0	0	0	0	0	0
s__Shinella_pollutisoli	Inf	0.3519	0.5918	no	up	0.0002	0.0004	0	0	0	0	0	0	0	0	0	0	0	0	0.005685	0	0	0	0	0	0	0	0	0	0	0	0	0	0	0	0
s__Deinococcus_sp._JSM_2155001	Inf	0.3519	0.5918	no	up	0.0002	0.0004	0	0	0	0	0	0	0	0	0	0	0	0.005551	0	0	0	0	0	0	0	0	0	0	0	0	0	0	0	0	0
s__Komagataeibacter_unclassified	Inf	0.3519	0.5918	no	up	0.0002	0.0004	0	0	0	0	0	0	0	0	0	0	0	0.005551	0	0	0	0	0	0	0	0	0	0	0	0	0	0	0	0	0
s__Saccharopolyspora_sp.	Inf	0.3519	0.5918	no	up	0.0002	0.0004	0	0	0	0	0	0	0	0	0	0	0	0.005551	0	0	0	0	0	0	0	0	0	0	0	0	0	0	0	0	0
s__Clostridium_sp._TG60-81	Inf	0.3519	0.5918	no	up	0.0002	0.0004	0	0	0	0	0	0	0	0	0	0	0	0	0	0	0.005511	0	0	0	0	0	0	0	0	0	0	0	0	0	0
s__E1B-B3-114_unclassified	Inf	0.3519	0.5918	no	up	0.0002	0.0004	0	0	0	0	0	0	0	0	0	0	0	0	0	0	0.005511	0	0	0	0	0	0	0	0	0	0	0	0	0	0
s__Hyphomicrobium_methylovorum	Inf	0.3519	0.5918	no	up	0.0002	0.0004	0	0	0	0	0	0	0	0	0	0	0	0	0	0	0.005511	0	0	0	0	0	0	0	0	0	0	0	0	0	0
s__Paenibacillus_sepulcri	Inf	0.3519	0.5918	no	up	0.0002	0.0004	0	0	0	0	0	0	0	0	0	0	0	0	0	0	0.005511	0	0	0	0	0	0	0	0	0	0	0	0	0	0
s__Solirubrobacter_sp._URHE0046	Inf	0.3519	0.5918	no	up	0.0002	0.0004	0	0	0	0	0	0	0	0	0	0	0	0	0	0	0.005511	0	0	0	0	0	0	0	0	0	0	0	0	0	0
s__uncultured_Desulforegula_sp.	Inf	0.3519	0.5918	no	up	0.0002	0.0004	0	0	0	0	0	0	0	0	0	0	0	0	0	0	0.005511	0	0	0	0	0	0	0	0	0	0	0	0	0	0
s__Macrococcus_caseolyticus	Inf	0.3519	0.5918	no	up	0.0002	0.0003	0	0	0	0	0	0	0	0	0	0	0	0	0.004264	0	0	0	0	0	0	0	0	0	0	0	0	0	0	0	0
s__Actinoplanes_atraurantiacus	Inf	0.3519	0.5918	no	up	0.0001	0.0003	0	0	0	0	0	0	0	0	0	0	0	0	0	0.004138	0	0	0	0	0	0	0	0	0	0	0	0	0	0	0
s__Anaerolinea_unclassified	Inf	0.3519	0.5918	no	up	0.0001	0.0003	0	0	0	0	0	0	0	0	0	0	0	0	0	0.004138	0	0	0	0	0	0	0	0	0	0	0	0	0	0	0
s__BSV26_unclassified	Inf	0.3519	0.5918	no	up	0.0001	0.0003	0	0	0	0	0	0	0	0	0	0	0	0	0	0.004138	0	0	0	0	0	0	0	0	0	0	0	0	0	0	0
s__Candidatus_Lloydbacteria_unclassified	Inf	0.3519	0.5918	no	up	0.0001	0.0003	0	0	0	0	0	0	0	0	0	0	0	0	0	0.004138	0	0	0	0	0	0	0	0	0	0	0	0	0	0	0
s__Candidatus_Rokubacteria_unclassified	Inf	0.3519	0.5918	no	up	0.0001	0.0003	0	0	0	0	0	0	0	0	0	0	0	0	0	0.004138	0	0	0	0	0	0	0	0	0	0	0	0	0	0	0
s__Desulfuromonas_sp._TZ1	Inf	0.3519	0.5918	no	up	0.0001	0.0003	0	0	0	0	0	0	0	0	0	0	0	0	0	0.004138	0	0	0	0	0	0	0	0	0	0	0	0	0	0	0
s__M55-D21_unclassified	Inf	0.3519	0.5918	no	up	0.0001	0.0003	0	0	0	0	0	0	0	0	0	0	0	0	0	0.004138	0	0	0	0	0	0	0	0	0	0	0	0	0	0	0
s__Paenibacillus_contaminans	Inf	0.3519	0.5918	no	up	0.0001	0.0003	0	0	0	0	0	0	0	0	0	0	0	0	0	0.004138	0	0	0	0	0	0	0	0	0	0	0	0	0	0	0
s__Pusillimonas_sp._MST15SBSA	Inf	0.3519	0.5918	no	up	0.0001	0.0003	0	0	0	0	0	0	0	0	0	0	0	0	0	0.004138	0	0	0	0	0	0	0	0	0	0	0	0	0	0	0
s__Rhodococcus_sp._3AGIII	Inf	0.3519	0.5918	no	up	0.0001	0.0003	0	0	0	0	0	0	0	0	0	0	0	0	0	0.004138	0	0	0	0	0	0	0	0	0	0	0	0	0	0	0
s__Rickettsia_sp._MStbIM1	Inf	0.3519	0.5918	no	up	0.0001	0.0003	0	0	0	0	0	0	0	0	0	0	0	0	0	0.004138	0	0	0	0	0	0	0	0	0	0	0	0	0	0	0
s__S-70_unclassified	Inf	0.3519	0.5918	no	up	0.0001	0.0003	0	0	0	0	0	0	0	0	0	0	0	0	0	0.004138	0	0	0	0	0	0	0	0	0	0	0	0	0	0	0
s__Sphingopyxis_witflariensis	Inf	0.3519	0.5918	no	up	0.0001	0.0003	0	0	0	0	0	0	0	0	0	0	0	0	0	0.004138	0	0	0	0	0	0	0	0	0	0	0	0	0	0	0
s__VHS-B3-70_unclassified	Inf	0.3519	0.5918	no	up	0.0001	0.0003	0	0	0	0	0	0	0	0	0	0	0	0	0	0.004138	0	0	0	0	0	0	0	0	0	0	0	0	0	0	0
s__uncultured_Pirellula_sp.	Inf	0.3519	0.5918	no	up	0.0001	0.0003	0	0	0	0	0	0	0	0	0	0	0	0	0	0.004138	0	0	0	0	0	0	0	0	0	0	0	0	0	0	0
s__Eubacterium_sp._ARC-2	Inf	0.3519	0.5918	no	up	0.0001	0.0003	0	0	0	0	0	0	0	0	0.004126	0	0	0	0	0	0	0	0	0	0	0	0	0	0	0	0	0	0	0	0
s__Murimonas_intestini	Inf	0.3519	0.5918	no	up	0.0001	0.0003	0	0	0	0	0	0	0	0	0	0.004106	0	0	0	0	0	0	0	0	0	0	0	0	0	0	0	0	0	0	0
s__Arcticibacter_unclassified	Inf	0.3519	0.5918	no	up	0.0001	0.0002	0	0	0	0	0	0	0	0	0	0	0	0	0	0	0.003674	0	0	0	0	0	0	0	0	0	0	0	0	0	0
s__Brevifollis_gellanilyticus	Inf	0.3519	0.5918	no	up	0.0001	0.0002	0	0	0	0	0	0	0	0	0	0	0	0	0	0	0.003674	0	0	0	0	0	0	0	0	0	0	0	0	0	0
s__Candidatus_Kerfeldbacteria_unclassified	Inf	0.3519	0.5918	no	up	0.0001	0.0002	0	0	0	0	0	0	0	0	0	0	0	0	0	0	0.003674	0	0	0	0	0	0	0	0	0	0	0	0	0	0
s__Desulfosporosinus_sp._P26	Inf	0.3519	0.5918	no	up	0.0001	0.0002	0	0	0	0	0	0	0	0	0	0	0	0	0	0	0.003674	0	0	0	0	0	0	0	0	0	0	0	0	0	0
s__Gimesiaceae_unclassified	Inf	0.3519	0.5918	no	up	0.0001	0.0002	0	0	0	0	0	0	0	0	0	0	0	0	0	0	0.003674	0	0	0	0	0	0	0	0	0	0	0	0	0	0
s__Methylacidiphilaceae_unclassified	Inf	0.3519	0.5918	no	up	0.0001	0.0002	0	0	0	0	0	0	0	0	0	0	0	0	0	0	0.003674	0	0	0	0	0	0	0	0	0	0	0	0	0	0
s__Micromonospora_sp._I11A-02714	Inf	0.3519	0.5918	no	up	0.0001	0.0002	0	0	0	0	0	0	0	0	0	0	0	0	0	0	0.003674	0	0	0	0	0	0	0	0	0	0	0	0	0	0
s__Nitrospira_japonica	Inf	0.3519	0.5918	no	up	0.0001	0.0002	0	0	0	0	0	0	0	0	0	0	0	0	0	0	0.003674	0	0	0	0	0	0	0	0	0	0	0	0	0	0
s__Phycisphaera_unclassified	Inf	0.3519	0.5918	no	up	0.0001	0.0002	0	0	0	0	0	0	0	0	0	0	0	0	0	0	0.003674	0	0	0	0	0	0	0	0	0	0	0	0	0	0
s__Sorangium_orientale	Inf	0.3519	0.5918	no	up	0.0001	0.0002	0	0	0	0	0	0	0	0	0	0	0	0	0	0	0.003674	0	0	0	0	0	0	0	0	0	0	0	0	0	0
s__uncultured_Conexibacter_sp.	Inf	0.3519	0.5918	no	up	0.0001	0.0002	0	0	0	0	0	0	0	0	0	0	0	0	0	0	0.003674	0	0	0	0	0	0	0	0	0	0	0	0	0	0
s__uncultured_Phaselicystis_sp.	Inf	0.3519	0.5918	no	up	0.0001	0.0002	0	0	0	0	0	0	0	0	0	0	0	0	0	0	0.003674	0	0	0	0	0	0	0	0	0	0	0	0	0	0
s__Erysipelotrichales_unclassified	Inf	0.3519	0.5918	no	up	0.0001	0.0002	0	0	0	0	0	0	0	0	0	0	0.003558	0	0	0	0	0	0	0	0	0	0	0	0	0	0	0	0	0	0
s__Pyramidobacter_piscolens	Inf	0.3519	0.5918	no	up	0.0001	0.0002	0	0	0	0	0	0	0	0	0	0	0	0	0.002843	0	0	0	0	0	0	0	0	0	0	0	0	0	0	0	0
s__Flaviaesturariibacter_unclassified	Inf	0.3519	0.5918	no	up	0.0001	0.0002	0	0	0	0	0	0	0	0	0	0	0	0	0	0	0	0.002741	0	0	0	0	0	0	0	0	0	0	0	0	0
s__Thermicanus_unclassified	Inf	0.3519	0.5918	no	up	0.0001	0.0002	0	0	0.002727	0	0	0	0	0	0	0	0	0	0	0	0	0	0	0	0	0	0	0	0	0	0	0	0	0	0
s__uncultured_Desulfovibrio_sp.	0.41	0.3541	0.595	no	up	0.4615	0.5216	0.3921	1.59533	0.714383	0.742898	1.76828	1.22763	0.967307	0.013002	0	0.024638	0.010673	0	0	0	0	0.75932	0.552406	0	0	0.037505	0	0.082286	0.165755	0.578953	0.509936	3.1708	0	0	0
s__uncultured_Alistipes_sp.	-1.07	0.3609	0.606	no	down	0.0552	0.0365	0.0767	0	0	0	0	0	0	0.338053	0.119665	0.045169	0.044471	0	0	0	0	0	0	0	0.214298	0.548151	0	0.197103	0.025784	0	0	0	0.004513	0.007293	0
s__Caproiciproducens_unclassified	0.65	0.3624	0.608	no	up	0.0232	0.0279	0.0178	0	0.017723	0.023131	0.087617	0.07399	0.164527	0.010113	0.006877	0.008213	0	0	0	0	0	0.026042	0.080992	0	0	0.007213	0	0	0.04236	0	0.013123	0.0879	0	0	0
s__Escherichia-Shigella_unclassified	-0.78	0.369	0.6171	no	down	5.1469	3.8674	6.6233	4.11832	6.64758	0.058507	2.22866	5.1023	15.7691	0.04334	23.105	0.75966	0.017789	0.029606	0.04264	0.014483	0.003674	0.069901	10.4251	0.011264	5.91725	13.4398	0.983318	8.46968	0.329668	0.047819	28.9126	17.3643	0.034598	0.160453	0.007355
s__uncultured_Nitrospira_sp.	0.71	0.369	0.6171	no	up	0.0344	0.0419	0.0257	0	0	0	0	0	0	0	0	0	0	0	0	0.380684	0.247993	0	0	0	0	0	0	0	0	0	0	0.006393	0.003009	0.004376	0.319941
s__Pseudonocardia_unclassified	0.45	0.369	0.6171	no	up	0.024	0.0274	0.02	0	0	0	0	0	0	0	0	0	0	0	0	0.066206	0.345353	0	0	0	0	0	0	0	0	0	0	0.006393	0.009026	0.023339	0.220649
s__Bacteroides_xylanisolvens	2.1	0.369	0.6171	no	up	0.0171	0.0265	0.0062	0	0.058623	0	0.076466	0.07399	0	0	0.188438	0	0	0	0	0	0	0	0	0	0	0.018753	0	0	0	0	0.061867	0	0	0	0
s__Sphingomonas_unclassified	-0.64	0.3704	0.6188	no	down	0.0626	0.0498	0.0775	0	0.023177	0.074834	0.014337	0.02114	0.015602	0.020225	0.009628	0	0	0.090669	0.009949	0.246204	0.200231	0.020559	0	0	0.014578	0.012983	0.257697	0	0	0	0	0	0.329437	0.22901	0.163648
s__Prevotella_9_unclassified	0.67	0.3706	0.6188	no	up	0.0584	0.0706	0.0443	0	0	0	0	0	0	0.092459	0.933937	0	0	0.033307	0	0	0	0	0	0	0.297393	0.151463	0	0.015309	0	0	0	0	0.030086	0.081685	0
s__Muribaculaceae_unclassified	0.46	0.3791	0.6324	no	up	16.2895	18.6381	13.5796	24.2332	28.7825	25.6014	15.9463	26.3058	22.9984	17.3649	24.7734	14.9653	51.4853	0.040708	0	0	0	27.0737	19.8492	0	14.6816	22.5636	0	31.0676	18.5351	25.532	25.1687	18.9401	0.127864	0.068557	0
s__Anaerotignum_sp.	1.18	0.3794	0.6324	no	up	0.0886	0.1198	0.0527	0.203829	0.103613	0.210896	0.280375	0.17214	0.140416	0.030338	0	0	0.569233	0	0	0	0	0.086349	0.01246	0	0.018952	0.020195	0	0.147349	0.04236	0.264713	0.073116	0.10548	0	0	0
s__Saccharimonadales_unclassified	-0.18	0.3799	0.6328	no	down	0.0255	0.024	0.0271	0.00642	0	0	0	0	0.00851	0.018781	0	0	0	0	0	0.17586	0.150633	0	0	0	0	0	0	0	0	0	0	0	0.100787	0	0.251908
s__Ruminiclostridium_unclassified	1.43	0.3862	0.6427	no	up	0.7649	1.0802	0.4011	4.76672	0.875256	6.0738	0.438086	1.71838	0.156017	0.403063	0.222824	0.531762	0.257934	0	0	0	0	0.75932	0.554483	0	0.284273	0.223588	0	1.35867	0.957696	1.44994	0.241845	0.143837	0	0	0
s__Pseudomonas_poae	-1.28	0.3884	0.6447	no	down	1.2853	0.7719	1.8776	0	0	0	0	0.01208	0	0.026004	0	0.073913	0.048029	11.4187	0	0	0	0	0	0	0	0	0	0.028704	0.119712	0.011955	0	0.054338	12.7743	11.4199	0
s__Kocuria_unclassified	-3.94	0.3886	0.6447	no	down	0.1022	0.0133	0.2046	0	0	0.081637	0	0	0	0	0	0	0	0.118424	0	0	0	0	0	0	0	0	0.217008	0	0	0	0	0	2.02476	0.418636	0
s__Fusobacterium_unclassified	-5.18	0.3886	0.6447	no	down	0.0712	0.0041	0.1486	0	0	0	0	0	0	0	0	0	0	0.040708	0.02132	0	0	0	0	0	0	0	1.59365	0	0	0	0	0	0.230155	0.107941	0
s__Cutibacterium_granulosum	-4.22	0.3886	0.6447	no	down	0.0138	0.0015	0.0279	0	0	0	0	0	0	0	0	0	0	0.020354	0.002843	0	0	0	0	0	0	0	0.298386	0	0	0	0	0	0.02106	0.04376	0
s__Ilumatobacteraceae_unclassified	1.16	0.4042	0.6695	no	up	0.0401	0.054	0.0241	0	0	0	0	0	0	0	0	0	0	0	0	0.372409	0.437203	0	0	0	0	0	0	0	0	0	0.005624	0.023973	0.006017	0	0.27765
s__Anaerotruncus_unclassified	1.27	0.4042	0.6695	no	up	0.003	0.0041	0.0017	0	0.019087	0.008164	0.02071	0.01359	0	0	0	0	0	0	0	0	0	0	0	0	0	0	0	0	0	0.011955	0	0.009589	0	0	0
s__Clostridiales_unclassified	0.27	0.4124	0.6696	no	up	0.6628	0.7202	0.5965	2.01582	0.805726	1.12795	0.643589	1.09777	0.490745	0.600982	0.306727	1.27705	0.498079	0	0	0	0	1.93805	0.299047	0	0.98548	0.611621	0	0.73483	1.43839	2.93746	0.204349	0.543383	0	0	0
s__Lachnospiraceae_UCG-006_unclassified	-1.35	0.4139	0.6696	no	down	0.0337	0.0196	0.0498	0	0	0	0.058943	0	0.018438	0.014447	0.017881	0.051328	0.133414	0	0	0	0	0	0	0	0.284273	0.02308	0	0.063149	0.069985	0.044403	0	0.163015	0	0	0
s__Brevundimonas_vesicularis	-3.63	0.4152	0.6696	no	down	0.1067	0.017	0.2101	0	0	0	0	0	0	0	0	0	0	0.255352	0	0	0	0	0	0	0	0	0	0	0	0	0	0	1.29067	1.44116	0
s__Paracoccus_sp._OTB22	-5.15	0.4152	0.6696	no	down	0.0782	0.0046	0.1632	0	0	0	0	0	0	0	0	0	0	0.068464	0	0	0	0	0	0	0	0	0	0	0	0	0	0	2.03529	0.086061	0
s__Paracoccus_yeei	-1.82	0.4152	0.6696	no	down	0.0324	0.0149	0.0525	0	0	0	0	0	0	0	0	0	0	0.223896	0	0	0	0	0	0	0	0	0	0	0	0	0	0	0.431728	0.25089	0
s__Rhizobiaceae_unclassified	-7.11	0.4152	0.6696	no	down	0.0259	0.0004	0.0554	0	0	0	0	0	0	0	0	0	0	0	0.005685	0	0	0	0	0	0	0	0	0	0	0	0	0	0.070701	0.649104	0
s__Micrococcus_unclassified	-2.7	0.4152	0.6696	no	down	0.0185	0.0052	0.0339	0	0	0	0	0	0	0	0	0	0	0.077716	0	0	0	0	0	0	0	0	0	0	0	0	0	0	0.213608	0.227551	0
s__uncultured_Porphyromonas_sp.	-3.45	0.4152	0.6696	no	down	0.0117	0.0021	0.0229	0	0	0	0	0	0	0	0	0	0	0.031456	0	0	0	0	0	0	0	0	0	0	0	0	0	0	0.225642	0.071474	0
s__Acinetobacter_sp._DSP11	-5.88	0.4152	0.6696	no	down	0.0223	0.0008	0.0472	0	0	0	0	0	0	0	0	0	0	0	0.011371	0	0	0	0	0	0	0	0.440798	0	0	0	0	0	0.172992	0	0
s__Candidatus_Bacilloplasma_unclassified	-7.34	0.4152	0.6696	no	down	0.0227	0.0003	0.0486	0	0	0	0	0	0	0	0	0	0	0	0.004264	0	0	0	0	0	0	0	0.589991	0	0	0	0	0	0.04212	0	0
s__Agreia_pratensis	-2.51	0.4152	0.6696	no	down	0.0228	0.0072	0.0409	0	0	0	0	0	0	0	0	0	0	0	0	0.107585	0	0	0	0	0	0	0.40689	0	0	0	0	0	0	0	0.125034
s__Staphylococcus_sp._ORG01	-5.42	0.4152	0.6696	no	down	0.0143	0.0007	0.03	0.011235	0	0	0	0	0	0	0	0	0	0	0	0	0	0	0	0	0	0	0	0	0	0	0	0	0.019556	0.3705	0
s__Prevotella_7_unclassified	-2.41	0.4152	0.6696	no	down	0.006	0.002	0.0106	0	0	0	0	0	0	0	0	0	0	0.029606	0	0	0	0	0	0	0	0	0	0	0	0	0	0	0.088753	0.049594	0
s__Clostridium_sensu_stricto_5_unclassified	-6.76	0.4152	0.6696	no	down	0.0203	0.0004	0.0434	0	0.005453	0	0	0	0	0	0	0	0	0	0	0	0	0	0	0	0	0	0.549302	0	0	0	0.014998	0	0	0	0
s__Limnobacter_unclassified	-7.1	0.4152	0.6696	no	down	0.0193	0.0003	0.0412	0	0	0	0	0	0	0	0	0	0	0	0	0.004138	0	0	0	0	0	0.007213	0.528957	0	0	0	0	0	0	0	0
s__Parabacteroides_sp._enrichment_culture	-2.35	0.4152	0.6696	no	down	0.0136	0.0047	0.0239	0	0	0	0	0	0	0	0.070148	0	0	0	0	0	0	0	0	0	0.100589	0.210605	0	0	0	0	0	0	0	0	0
s__Serratia_unclassified	-5.24	0.4152	0.6696	no	down	0.0145	0.0008	0.0303	0	0	0	0	0	0.011347	0	0	0	0	0	0	0	0	0	0	0	0	0	0.35942	0	0	0	0	0	0	0.035008	0
s__Novosphingobium_unclassified	-3.64	0.4152	0.6696	no	down	0.0057	0.0009	0.0112	0	0	0	0	0	0	0	0	0	0	0	0.012792	0	0	0	0	0	0	0	0	0	0	0	0	0	0.103795	0	0.042291
s__Desulfovibrio_sp._ABHU2SB	-4.34	0.4152	0.6696	no	down	0.008	0.0008	0.0162	0	0	0	0	0	0	0	0	0.012319	0	0	0	0	0	0	0	0	0	0	0	0.032532	0.178647	0	0	0	0	0	0
s__Candidatus_Arthromitus_unclassified	-2.56	0.4152	0.6696	no	down	0.0033	0.001	0.0059	0	0	0	0	0	0	0	0.01513	0	0	0	0	0	0	0	0	0	0.037903	0.038948	0	0	0	0	0	0	0	0	0
s__Porphyrobacter_unclassified	-4.91	0.4152	0.6696	no	down	0.0029	0.0002	0.006	0	0	0	0	0	0	0	0	0	0	0	0	0	0.003674	0	0	0	0	0	0	0	0	0	0	0	0.054154	0.023339	0
s__Erysipelatoclostridium_sp._SNUG30386	-2.82	0.4152	0.6696	no	down	0.0054	0.0014	0.0099	0	0	0	0	0	0	0	0.020632	0	0	0	0	0	0	0	0	0	0.090384	0.038948	0	0	0	0	0	0	0	0	0
s__Frisingicoccus_caecimuris	-5.39	0.4152	0.6696	no	down	0.006	0.0003	0.0126	0	0.00409	0	0	0	0	0	0	0	0	0	0	0	0	0	0	0	0	0	0	0	0	0	0.061867	0.102284	0	0	0
s__Bacteroides_togonis	-3.22	0.4152	0.6696	no	down	0.0029	0.0006	0.0056	0	0.009543	0	0	0	0	0	0	0	0	0	0	0	0	0	0	0	0	0	0	0	0	0	0.058118	0.014384	0	0	0
s__Williamsia_unclassified	-4.32	0.4152	0.6696	no	down	0.0039	0.0004	0.008	0	0	0	0	0	0	0	0	0	0	0	0	0.006207	0	0	0	0	0	0	0	0	0	0	0	0	0.09477	0	0.009194
s__Alistipes_onderdonkii	-2.06	0.4152	0.6696	no	down	0.0042	0.0017	0.0071	0	0	0	0	0	0	0.026004	0	0	0	0	0	0	0	0	0	0	0.065601	0	0	0.026791	0	0	0	0	0	0	0
s__Peredibacter_unclassified	-2	0.4152	0.6696	no	down	0.0009	0.0004	0.0016	0	0	0	0	0	0	0	0	0	0	0	0	0	0.005511	0	0	0	0	0	0	0	0	0	0	0	0.015043	0	0.005516
s__Aerococcus_sp._148a	-4.49	0.4152	0.6696	no	down	0.0022	0.0002	0.0045	0	0	0	0	0	0	0	0.002751	0	0	0	0	0	0	0	0	0	0	0	0	0	0	0	0	0	0.025573	0.033549	0
s__Agathobacter_unclassified	-1.68	0.4152	0.6696	no	down	0.0028	0.0014	0.0045	0	0	0	0	0	0	0	0	0	0	0.020354	0	0	0	0	0	0	0	0	0	0	0	0	0	0	0.037607	0.020421	0
s__Bifidobacterium_pseudocatenulatum	-2.58	0.4152	0.6696	no	down	0.002	0.0006	0.0036	0	0	0	0	0	0	0	0	0	0	0	0.008528	0	0	0	0	0	0	0	0	0	0	0	0	0	0.034598	0.011669	0
s__Exiguobacterium_unclassified	-2.5	0.4152	0.6696	no	down	0.0019	0.0006	0.0034	0	0	0	0	0	0	0.008668	0	0	0	0	0	0	0	0	0	0	0	0	0	0	0	0	0	0	0.028581	0.016045	0
s__Coriobacteriales_Incertae_Sedis_unclassified	-2	0.4152	0.6696	no	down	0.0007	0.0003	0.0012	0	0	0	0	0.00453	0	0	0	0	0	0	0	0	0	0	0	0	0	0.008655	0	0	0.007367	0	0	0	0	0	0
s__uncultured_Lutispora_sp.	-1.87	0.4152	0.6696	no	down	0.0013	0.0006	0.0022	0	0	0	0	0	0	0	0	0	0	0	0	0.008276	0	0	0	0	0	0	0	0.011482	0.016576	0	0	0	0	0	0
s__Adlercreutzia_sp.	-1.74	0.4152	0.6696	no	down	0.0012	0.0006	0.002	0	0	0	0	0	0	0.008668	0	0	0	0	0	0	0	0	0	0	0	0	0	0	0.01105	0	0	0.014384	0	0	0
s__Bacteroides_acidifaciens	1.11	0.4166	0.6714	no	up	0.0724	0.0963	0.0447	0.075433	0.034083	0.073473	0.108327	0.264251	0.053897	0.046229	0.162304	0.022584	0.549666	0	0	0	0	0.054825	0.085145	0	0.020409	0.13848	0	0.044013	0.034993	0.030741	0.116235	0.063927	0.030086	0.017504	0
s__Staphylococcus_epidermidis	-2.37	0.4207	0.6769	no	down	3.7657	1.2819	6.6317	0	0	0	0	0	0.045387	0.046229	0	0	0	4.27622	14.8601	0	0	0	0	78.3569	0	0	2.4549	0	0	0	0.052493	0	4.42258	0.924791	0
s__Desulfovibrionaceae_unclassified	-1.15	0.4207	0.6769	no	down	0.3522	0.2246	0.4994	0	0	0	0	0	0	1.06472	1.18014	0.829467	0.29529	0	0	0	0	0	0	0	1.73042	2.13202	0	2.21788	0.408862	0	0	0.003196	0	0	0
s__Alistipes_sp.	0.63	0.4229	0.6792	no	up	0.0944	0.1129	0.073	0.199015	0.064076	0.231305	0.312236	0.18422	0.153181	0.049119	0.094907	0	0.051587	0	0	0	0	0.353618	0.307354	0	0.088926	0.124055	0	0.011482	0.068144	0.249342	0.035621	0.063927	0	0	0
s__Gastranaerophilales_unclassified	0.73	0.4231	0.6792	no	up	0.0399	0.049	0.0295	0.004815	0.02045	0.016327	0.004779	0.14194	0.002837	0.48252	0.033011	0	0.019567	0	0	0	0	0.008224	0	0	0.207009	0.024523	0.108504	0.017223	0.025784	0	0	0	0	0	0
s__Roseburia_sp.	1.7	0.4231	0.6792	no	up	0.0163	0.0241	0.0074	0.014445	0.029993	0.029934	0	0.11778	0.046805	0	0	0.006159	0.069375	0	0	0	0	0.046601	0.010384	0	0	0.047603	0	0.013395	0.003683	0.006831	0.007499	0.006393	0	0	0
s__Sandaracinaceae_unclassified	0.05	0.4269	0.6817	no	up	0.0373	0.0379	0.0366	0.00321	0	0	0	0	0	0	0	0	0	0	0	0.204825	0.360049	0	0	0	0	0	0	0	0	0	0	0	0	0	0.476234
s__Longimicrobiaceae_unclassified	-1.18	0.4269	0.6817	no	down	0.0184	0.0116	0.0263	0	0	0	0	0	0	0	0	0	0	0	0	0.126205	0.040414	0.006853	0	0	0	0	0	0	0	0	0	0	0	0	0.342006
s__Microvirga_unclassified	0.52	0.4269	0.6817	no	up	0.0174	0.0202	0.0141	0.008025	0	0	0	0	0	0	0	0	0	0	0	0.117929	0.176351	0	0	0	0	0	0	0	0	0	0	0	0	0	0.183874
s__Mitochondria_unclassified	-3.84	0.4269	0.6817	no	down	0.0079	0.0011	0.0158	0	0	0	0	0.00453	0	0.008668	0	0	0	0	0	0	0.003674	0	0	0	0	0	0	0	0	0	0	0	0	0.205671	0
s__Luteitalea_unclassified	0.29	0.4269	0.6817	no	up	0.0084	0.0092	0.0075	0.014445	0	0	0	0	0	0	0	0	0	0	0	0.068275	0.05511	0	0	0	0	0	0	0	0	0	0	0	0	0	0.097453
s__CHKCI002_unclassified	0.93	0.4269	0.6817	no	up	0.0015	0.0019	0.001	0	0.010907	0	0.007965	0.00906	0	0	0	0	0	0	0	0	0	0	0	0	0	0	0	0	0	0	0	0.012785	0	0	0
s__Sphingomonas_melonis	0.75	0.4269	0.6817	no	up	0.0026	0.0032	0.0019	0	0	0.023131	0.011151	0.01359	0	0	0	0	0	0	0	0	0	0	0	0	0	0	0	0	0	0	0	0	0.024068	0	0
s__Gemella_unclassified	-1.47	0.4277	0.6824	no	down	0.0179	0.0098	0.0272	0	0	0	0	0	0.005673	0	0	0	0	0.140629	0	0	0	0	0	0	0	0	0	0	0.01105	0	0	0	0.189539	0.153159	0
s__Desulfovibrio_unclassified	0.84	0.4285	0.6832	no	up	0.1934	0.2434	0.1356	1.0368	0.119973	0.102046	0.796521	0.456021	0.699241	0	0	0.004106	0.056923	0	0	0	0	0.37966	0.27205	0	0	0.007213	0	0.003827	0.031309	0.647266	0.112486	0.688818	0	0	0
s__Holdemania_filiformis	0.99	0.4378	0.6975	no	up	0.0234	0.0304	0.0153	0.014445	0.01227	0.02177	0.050977	0.07399	0.185802	0	0.083903	0.012319	0	0	0	0	0	0	0.097606	0	0	0.03462	0	0	0.005525	0	0.03937	0.022375	0	0	0
s__Rhizobiales_unclassified	2.25	0.4413	0.702	no	up	0.0221	0.0348	0.0073	0.00321	0	0.057146	0	0	0	0	0	0	0	0	0	0.124136	0.338005	0	0	0	0	0	0	0	0	0	0	0.012785	0	0	0.082743
s__uncultured_Gracilibacter_sp.	1.32	0.4413	0.702	no	up	0.0025	0.0035	0.0014	0.00963	0.00409	0	0.028675	0.01057	0	0	0	0	0	0	0	0	0	0	0.014537	0	0	0	0	0	0	0	0.00375	0	0	0	0
s__uncultured_Coprococcus_sp.	-1.64	0.4437	0.7053	no	down	0.0047	0.0024	0.0075	0	0.00818	0.009524	0	0.00453	0	0.002889	0	0.006159	0	0	0	0	0	0.004112	0	0	0.010205	0.008655	0	0.053581	0.016576	0.005123	0	0.003196	0	0	0
s__Chryseobacterium_unclassified	-3.44	0.449	0.7121	no	down	0.237	0.0424	0.4617	0	0	0	0	0	0.014183	0	0	0	0	0.616176	0	0	0.005511	0	0	0	0	0	0.861251	0	0	0	0	0	0.165471	4.97112	0.003677
s__Desulfovibrio_sp._feline_oral_taxon_347	-1.64	0.449	0.7121	no	down	0.1217	0.0614	0.1913	0	0	0	0	0	0	0.470962	0.229702	0.219685	0	0	0	0	0	0	0	0	0.637063	0.20772	0	0.463096	1.1787	0	0	0	0	0	0
s__Eggerthellaceae_unclassified	-1.06	0.449	0.7121	no	down	0.007	0.0047	0.0098	0	0	0	0	0	0	0.031783	0.009628	0.028744	0	0	0	0	0	0	0	0	0.016036	0.049045	0	0.026791	0.034993	0	0	0	0	0	0
s__Alphaproteobacteria_unclassified	0.83	0.4518	0.716	no	up	0.0911	0.1144	0.0643	0.00642	0	0	0	0	0	0	0	0	0	0.183187	0	0.556544	0.969929	0	0	0	0	0.008655	0	0	0	0	0.005624	0.007991	0.05265	0.016045	0.744691
s__Enhydrobacter_unclassified	-1.33	0.4534	0.7169	no	down	0.6495	0.3814	0.9588	0	0	0.031294	0	0	0.01702	0	0	0	0.010673	5.66216	0	0	0	0	0	0	0	0	1.68859	0	0	0	0.016873	0.011187	3.05218	7.6959	0
s__Brevundimonas_sp._VW55	-4.39	0.4534	0.7169	no	down	0.1081	0.0105	0.2206	0	0	0.123816	0	0	0.004255	0	0	0	0	0	0.018477	0	0	0.010965	0	0.009856	0.026241	0	2.79398	0	0	0	0.029996	0.007991	0	0	0
s__Stenotrophomonas_maltophilia	1.33	0.4534	0.7169	no	up	0.0376	0.0522	0.0207	0.014445	0	0	0	0	0	0.004334	0.017881	0	0	0	0	0	0	0.746985	0	0	0	0.050488	0	0	0	0	0.014998	0.011187	0.051146	0.14149	0
s__unclassified	-0.88	0.4589	0.7209	no	down	0.3263	0.2349	0.4317	0.067408	0.01227	0.002721	0.028675	0	0.011347	0.557642	0.26959	0.776085	0.414473	0	0	0.659991	0.549259	0.174068	0	0	1.81498	0.865501	0	1.08694	0.572776	0.372306	0.328084	0.1758	0.015043	0.016045	0.364071
s__GCA-900066225_unclassified	0.7	0.4614	0.7209	no	up	0.0417	0.0507	0.0313	0.086668	0.058623	0.020409	0.213468	0.07852	0.221261	0	0.027509	0.034903	0.008894	0	0	0	0	0.009594	0.12668	0	0	0.01154	0	0.011482	0.057093	0.008539	0.104987	0.086302	0	0	0
s__Pseudomonas_sp._1H3	-1.22	0.466	0.7209	no	down	0.256	0.1585	0.3684	0	0	0	0	0	0	0	0	0	0	2.37774	0	0	0	0	0	0	0	0	0	0	0	0	0	0	2.65505	2.13402	0
s__Micrococcus_luteus	-1.3	0.466	0.7209	no	down	0.0703	0.0418	0.1032	0	0	0	0	0	0	0	0	0	0	0.627278	0	0	0	0	0	0	0	0	0	0	0	0	0	0	1.06052	0.281522	0
s__Lactobacillus_crispatus	-1.25	0.466	0.7209	no	down	0.047	0.0287	0.0681	0	0	0	0	0	0	0	0	0	0	0.431138	0	0	0	0	0	0	0	0	0	0	0	0	0	0	0.377574	0.507614	0
s__Brachybacterium_sp._NJ-74	-2.55	0.466	0.7209	no	down	0.0368	0.0113	0.0662	0	0	0	0	0	0	0	0	0	0	0.170235	0	0	0	0	0	0	0	0	0.793436	0	0	0	0	0	0.067693	0	0
s__Ruminococcus]_gnavus_group_unclassified	-2.49	0.466	0.7209	no	down	0.0402	0.0128	0.0718	0	0	0	0	0	0	0	0.192564	0	0	0	0	0	0	0	0	0	0	0	0	0.053581	0	0	0.879265	0	0	0	0
s__Aquabacterium_unclassified	-5.6	0.466	0.7209	no	down	0.0322	0.0014	0.0678	0	0	0	0	0	0.021275	0	0	0	0	0	0	0	0	0	0	0	0	0	0.868032	0	0	0	0	0	0.013539	0	0
s__WPS-2_unclassified	-1.38	0.466	0.7209	no	down	0.0017	0.001	0.0026	0	0	0	0	0	0	0	0	0	0	0	0	0	0.014696	0	0	0	0	0	0	0	0	0	0	0	0.007521	0	0.025742
s__uncultured_Deinococcus_sp.	-4.78	0.466	0.7209	no	down	0.0147	0.0011	0.0303	0	0	0	0	0	0	0	0	0	0	0.016653	0	0	0	0	0	0	0	0	0	0	0	0	0	0	0.388104	0.005835	0
s__Micavibrionales_unclassified	-1.67	0.466	0.7209	no	down	0.0145	0.0072	0.0229	0	0	0	0	0	0	0	0	0	0	0.107322	0	0	0	0	0	0	0	0	0	0	0	0	0	0	0.003009	0.29465	0
s__Tepidimonas_unclassified	-5.21	0.466	0.7209	no	down	0.016	0.0009	0.0333	0	0	0	0	0	0.014183	0	0	0	0	0	0	0	0	0	0	0	0	0	0.427235	0	0	0	0.005624	0	0	0	0
s__Deinococcus_sp.	-3.11	0.466	0.7209	no	down	0.0091	0.002	0.0173	0	0	0	0	0	0	0	0	0	0	0.029606	0	0	0	0	0	0	0	0	0	0	0	0	0	0	0.209095	0.016045	0
s__Bacillus_sp._KC5(2011)	-2.21	0.466	0.7209	no	down	0.0059	0.0022	0.0102	0	0	0	0	0	0	0	0	0	0	0.033307	0	0	0	0	0	0	0	0	0	0	0	0	0	0	0.118838	0.013128	0
s__Chthonomonadales_unclassified	-0.87	0.466	0.7209	no	down	0.0017	0.0012	0.0022	0	0	0	0	0	0	0	0	0	0	0	0	0	0.01837	0	0	0	0	0	0	0	0	0	0	0.004795	0	0	0.023904
s__Aggregatibacter_unclassified	-2.27	0.466	0.7209	no	down	0.0016	0.0006	0.0029	0	0	0	0	0	0	0	0	0	0	0	0.008528	0	0	0	0	0	0	0	0	0	0	0	0	0	0.030086	0.007293	0
s__uncultured_Rhizobium_sp.	-3.62	0.466	0.7209	no	down	0.0037	0.0006	0.0074	0	0	0	0	0	0	0	0	0	0	0	0	0.008276	0	0	0	0	0	0	0	0	0	0	0	0	0	0.091896	0.003677
s__Nevskia_unclassified	-0.42	0.466	0.7209	no	down	0.001	0.0009	0.0012	0	0	0	0	0	0	0	0	0	0	0	0	0	0.012859	0	0	0	0	0	0	0	0	0	0	0.003196	0	0	0.012871
s__Cellulomonas_sp._8_25	-0.95	0.466	0.7209	no	down	0.0023	0.0016	0.0031	0	0	0	0	0	0	0	0	0	0	0	0	0	0.023881	0	0	0	0	0	0	0	0	0	0	0.004795	0	0	0.034936
s__Sericytochromatia_unclassified	-1.92	0.466	0.7209	no	down	0.0044	0.0019	0.0072	0	0	0	0	0	0	0	0	0	0	0	0	0.028965	0	0	0	0	0	0	0	0	0	0	0	0	0	0.014587	0.079066
s__uncultured_Robinsoniella_sp.	-3	0.466	0.7209	no	down	0.0017	0.0004	0.0032	0	0	0	0	0	0	0	0	0.006159	0	0	0	0	0	0	0	0	0.004373	0	0	0	0	0.037572	0	0	0	0	0
s__Corynebacterium_durum	-1	0.466	0.7209	no	down	0.001	0.0007	0.0014	0	0	0	0	0	0	0.010113	0	0	0	0	0	0	0	0	0	0	0	0	0	0	0	0	0	0	0.01053	0.007293	0
s__Lechevalieria_unclassified	-1.07	0.466	0.7209	no	down	0.0029	0.0019	0.004	0	0	0	0	0	0	0	0	0	0	0	0	0.028965	0	0	0	0	0	0	0	0	0	0	0	0.011187	0	0	0.040452
s__Barnesiella_sp._EBA4-14	-2.25	0.466	0.7209	no	down	0.0033	0.0012	0.0057	0	0	0	0	0	0	0	0	0.018478	0	0	0	0	0	0	0	0	0.017494	0	0	0	0.057093	0	0	0	0	0	0
s__Cnuella_unclassified	-1.83	0.466	0.7209	no	down	0.0024	0.0011	0.0039	0	0	0	0	0	0	0	0	0	0	0.016653	0	0	0	0	0	0	0	0	0	0	0	0	0	0	0.004513	0.046677	0
s__Actinomycetospora_sp._FXJ1.479	-1.14	0.466	0.7209	no	down	0.0029	0.0019	0.0042	0	0	0	0	0	0	0	0	0	0	0.027756	0	0	0	0	0	0	0	0	0	0	0	0	0	0	0.018051	0.036467	0
s__uncultured_Iamia_sp.	-2.36	0.466	0.7209	no	down	0.002	0.0007	0.0036	0	0	0	0	0	0	0	0	0	0	0	0	0.010345	0	0	0	0	0	0	0	0	0	0	0	0.006393	0	0	0.040452
s__Bacteroides_intestinalis	-1.66	0.466	0.7209	no	down	0.0012	0.0006	0.0019	0	0	0	0	0	0	0	0.009628	0	0	0	0	0	0	0	0	0	0.008747	0.015868	0	0	0	0	0	0	0	0	0
s__uncultured_Dehalococcoides_sp.	-1.26	0.466	0.7209	no	down	0.0008	0.0005	0.0012	0	0	0	0	0	0	0	0	0	0	0	0	0	0.007348	0	0	0	0	0	0	0	0	0	0	0.003196	0	0	0.012871
s__Blautia_glucerasea	0.77	0.4679	0.7222	no	up	0.0605	0.0749	0.0438	0	0	0.006803	0.563937	0.01208	0.06808	0.037561	0.255835	0.156038	0	0	0	0	0	0.0233	0.037381	0	0	0.285615	0	0.026791	0	0	0.209974	0.009589	0	0	0
s__Renibacterium_unclassified	-5.9	0.4689	0.7222	no	down	0.0451	0.0016	0.0953	0	0	0	0	0	0.004255	0.020225	0	0	0	0	0	0	0	0	0	0	0	0	1.20711	0	0	0	0.018748	0	0.013539	0	0
s__Devosia_unclassified	-4.81	0.4689	0.7222	no	down	0.023	0.0017	0.0476	0	0	0	0	0	0.011347	0	0	0	0	0.014803	0	0	0	0	0	0	0	0	0.589991	0	0	0	0	0	0.019556	0.008752	0
s__Roseburia_sp._831b	-1.28	0.4689	0.7222	no	down	0.0093	0.0056	0.0136	0	0	0	0	0	0	0.015891	0.068773	0	0	0	0	0	0	0	0	0	0.027698	0.12117	0	0	0.027626	0	0	0	0	0	0
s__Enterococcus_gallinarum	-1.26	0.4689	0.7222	no	down	0.0049	0.003	0.0072	0	0	0.010885	0	0	0	0	0.034386	0	0	0	0	0	0	0	0	0	0	0	0	0.015309	0	0	0.029996	0.047946	0	0	0
s__Clostridiaceae_unclassified	-2.82	0.4689	0.7222	no	down	0.0046	0.0012	0.0085	0	0	0	0	0	0.004255	0.013002	0	0	0	0	0	0	0	0	0	0	0	0	0	0.095681	0.009209	0	0.005624	0	0	0	0
s__ASF356_unclassified	1.61	0.4703	0.7238	no	up	0.0122	0.0177	0.0058	0.032099	0	0.062588	0	0	0	0.014447	0.009628	0	0	0	0	0	0	0.146656	0	0	0.048108	0	0	0.013395	0	0.013663	0	0	0	0	0
s__Butyricicoccus_unclassified	-1.06	0.4717	0.7255	no	down	0.0644	0.0428	0.0893	0.057778	0.010907	0.194568	0.033454	0.01208	0.011347	0.150246	0.049517	0	0.010673	0	0	0	0	0.11102	0	0	0.580209	0.056258	0.169538	0	0.009209	0.339857	0	0.006393	0	0	0
s__Burkholderia-Caballeronia-Paraburkholderia_unclassified	-3.19	0.4747	0.7295	no	down	0.0485	0.0102	0.0928	0	0	0	0	0	0.015602	0	0	0	0	0.012953	0.008528	0.014483	0.095523	0.005482	0	0	0	0	1.03757	0	0	0	0.016873	0.009589	0.02106	0.107941	0.012871
s__Ruminococcaceae_UCG-008_unclassified	1.38	0.4803	0.7376	no	up	0.0074	0.0104	0.004	0	0	0	0	0	0	0.028893	0.10591	0.004106	0	0	0	0	0	0.016447	0	0	0	0.044718	0	0	0	0	0.007499	0	0	0	0
s__Bacteroides_sp._TP-5	-0.79	0.4861	0.7443	no	down	0.2182	0.1628	0.282	0	0	0	0	0	0	0.874025	1.37133	0.197101	0	0	0	0	0	0	0	0	1.26392	1.44971	0	0.891747	0.060777	0	0	0	0	0	0
s__Butyricimonas_unclassified	-0.66	0.4861	0.7443	no	down	0.0663	0.0523	0.0825	0	0	0	0	0	0	0.420399	0.308103	0.055435	0	0	0	0	0	0	0	0	0.23325	0.327448	0	0.430564	0.081036	0	0	0	0	0	0
s__Gammaproteobacteria_unclassified	-0.97	0.4861	0.7443	no	down	0.0395	0.0273	0.0536	0	0	0	0	0	0	0	0	0	0	0.011102	0	0.310341	0.088175	0	0	0	0	0	0.467924	0	0	0	0	0	0.012034	0.013128	0.2041
s__Clostridium_sensu_stricto_13_unclassified	-1.79	0.4861	0.7443	no	down	0.0043	0.002	0.0069	0	0	0	0	0	0.011347	0	0.012379	0	0	0	0	0.006207	0	0	0	0	0	0	0	0	0.060777	0.005123	0	0	0	0.014587	0.009194
s__Anaerococcus_unclassified	-0.43	0.5123	0.7779	no	down	0.0706	0.0608	0.0819	0	0	0	0	0	0	0	0	0	0	0.906685	0.005685	0	0	0	0	0	0	0	0.298386	0	0	0	0	0	0.160958	0.605345	0
s__WCHB1-41_unclassified	3.78	0.5123	0.7779	no	up	0.0836	0.1467	0.0107	0	0	0	0	0	0	2.19156	0.009628	0	0	0	0	0	0	0	0	0	0.014578	0.07501	0	0.049754	0	0	0	0	0	0	0
s__Clostridium]_saccharolyticum	0.86	0.5123	0.7779	no	up	0.0483	0.061	0.0336	0	0	0	0	0	0	0.89714	0.017881	0	0	0	0	0	0	0	0	0	0	0.079338	0	0.304265	0.05341	0	0	0	0	0	0
s__Qipengyuania_unclassified	-0.75	0.5123	0.7779	no	down	0.0253	0.0192	0.0324	0.004815	0	0	0	0	0	0	0	0	0	0.283108	0	0	0	0	0	0	0	0	0	0	0	0	0	0	0.206086	0.154618	0.060678
s__Ruminococcaceae_UCG-011_unclassified	-3.49	0.5123	0.7779	no	down	0.015	0.0026	0.0292	0	0	0	0	0	0	0	0.004126	0.034903	0	0	0	0	0	0	0	0	0.010205	0	0	0	0.366503	0	0	0	0.003009	0	0
s__Frankiales_unclassified	-0.79	0.5123	0.7779	no	down	0.0035	0.0026	0.0045	0.032099	0	0	0	0	0	0	0	0	0	0	0	0	0.007348	0	0	0	0	0	0	0	0	0	0	0	0.006017	0.008752	0.04413
s__Lysobacter_unclassified	-0.39	0.5123	0.7779	no	down	0.0058	0.0051	0.0067	0	0	0	0	0	0	0	0	0	0	0	0	0.072413	0	0.004112	0	0	0	0	0	0	0	0	0	0.004795	0.019556	0	0.062517
s__Sphingobium_unclassified	-0.77	0.5123	0.7779	no	down	0.0041	0.0031	0.0053	0	0	0.002721	0	0	0	0	0	0	0	0.044409	0	0	0	0	0	0	0	0	0	0	0	0	0	0	0.009026	0.037925	0.022065
s__Absiella_sp.	1.08	0.5171	0.7779	no	up	0.0188	0.0249	0.0118	0.139631	0.00409	0	0.065315	0.0453	0.053897	0.010113	0	0.020531	0.005337	0	0	0	0	0.028783	0.022844	0	0.004373	0	0	0.032532	0.062619	0.006831	0.009374	0.014384	0	0	0
s__Peptoniphilus_unclassified	1.84	0.52	0.7779	no	up	0.0364	0.0546	0.0153	0	0	0	0	0	0	0	0	0	0	0.819718	0	0	0	0	0	0	0	0	0	0	0	0	0	0	0.103795	0.094813	0
s__Cutibacterium_acnes	1.02	0.52	0.7779	no	up	0.0321	0.0421	0.0207	0	0	0	0	0	0	0	0	0	0	0.630979	0	0	0	0	0	0	0	0	0	0	0	0	0	0	0.26024	0.008752	0
s__Dermacoccus_sp._SST-20	0.02	0.52	0.7779	no	up	0.0368	0.0371	0.0365	0	0	0	0	0	0	0	0	0	0	0.556964	0	0	0	0	0	0	0	0	0	0	0	0	0	0	0.431728	0.042301	0
s__Acinetobacter_sp._India-BSP-7	2.01	0.52	0.7779	no	up	0.0081	0.0125	0.0031	0	0	0	0	0	0	0	0	0	0	0.186888	0	0	0	0	0	0	0	0	0	0	0	0	0	0	0.022564	0.017504	0
s__Dialister_unclassified	1.24	0.52	0.7779	no	up	0.0116	0.0158	0.0067	0	0	0	0	0	0	0	0	0	0	0.236848	0	0	0	0	0	0	0	0	0	0	0	0	0	0	0.07371	0.013128	0
s__Brachybacterium_muris	0.15	0.52	0.7779	no	up	0.0118	0.0123	0.0111	0	0	0	0	0	0	0	0	0	0	0.185038	0	0	0	0	0	0	0	0	0	0	0	0	0	0	0.097778	0.046677	0
s__Rothia_mucilaginosa	0.73	0.52	0.7779	no	up	0.0107	0.0131	0.0079	0	0	0	0	0	0	0	0	0	0	0.19614	0	0	0	0	0	0	0	0	0	0	0	0	0	0	0.076718	0.026256	0
s__Pseudomonas_nitroreducens	0.3	0.52	0.7779	no	up	0.0044	0.0048	0.0039	0	0	0	0	0	0	0	0	0	0	0.072165	0	0	0	0	0	0	0	0	0	0	0	0	0	0	0.027077	0.023339	0
s__Actinomarinales_unclassified	3.94	0.52	0.7779	no	up	0.0113	0.02	0.0013	0	0	0	0	0	0	0	0	0	0	0	0	0.299996	0	0	0	0	0	0	0	0	0	0	0	0.012785	0	0	0.003677
s__Brevundimonas_unclassified	1.65	0.52	0.7779	no	up	0.0049	0.0072	0.0023	0	0	0	0	0	0	0	0	0	0	0.107322	0	0	0	0	0	0	0	0	0	0	0	0	0	0	0.006017	0.023339	0
s__Pseudoglutamicibacter_cumminsii	3.52	0.52	0.7779	no	up	0.004	0.0069	0.0006	0	0	0	0	0	0	0	0	0	0	0.103621	0	0	0	0	0	0	0.004373	0.002885	0	0	0	0	0	0	0	0	0
s__Hydrogenispora_unclassified	0.38	0.52	0.7779	no	up	0.0027	0.003	0.0023	0	0	0	0	0	0	0	0	0	0	0	0	0.045517	0	0	0	0	0	0	0	0	0	0	0	0	0	0.004376	0.025742
s__Mediterraneibacter_sp._KCTC_15684	0.65	0.52	0.7779	no	up	0.0009	0.0011	0.0007	0	0	0	0	0.01661	0	0	0	0	0	0	0	0	0	0	0	0	0	0	0	0	0.003683	0.005123	0	0	0	0	0
s__Pla3_lineage_unclassified	1.51	0.52	0.7779	no	up	0.0028	0.004	0.0014	0	0	0	0	0	0	0	0	0	0	0	0	0.059999	0	0	0	0	0	0	0	0	0	0	0.00375	0	0	0	0.01471
s__Solirubrobacter_ginsenosidimutans	-0.23	0.52	0.7779	no	down	0.0025	0.0023	0.0027	0	0	0	0	0	0	0	0	0	0	0	0	0.035172	0	0	0	0	0	0	0	0	0	0	0	0.009589	0	0	0.025742
s__Variovorax_unclassified	0.54	0.52	0.7779	no	up	0.0025	0.0029	0.002	0	0	0	0	0	0	0	0	0	0	0	0	0	0.044088	0	0	0	0	0	0	0	0	0	0	0.012785	0	0	0.012871
s__Phreatobacter_unclassified	0.07	0.52	0.7779	no	up	0.0021	0.0022	0.0021	0	0	0	0	0	0	0	0	0	0	0	0	0	0	0.032895	0	0	0	0	0	0	0	0	0	0	0.018051	0.008752	0
s__Actinomycetospora_sp.	-0.76	0.52	0.7779	no	down	0.0017	0.0013	0.0022	0	0	0	0	0	0	0	0	0	0	0	0	0	0.020207	0	0	0	0	0	0	0	0	0	0	0	0	0.011669	0.016549
s__Ellin6055_unclassified	-0.68	0.52	0.7779	no	down	0.0025	0.002	0.0032	0	0	0	0	0	0	0	0	0	0	0	0	0	0.029392	0	0	0	0	0	0	0	0	0	0	0.020776	0	0	0.020226
s__Acinetobacter_sp._A3-6	-0.35	0.52	0.7779	no	down	0.0025	0.0022	0.0028	0	0	0.032655	0	0	0	0	0	0	0	0	0	0	0	0	0	0	0	0	0	0	0	0	0	0	0.016547	0.020421	0
s__Candidatus_Ovatusbacter_unclassified	-0.42	0.52	0.7779	no	down	0.0007	0.0006	0.0008	0	0	0	0	0	0	0	0	0	0	0	0	0.008276	0	0	0	0	0	0	0	0	0	0	0	0.003196	0	0	0.007355
s__Bacteroides_stercorirosoris	0	0.52	0.7779	no	no	0.0017	0.0017	0.0017	0	0	0	0	0	0	0	0.024758	0	0	0	0	0	0	0	0	0	0.008747	0.012983	0	0	0	0	0	0	0	0	0
s__Ardenticatenaceae_unclassified	1.36	0.52	0.7779	no	up	0.0013	0.0018	0.0007	0	0	0	0	0	0	0	0	0	0	0	0	0.026896	0	0	0	0	0	0	0	0	0	0	0	0.003196	0	0	0.005516
s__Mucispirillum_schaedleri	6.32	0.523	0.7819	no	up	0.1208	0.223	0.0028	0.052964	0	0	0	0	0	0.183473	0.012379	0	2.71453	0	0	0	0	0.382401	0	0	0.008747	0	0	0.013395	0	0.010247	0	0	0.004513	0	0
s__JG30-KF-CM45_unclassified	0.29	0.5248	0.7834	no	up	0.2275	0.2482	0.2037	0	0	0	0	0	0	0	0	0	0	0.009252	0	2.51376	1.19955	0	0	0	0	0	0	0	0	0	0	0.047946	0.027077	0.018963	2.55401
s__Parabacteroides_merdae	-0.68	0.5248	0.7834	no	down	0.0232	0.0181	0.029	0	0	0	0	0	0	0.037561	0.220073	0.014372	0	0	0	0	0	0	0	0	0.010205	0.297155	0	0.024877	0.044201	0	0	0	0	0	0
s__Lactobacillus_hilgardii	-0.47	0.5272	0.7865	no	down	0.188	0.1594	0.221	0.123582	0.170416	0.097965	0.289934	0.409211	0.687894	0.013002	0.038513	0.026691	0	0	0	0	0	0.533169	0.286587	0	0.430054	0.220703	0	0.044013	0.344402	0.725826	0.254968	0.528999	0.037607	0	0
s__Peptococcus_unclassified	-0.53	0.5315	0.7923	no	down	0.0391	0.0324	0.0468	0	0	0	0.011151	0.0302	0	0.210922	0.038513	0.094444	0	0	0	0	0	0.100055	0	0	0.052481	0.014425	0	0.141608	0.2781	0	0.104987	0.009589	0	0.007293	0
s__Harryflintia_unclassified	0.37	0.5328	0.7933	no	up	0.0145	0.0162	0.0125	0.065803	0.00818	0.008164	0.028675	0	0.005673	0.02167	0.059145	0.016425	0.005337	0	0	0	0	0.024671	0.008307	0	0.039361	0.033178	0	0.049754	0.014734	0	0.016873	0	0	0	0
s__Ruminococcaceae_UCG-014_unclassified	0.46	0.5329	0.7933	no	up	0.6772	0.7746	0.5647	0.439758	1.41786	0.88032	2.6779	0.783692	0.558826	0.96215	0.678101	1.9669	0.298847	0	0	0.008276	0	0.947094	0.191058	0	1.7348	0.890024	0.420453	0.507109	0.633552	1.42433	0.241845	1.27215	0.018051	0.007293	0
s__Acetatifactor_muris	1.13	0.5383	0.8007	no	up	0.0227	0.0304	0.0139	0.028889	0.100886	0.054425	0	0.04681	0.0851	0.047674	0	0	0	0	0	0	0	0.091831	0.039458	0	0.017494	0.008655	0	0.030618	0.016576	0.052943	0.014998	0	0	0	0
s__Bacteroides]_pectinophilus_group_unclassified	-0.15	0.5478	0.8137	no	down	0.0965	0.0919	0.1019	0	0	0.429955	0	0	0	0.005779	0.218698	0.112922	0	0	0	0	0	0.611294	0	0	0.638521	0.021638	0	0.015309	0.243107	0.052943	0	0.353199	0	0	0
s__Candidatus_Saccharimonas_unclassified	-0.03	0.5478	0.8137	no	down	0.0602	0.0597	0.0608	0	0	0	0.003186	0	0	0.054897	0.071524	0.20942	0.556781	0	0	0	0	0	0	0	0.317803	0.183198	0	0.114817	0.14918	0	0	0	0.022564	0.002917	0
s__Defluviitaleaceae_UCG-011_unclassified	0.54	0.5487	0.8145	no	up	0.0354	0.0414	0.0285	0.014445	0.02454	0	0.065315	0.07097	0.05957	0.096793	0.017881	0.168357	0	0	0	0	0	0.102796	0.083069	0	0.014578	0.060585	0	0.072718	0.121554	0.003416	0	0.014384	0	0	0
s__Clostridium]_saccharogumia	0.89	0.5544	0.8189	no	up	0.1149	0.1462	0.0788	0.213459	0.216769	0.138783	0.245328	1.057	0.321963	0	0	0	0	0	0	0	0	0	0.525409	0	0	0	0	0	0.044201	0	0.406824	0.047946	0	0	0
s__uncultured_Staphylococcus_sp.	-0.43	0.5577	0.8189	no	down	1.2636	1.0887	1.4654	0	0	0	0	0	0	0	0	0	0	1.05657	15.2738	0	0	0	0	17.7374	0	0	0	0	0	0	0	0	1.00937	0.303402	0
s__67-14_unclassified	0.23	0.5577	0.8189	no	up	0.1899	0.2041	0.1735	0	0	0	0	0	0	0	0	0	0	0	0	1.23516	1.82596	0	0	0	0	0	0	0	0	0	0	0.049544	0	0.014587	2.19178
s__Nocardioides_unclassified	-0.45	0.5577	0.8189	no	down	0.0567	0.0485	0.0663	0	0	0	0	0	0	0	0	0	0	0	0	0.239997	0.486801	0	0	0	0	0	0	0	0	0	0	0.01758	0	0.013128	0.831112
s__Solirubrobacter_unclassified	0.02	0.5577	0.8189	no	up	0.0623	0.0628	0.0618	0	0	0	0	0	0	0	0	0	0	0	0	0.517234	0.424344	0	0	0	0	0	0	0	0	0	0.007499	0.049544	0	0	0.746529
s__Gitt-GS-136_unclassified	-0.01	0.5577	0.8189	no	down	0.0606	0.0605	0.0608	0	0	0	0	0	0	0	0	0	0	0	0	0.60413	0.303103	0	0	0	0	0	0	0	0	0	0.009374	0.025571	0	0	0.755723
s__Iamia_unclassified	0.09	0.5577	0.8189	no	up	0.0199	0.0204	0.0192	0	0	0	0	0	0	0	0	0	0	0	0	0.146895	0.159818	0	0	0	0	0	0	0	0	0	0	0.007991	0.015043	0	0.226165
s__Betaproteobacteria_unclassified	0.44	0.5577	0.8189	no	up	0.0195	0.0223	0.0164	0	0	0	0	0	0	0	0	0	0	0	0	0.016551	0.317799	0	0	0	0	0	0	0	0	0	0	0.020776	0	0.004376	0.187552
s__Flavitalea_unclassified	-0.25	0.5577	0.8189	no	down	0.0051	0.0047	0.0056	0	0	0	0	0	0	0	0	0	0	0	0	0.035172	0.034903	0	0	0	0	0	0	0	0	0	0	0.006393	0.004513	0	0.062517
s__Ruminococcaceae_UCG-013_unclassified	-0.11	0.5582	0.8189	no	down	0.1515	0.146	0.1578	0.032099	0.218132	0.024491	0.205502	0.1208	0.263811	0.205143	0.187062	0.628259	0.012452	0	0	0	0	0.291941	0.13291	0	0.161817	0.09232	0	0.135867	0.86561	0.116132	0.163105	0.383564	0	0	0
s__Pseudoflavonifractor_sp.	-2.41	0.5635	0.8189	no	down	0.0105	0.0035	0.0186	0	0	0	0.004779	0	0	0.005779	0	0	0.007115	0	0	0	0	0.034265	0	0	0.020409	0.021638	0	0.070804	0.128921	0	0	0	0	0	0
s__Desulfovibrio_sp.	1.23	0.5636	0.8189	no	up	0.0371	0.0505	0.0216	0	0	0.005442	0	0	0	0.005779	0	0.036956	0.709762	0	0	0	0	0	0	0	0	0.049045	0	0	0.232057	0	0	0	0	0	0
s__Bacteroides_sp._QQW-2006	1.79	0.5648	0.8189	no	up	0.141	0.2104	0.0609	0.754329	0.072256	0.165995	0.141781	1.33484	0.625488	0	0.061896	0	0	0	0	0	0	0	0.332274	0	0	0.014425	0	0	0.014734	0.056358	0.284964	0.089498	0	0	0
s__Anaerotruncus_colihominis	-0.6	0.5648	0.8189	no	down	0.0173	0.0139	0.0211	0.030494	0	0.008164	0.062129	0.05285	0.032622	0.002889	0	0.014372	0	0	0	0	0	0.005482	0.045688	0	0	0.002885	0	0	0.071827	0.005123	0	0.148631	0	0	0
s__Barnesiellaceae_unclassified	-0.51	0.5651	0.8189	no	down	0.0082	0.0069	0.0098	0	0	0	0	0	0	0.031783	0.050892	0.020531	0	0	0	0	0	0	0	0	0.058312	0.025965	0	0.022963	0.020259	0	0	0	0	0	0
s__Lactobacillus_sp._L-YJ	0.37	0.576	0.8189	no	up	0.2603	0.2909	0.225	0.414079	0.312202	0.0449	0.124257	0.979992	0.380115	0.052008	0.20907	0	0.030241	0	0	0	0	1.81606	0.137063	0	0.112251	0.663551	0	0.13204	0.456747	0.507224	0.410574	0.434706	0.039111	0.032091	0
s__Lachnoclostridium_sp.	-1.15	0.5766	0.8189	no	down	0.0252	0.0161	0.0357	0.014445	0.021813	0.082998	0.027082	0.02416	0.007092	0.033227	0.023383	0	0.007115	0	0	0	0	0	0	0	0.088926	0.096648	0	0.038272	0.086561	0.10247	0	0.051142	0	0	0
s__SC-I-84_unclassified	0.91	0.5772	0.8189	no	up	0.1941	0.2478	0.1322	0	0	0	0	0	0	0	0	0	0	0	0	1.92204	1.79473	0	0	0	0	0	0	0	0	0	0	0	0	0	1.71922
s__bacteriap25_unclassified	2.22	0.5772	0.8189	no	up	0.1028	0.1617	0.0348	0	0	0	0	0	0	0	0	0	0	0	0	1.65101	0.775208	0	0	0	0	0	0	0	0	0	0	0	0	0	0.452331
s__Xanthobacteraceae_unclassified	1.83	0.5772	0.8189	no	up	0.0616	0.0924	0.026	0	0	0	0	0	0	0	0	0	0	0	0	0.635164	0.751327	0	0	0	0	0	0	0	0	0	0	0	0	0	0.338329
s__Candidatus_Solibacter_unclassified	2.22	0.5772	0.8189	no	up	0.0355	0.0559	0.012	0	0	0	0	0	0	0	0	0	0	0	0	0.250341	0.587835	0	0	0	0	0	0	0	0	0	0	0	0	0	0.156293
s__ADurb.Bin063-1_unclassified	2.31	0.5772	0.8189	no	up	0.0382	0.0607	0.0122	0	0	0	0	0	0	0	0	0	0	0	0	0.318616	0.591509	0	0	0	0	0	0	0	0	0	0	0	0	0	0.158132
s__Pedomicrobium_unclassified	1.91	0.5772	0.8189	no	up	0.0509	0.0773	0.0205	0	0	0	0	0	0	0	0	0	0	0	0	0.744817	0.415159	0	0	0	0	0	0	0	0	0	0	0	0	0	0.266618
s__mle1-7_unclassified	1.93	0.5772	0.8189	no	up	0.0265	0.0403	0.0106	0	0	0	0	0	0	0	0	0	0	0	0	0.242066	0.361886	0	0	0	0	0	0	0	0	0	0	0	0	0	0.137906
s__NB1-j_unclassified	4.65	0.5772	0.8189	no	up	0.0432	0.078	0.0031	0	0	0	0	0	0	0	0	0	0	0	0	0.912401	0.257178	0	0	0	0	0	0	0	0	0	0	0	0	0	0.040452
s__Subgroup_5_unclassified	3.26	0.5772	0.8189	no	up	0.0342	0.0586	0.0061	0	0	0	0	0	0	0	0	0	0	0	0	0.318616	0.560281	0	0	0	0	0	0	0	0	0	0	0	0	0	0.079066
s__Desulfarculaceae_unclassified	2.24	0.5772	0.8189	no	up	0.0398	0.0628	0.0133	0	0	0	0	0	0	0	0	0	0	0	0	0.508958	0.433529	0	0	0	0	0	0	0	0	0	0	0	0	0	0.172842
s__Subgroup_17_unclassified	2.97	0.5772	0.8189	no	up	0.0307	0.0516	0.0066	0	0	0	0	0	0	0	0	0	0	0	0	0.436546	0.338005	0	0	0	0	0	0	0	0	0	0	0	0	0	0.086421
s__Subgroup_22_unclassified	5.42	0.5772	0.8189	no	up	0.0234	0.0427	0.001	0	0	0	0	0	0	0	0	0	0	0	0	0.279306	0.361886	0	0	0	0	0	0	0	0	0	0	0	0	0	0.012871
s__KF-JG30-B3_unclassified	1.71	0.5772	0.8189	no	up	0.0259	0.0382	0.0117	0	0	0	0	0	0	0	0	0	0	0	0	0.250341	0.32331	0	0	0	0	0	0	0	0	0	0	0	0	0	0.152616
s__Steroidobacteraceae_unclassified	1.2	0.5772	0.8189	no	up	0.0276	0.0375	0.0163	0	0	0	0	0	0	0	0	0	0	0	0	0.299996	0.262689	0	0	0	0	0	0	0	0	0	0	0	0	0	0.211455
s__Micropepsaceae_unclassified	1.46	0.5772	0.8189	no	up	0.0072	0.0102	0.0037	0	0	0	0	0	0	0	0	0	0	0	0	0.051723	0.101034	0	0	0	0	0	0	0	0	0	0	0	0	0	0.047807
s__Luedemannella_unclassified	3.09	0.5772	0.8189	no	up	0.0176	0.0297	0.0035	0	0	0	0	0	0	0	0	0	0	0	0	0.374478	0.071642	0	0	0	0	0	0	0	0	0	0	0	0	0	0.045969
s__Bauldia_unclassified	1.31	0.5772	0.8189	no	up	0.02	0.0277	0.0112	0	0	0	0	0	0	0	0	0	0	0	0	0.177929	0.236971	0	0	0	0	0	0	0	0	0	0	0	0	0	0.145261
s__Anaeromyxobacter_unclassified	2.34	0.5772	0.8189	no	up	0.013	0.0207	0.0041	0	0	0	0	0	0	0	0	0	0	0	0	0.229652	0.080827	0	0	0	0	0	0	0	0	0	0	0	0	0	0.053324
s__Polycyclovorans_unclassified	2.84	0.5772	0.8189	no	up	0.0181	0.0301	0.0042	0	0	0	0	0	0	0	0	0	0	0	0	0.308272	0.143285	0	0	0	0	0	0	0	0	0	0	0	0	0	0.055162
s__Chryseolinea_unclassified	2.6	0.5772	0.8189	no	up	0.0138	0.0225	0.0037	0	0	0	0	0	0	0	0	0	0	0	0	0.213101	0.124915	0	0	0	0	0	0	0	0	0	0	0	0	0	0.047807
s__Subgroup_11_unclassified	2.65	0.5772	0.8189	no	up	0.0126	0.0207	0.0033	0	0	0	0	0	0	0	0	0	0	0	0	0.184135	0.126752	0	0	0	0	0	0	0	0	0	0	0	0	0	0.042291
s__Latescibacteraceae_unclassified	3.06	0.5772	0.8189	no	up	0.0104	0.0175	0.0021	0	0	0	0	0	0	0	0	0	0	0	0	0.066206	0.196557	0	0	0	0	0	0	0	0	0	0	0	0	0	0.027581
s__Pla4_lineage_unclassified	2.24	0.5772	0.8189	no	up	0.0075	0.0118	0.0025	0	0	0	0	0	0	0	0	0	0	0	0	0.122067	0.05511	0	0	0	0	0	0	0	0	0	0	0	0	0	0.033097
s__AKYG587_unclassified	4.43	0.5772	0.8189	no	up	0.012	0.0215	0.001	0	0	0	0	0	0	0	0	0	0	0	0	0.304134	0.01837	0	0	0	0	0	0	0	0	0	0	0	0	0	0.012871
s__Subgroup_25_unclassified	4.1	0.5772	0.8189	no	up	0.0068	0.012	0.0007	0	0	0	0	0	0	0	0	0	0	0	0	0.068275	0.112056	0	0	0	0	0	0	0	0	0	0	0	0	0	0.009194
s__MBNT15_unclassified	2.54	0.5772	0.8189	no	up	0.0057	0.0093	0.0016	0	0	0	0	0	0	0	0	0	0	0	0	0.068275	0.071642	0	0	0	0	0	0	0	0	0	0	0	0	0	0.020226
s__Litorilinea_unclassified	2.06	0.5772	0.8189	no	up	0.0049	0.0075	0.0018	0	0	0	0	0	0	0	0	0	0	0	0	0.080689	0.031229	0	0	0	0	0	0	0	0	0	0	0	0	0	0.023904
s__Catellatospora_sp._MS-E4	1.94	0.5772	0.8189	no	up	0.0063	0.0096	0.0025	0	0	0	0	0	0	0	0	0	0	0	0	0.105516	0.038577	0	0	0	0	0	0	0	0	0	0	0	0	0	0.033097
s__Dactylosporangium_sp._119-1-09	1.94	0.5772	0.8189	no	up	0.0046	0.0069	0.0018	0	0	0	0	0	0	0	0	0	0	0	0	0.074482	0.029392	0	0	0	0	0	0	0	0	0	0	0	0	0	0.023904
s__uncultured_Desulfuromonas_sp.	3.21	0.5772	0.8189	no	up	0.0044	0.0074	0.0008	0	0	0	0	0	0	0	0	0	0	0	0	0.088964	0.022044	0	0	0	0	0	0	0	0	0	0	0	0	0	0.011032
s__OM60(NOR5)_clade_unclassified	3.3	0.5772	0.8189	no	up	0.0034	0.0059	0.0006	0	0	0	0	0	0	0	0	0	0	0	0	0.020689	0.067968	0	0	0	0	0	0	0	0	0	0	0	0	0	0.007355
s__Rhodococcus_sp.	0.91	0.5772	0.8189	no	up	0.0023	0.003	0.0016	0	0	0	0	0	0	0	0	0	0	0	0	0.020689	0.023881	0	0	0	0	0	0	0	0	0	0	0	0	0	0.020226
s__FFCH16263_unclassified	1.88	0.5772	0.8189	no	up	0.0032	0.0048	0.0013	0	0	0	0	0	0	0	0	0	0	0	0	0.037241	0.034903	0	0	0	0	0	0	0	0	0	0	0	0	0	0.016549
s__Syntrophobacteraceae_unclassified	1.42	0.5772	0.8189	no	up	0.0045	0.0064	0.0024	0	0	0	0	0	0	0	0	0	0	0	0	0.047586	0.047762	0	0	0	0	0	0	0	0	0	0	0	0	0	0.031259
s__Subgroup_18_unclassified	2.84	0.5772	0.8189	no	up	0.0026	0.0043	0.0006	0	0	0	0	0	0	0	0	0	0	0	0	0.033103	0.031229	0	0	0	0	0	0	0	0	0	0	0	0	0	0.007355
s__Pla1_lineage_unclassified	1.81	0.5772	0.8189	no	up	0.0019	0.0028	0.0008	0	0	0	0	0	0	0	0	0	0	0	0	0.016551	0.025718	0	0	0	0	0	0	0	0	0	0	0	0	0	0.011032
s__Vicinamibacter_unclassified	2.7	0.5772	0.8189	no	up	0.0016	0.0026	0.0004	0	0	0	0	0	0	0	0	0	0	0.024055	0	0.014483	0	0	0	0	0	0	0	0	0	0	0	0	0	0	0.005516
s__Clostridiales_Family_XIII._Incertae_Sedis_unclassified	1.14	0.5772	0.8189	no	up	0.0017	0.0022	0.001	0	0	0	0	0	0	0.014447	0.019256	0	0	0	0	0	0	0	0	0	0.01312	0	0	0	0	0	0	0	0	0	0
s__MVP-88_unclassified	2.37	0.5772	0.8189	no	up	0.0019	0.0031	0.0006	0	0	0	0	0	0	0	0	0	0	0	0	0.037241	0.009185	0	0	0	0	0	0	0	0	0	0	0	0	0	0.007355
s__Anaerolineaceae_unclassified	2	0.5772	0.8189	no	up	0.0008	0.0012	0.0003	0	0	0	0	0	0	0	0	0	0	0	0	0.012414	0.005511	0	0	0	0	0	0	0	0	0	0	0	0	0	0.003677
s__Lysinibacillus_unclassified	2.64	0.5772	0.8189	no	up	0.0016	0.0025	0.0004	0	0	0	0	0	0.029785	0	0	0	0	0	0	0.008276	0	0	0	0	0	0	0	0	0	0	0	0	0	0	0.005516
s__Comamonadaceae_unclassified	1.28	0.5772	0.8189	no	up	0.0025	0.0034	0.0014	0	0	0	0	0	0	0	0	0	0	0.027756	0	0	0.023881	0	0	0	0	0	0	0	0	0	0	0	0	0	0.018387
s__Vulgatibacter_sp.	2.42	0.5772	0.8189	no	up	0.001	0.0016	0.0003	0	0	0	0	0	0	0	0	0	0	0	0	0.016551	0.007348	0	0	0	0	0	0	0	0	0	0	0	0	0	0.003677
s__BD1-7_clade_unclassified	1.94	0.5772	0.8189	no	up	0.0015	0.0023	0.0006	0	0	0	0	0	0	0	0	0	0	0	0	0.012414	0.022044	0	0	0	0	0	0	0	0	0	0	0	0	0	0.007355
s__Rhodovastum_unclassified	1.81	0.5772	0.8189	no	up	0.001	0.0014	0.0004	0	0	0	0	0	0	0	0	0	0	0	0	0.010345	0.011022	0	0	0	0	0	0	0	0	0	0	0	0	0	0.005516
s__Achromobacter_unclassified	1.7	0.5772	0.8189	no	up	0.0009	0.0013	0.0004	0	0	0	0	0	0	0	0	0	0	0	0	0.006207	0.012859	0	0	0	0	0	0	0	0	0	0	0	0	0.005835	0
s__Rhodothermaceae_unclassified	2.12	0.5772	0.8189	no	up	0.0009	0.0013	0.0003	0	0	0	0	0	0	0	0	0	0	0.007402	0	0.012414	0	0	0	0	0	0	0	0	0	0	0	0	0	0.004376	0
s__Coprobacter_fastidiosus	1.74	0.5772	0.8189	no	up	0.0007	0.001	0.0003	0	0	0	0	0	0	0.011557	0.004126	0	0	0	0	0	0	0	0	0	0	0	0	0.003827	0	0	0	0	0	0	0
s__Muribaculum_sp.	0.14	0.5848	0.8291	no	up	0.2368	0.2476	0.2243	0.112347	0.259032	0	0.007965	0.17365	0.02553	0.520081	0.848658	0.078019	1.65967	0	0	0	0	0.028783	0	0	1.53362	1.02129	0	0.086113	0.093928	0.044403	0.052493	0.084704	0	0	0
s__Ruminiclostridium_9_unclassified	0.34	0.5901	0.8361	no	up	1.6264	1.801	1.4249	2.47966	1.37423	3.3825	3.69108	1.78482	2.9856	4.51748	1.24204	1.66099	0.501637	0	0	0	0	3.39501	1.92927	0	2.9856	1.87092	0	3.06179	3.47533	3.71794	0.678665	0.803887	0	0	0
s__Turicibacter_sp._LA61	2.59	0.591	0.8368	no	up	0.1145	0.1869	0.031	0.008025	0.167689	0	0.058943	0.01057	0	0	0	0	2.5491	0	0	0	0	0.009594	0.035304	0	0.002916	0	0	0	0	0	0.037495	0.327628	0	0	0
s__Bacteroides_caecimuris	0.82	0.5919	0.8375	no	up	0.0197	0.0247	0.014	0.046544	0.01636	0.014967	0.049384	0.17969	0.04255	0	0	0	0	0	0	0	0	0.020559	0	0	0.011662	0	0	0	0.005525	0.027325	0.07874	0.059133	0	0	0
s__Eisenbergiella_sp.	0.5	0.5978	0.8447	no	up	0.041	0.0474	0.0335	0	0	0	0	0	0	0.157469	0.017881	0	0.531877	0	0	0	0	0.004112	0	0	0.045192	0.08078	0	0.013395	0.292834	0	0.00375	0	0	0	0
s__Acinetobacter_sp.	-1.42	0.5978	0.8447	no	down	0.0249	0.014	0.0375	0.01284	0	0.017688	0.004779	0	0	0.026004	0	0	0	0.14618	0	0	0	0.002741	0	0.030975	0	0	0	0	0	0	0	0	0.075214	0.380711	0
s__Pygmaiobacter_unclassified	-1.31	0.5991	0.8454	no	down	0.0626	0.0371	0.0921	0.00642	0.005453	0	0	0.0151	0.021275	0.121352	0.064647	0.322342	0	0	0	0	0	0	0	0	0.067059	0.193295	0	0.065063	0.526733	0.32961	0.014998	0	0	0	0
s__Faecalibaculum_rodentium	0.44	0.5991	0.8454	no	up	0.0169	0.0192	0.0142	0	0.01227	0	0.01593	0	0.009928	0.017336	0.103159	0.022584	0.106731	0	0	0	0	0	0.020767	0	0.004373	0.008655	0	0.009568	0.005525	0	0	0.135846	0	0	0
s__Gaiellales_unclassified	0.96	0.605	0.8497	no	up	0.1562	0.2017	0.1037	0	0	0	0	0	0	0	0	0	0	0	0	0.610336	2.41564	0	0	0	0	0	0	0	0	0	0	0.011187	0	0.008752	1.32757
s__Acidobacteriales_unclassified	2.02	0.605	0.8497	no	up	0.0365	0.0561	0.0138	0	0	0	0	0	0	0	0	0	0	0	0	0.068275	0.773371	0	0	0	0	0	0	0	0	0	0.00375	0.004795	0	0	0.171003
s__Gemmatimonadetes_unclassified	0.67	0.605	0.8497	no	up	0.1207	0.1458	0.0917	0	0	0	0	0	0	0	0	0	0	0	0	0.779989	1.40713	0	0	0	0	0	0	0	0	0	0	0.003196	0	0.010211	1.17863
s__Microscillaceae_unclassified	0.32	0.605	0.8497	no	up	0.0501	0.0552	0.0442	0	0	0	0	0	0	0	0	0	0	0	0	0.599992	0.227786	0	0	0	0	0	0	0	0	0	0	0	0.015043	0.013128	0.546106
s__Microtrichales_unclassified	0.68	0.605	0.8497	no	up	0.0328	0.0398	0.0248	0	0	0	0	0	0	0	0	0	0	0	0	0.477924	0.119404	0	0	0	0	0	0	0.003827	0	0	0	0.012785	0	0	0.305231
s__Skermanella_unclassified	0.51	0.605	0.8497	no	up	0.0155	0.018	0.0126	0	0	0	0	0	0	0	0	0	0	0	0	0.099309	0.17084	0	0	0	0	0	0	0	0	0	0	0.015982	0	0.013128	0.134228
s__0319-6G20_unclassified	0.67	0.605	0.8497	no	up	0.0036	0.0043	0.0027	0	0	0	0	0	0	0	0	0	0	0	0	0.014483	0.049599	0	0	0	0	0	0	0	0	0	0	0.007991	0.009026	0	0.018387
s__Quinella_unclassified	-0.28	0.6067	0.8504	no	down	0.1263	0.1149	0.1395	0	0	0	0	0	0	0.628431	0.397508	0.698066	0	0	0	0	0	0	0	0	0.898012	0.012983	0	0.376983	0.524891	0	0	0	0	0	0
s__Clostridium_sp._Culture-41	0.45	0.6067	0.8504	no	up	0.0091	0.0104	0.0076	0.017655	0	0.102046	0	0	0	0	0	0	0	0	0	0	0	0.037007	0	0	0.004373	0	0	0.024877	0	0.044403	0	0.025571	0	0	0
s__Rikenella_unclassified	1.56	0.6067	0.8504	no	up	0.0112	0.0162	0.0055	0	0	0	0	0	0	0.073678	0.004126	0	0.165433	0	0	0	0	0	0	0	0.008747	0.01154	0	0.045927	0.005525	0	0	0	0	0	0
s__Bacteroides_plebeius	-0.52	0.6077	0.8512	no	down	0.0061	0.0051	0.0073	0.019259	0.00818	0	0	0.03775	0	0	0	0	0	0	0	0	0	0.010965	0	0	0	0	0	0	0	0.059774	0.035621	0	0	0	0
s__uncultured_Ruminococcus_sp.	-0.44	0.6102	0.854	no	down	0.0442	0.038	0.0514	0	0.005453	0.025852	0.065315	0.02718	0	0.10835	0.059145	0.252536	0	0	0	0	0	0.026042	0.035304	0	0.094758	0.1731	0	0.074631	0.217323	0.027325	0	0.046347	0	0	0
s__uncultured_Sphingomonas_sp.	-1.81	0.6195	0.854	no	down	0.1183	0.0547	0.1917	0.024074	0	0	0	0	0	0.011557	0	0	0	0.020354	0.004264	0.250341	0.49966	0.009594	0	0	0	0	1.50549	0	0	0	0.009374	0	0.081231	0	0.895468
s__Tyzzerella_sp.	0.68	0.6206	0.854	no	up	0.0812	0.0983	0.0614	0.017655	0.279482	0.019049	0.060536	0.05889	0.01702	0.169026	0.06052	0.595409	0.042692	0	0	0	0	0.154879	0.026997	0	0.174937	0.062028	0	0.220066	0.178647	0	0.03937	0.095891	0	0	0
s__Oscillibacter_unclassified	0.11	0.6228	0.854	no	up	1.209	1.2499	1.1617	1.15878	0.380368	1.28851	3.02519	2.05511	0.642508	4.30367	0.328735	1.98744	0.104952	0	0	0	0	3.47314	2.23247	0	4.50318	0.318793	0	2.34801	1.19528	4.01168	0.286839	0.206166	0	0	0
s__Ruminococcaceae_NK4A214_group_unclassified	-0.17	0.6228	0.854	no	down	0.3661	0.3458	0.3895	0.00642	0.042263	0	0.632438	0	0	1.44033	0.535054	1.71232	0.01601	0.027756	0.027006	0	0	0.746985	0.238822	0	0.978191	0.829439	0	1.31657	1.48811	0	0.129359	0.031964	0.03159	0.018963	0
s__Lachnospiraceae_unclassified	0.17	0.6281	0.854	no	up	1.1701	1.2336	1.0968	3.25004	1.42059	1.81098	1.47197	1.77727	1.25523	2.84744	0.64509	1.36533	0.528319	0	0.002843	0.004138	0	2.12445	0.467261	0	2.17651	1.70359	0.250916	1.80837	1.30026	4.02705	1.26172	1.22741	0.016547	0.018963	0
s__JG30-KF-AS9_unclassified	0.54	0.6371	0.854	no	up	0.1124	0.1314	0.0905	0	0	0	0	0	0	0	0	0	0	0	0	0.074482	1.89577	0	0	0	0	0	0	0	0	0	0	0	0	0	1.1768
s__IMCC26256_unclassified	1.69	0.6371	0.854	no	up	0.0778	0.1144	0.0355	0	0	0	0	0	0	0	0	0	0	0	0	0.40965	1.3061	0	0	0	0	0	0	0	0	0	0	0	0	0	0.461524
s__Hyphomicrobiaceae_unclassified	0.86	0.6371	0.854	no	up	0.0532	0.0672	0.0369	0	0	0	0	0	0	0	0	0	0	0	0	0.198618	0.810111	0	0	0	0	0	0	0	0	0	0	0	0	0	0.479912
s__CCD24_unclassified	0.98	0.6371	0.854	no	up	0.0597	0.0774	0.0392	0	0	0	0	0	0	0	0	0	0	0	0	0.823437	0.338005	0	0	0	0	0	0	0	0	0	0	0	0	0	0.509332
s__KF-JG30-C25_unclassified	1.64	0.6371	0.854	no	up	0.006	0.0087	0.0028	0	0	0	0	0	0	0	0	0	0	0	0	0.01862	0.112056	0	0	0	0	0	0	0	0	0	0	0	0	0	0.036775
s__Steroidobacter_unclassified	1.16	0.6371	0.854	no	up	0.0572	0.0769	0.0345	0	0	0	0	0	0	0	0	0	0	0	0	0.715852	0.437203	0	0	0	0	0	0	0	0	0	0	0	0	0	0.448653
s__uncultured_Rhodoplanes_sp.	1.69	0.6371	0.854	no	up	0.0241	0.0355	0.011	0	0	0	0	0	0	0	0	0	0	0	0	0.124136	0.407811	0	0	0	0	0	0	0	0	0	0	0	0	0	0.143422
s__Rubrobacteria_unclassified	1.44	0.6371	0.854	no	up	0.0222	0.0314	0.0116	0	0	0	0	0	0	0	0	0	0	0	0	0.055861	0.415159	0	0	0	0	0	0	0	0	0	0	0	0	0	0.150777
s__Rhodoplanes_unclassified	1.61	0.6371	0.854	no	up	0.0272	0.0396	0.013	0	0	0	0	0	0	0	0	0	0	0	0	0.117929	0.475779	0	0	0	0	0	0	0	0	0	0	0	0	0	0.169164
s__Candidatus_Udaeobacter_unclassified	2.54	0.6371	0.854	no	up	0.0211	0.0342	0.0059	0	0	0	0	0	0	0	0	0	0	0	0	0.05793	0.455572	0	0	0	0	0	0	0	0	0	0	0	0	0	0.077227
s__Subgroup_7_unclassified	0.94	0.6371	0.854	no	up	0.0272	0.0349	0.0182	0	0	0	0	0	0	0	0	0	0	0	0	0.355857	0.167166	0	0	0	0	0	0	0	0	0	0	0	0	0	0.237198
s__Rhodospirillaceae_unclassified	0.8	0.6371	0.854	no	up	0.0265	0.033	0.019	0	0	0	0	0	0	0	0	0	0	0	0	0.302065	0.192884	0	0	0	0	0	0	0	0	0	0	0	0	0	0.246391
s__S085_unclassified	0.98	0.6371	0.854	no	up	0.0245	0.0317	0.0161	0	0	0	0	0	0	0	0	0	0	0	0	0.206894	0.2682	0	0	0	0	0	0	0	0	0	0	0	0	0	0.209617
s__Terrabacter_sp._UR_2-11	0.19	0.6371	0.854	no	up	0.0106	0.0113	0.0099	0	0	0	0	0	0	0	0	0	0	0	0	0.01862	0.150633	0	0	0	0	0	0	0	0	0	0	0	0	0	0.128712
s__Olsenella_sp._F0206	6.29	0.6371	0.854	no	up	0.034	0.0628	0.0008	0	0.00409	0	0	0	0	0	0	0	0.937456	0	0	0	0	0	0	0	0	0	0	0	0	0	0	0	0	0.010211	0
s__S0134_terrestrial_group_unclassified	1.12	0.6371	0.854	no	up	0.0297	0.0396	0.0182	0	0	0	0	0	0	0	0	0	0	0	0	0.496545	0.09736	0	0	0	0	0	0	0	0	0	0	0	0	0	0.237198
s__OM27_clade_unclassified	0.91	0.6371	0.854	no	up	0.0221	0.0282	0.015	0	0	0	0	0	0	0	0	0	0	0	0	0.229652	0.192884	0	0	0	0	0	0	0	0	0	0	0	0	0	0.194907
s__Streptomyces_sp._34zhy	1.88	0.6371	0.854	no	up	0.0349	0.0527	0.0143	0	0	0	0	0	0	0	0	0	0	0	0	0.748955	0.042251	0	0	0	0	0	0	0	0	0	0	0	0	0	0.185713
s__Archangiaceae_unclassified	0.54	0.6371	0.854	no	up	0.0236	0.0276	0.019	0	0	0	0	0	0	0	0	0	0	0	0	0.109654	0.30494	0	0	0	0	0	0	0	0	0	0	0	0	0	0.246391
s__uncultured_Bradyrhizobium_sp.	0.6	0.6371	0.854	no	up	0.0097	0.0115	0.0076	0.004815	0	0	0	0	0	0	0	0	0	0	0	0	0.167166	0	0	0	0	0	0	0	0	0	0	0	0	0	0.099292
s__Sporichthyaceae_unclassified	0.51	0.6371	0.854	no	up	0.0201	0.0233	0.0164	0	0	0	0	0	0	0	0	0	0	0	0	0.271031	0.07899	0	0	0	0	0	0	0	0	0	0	0	0	0	0.213294
s__Rhodanobacteraceae_unclassified	0.81	0.6371	0.854	no	up	0.0153	0.0191	0.0109	0	0	0	0	0	0	0	0	0	0	0	0	0.163446	0.123078	0	0	0	0	0	0	0	0	0	0	0	0	0	0.141583
s__Rhodanobacter_unclassified	-0.06	0.6371	0.854	no	down	0.0072	0.0071	0.0074	0	0	0	0	0	0	0	0	0	0	0	0	0.09724	0.009185	0	0	0	0	0	0	0	0	0	0	0	0	0	0.095615
s__Desulfuromonadales_unclassified	0.82	0.6371	0.854	no	up	0.0188	0.0235	0.0133	0	0	0	0	0	0	0	0	0	0	0	0	0.225514	0.126752	0	0	0	0	0	0	0	0	0	0	0	0	0	0.172842
s__Bacillus_selenatarsenatis	1.56	0.6371	0.854	no	up	0.0098	0.0142	0.0048	0	0	0	0	0	0	0	0	0	0	0	0	0.163446	0.049599	0	0	0	0	0	0	0	0	0	0	0	0	0	0.062517
s__B1-7BS_unclassified	3.01	0.6371	0.854	no	up	0.0167	0.0281	0.0035	0	0	0	0	0	0	0	0	0	0	0	0	0.38896	0.033066	0	0	0	0	0	0	0	0	0	0	0	0	0	0.045969
s__uncultured_Bacillus_sp.	0.92	0.6371	0.854	no	up	0.0098	0.0125	0.0066	0	0	0	0	0	0	0	0	0	0	0	0	0.151032	0.03674	0	0	0	0	0	0	0	0	0	0	0	0	0	0.086421
s__BD2-11_terrestrial_group_unclassified	0.85	0.6371	0.854	no	up	0.0123	0.0155	0.0086	0	0	0	0	0	0	0	0	0	0	0	0	0.153101	0.07899	0	0	0	0	0	0	0	0	0	0	0	0	0	0.112163
s__CL500-29_marine_group_unclassified	1.65	0.6371	0.854	no	up	0.0079	0.0116	0.0037	0	0	0	0	0	0	0	0	0	0	0	0	0.010345	0.163492	0	0	0	0	0	0	0	0	0	0	0	0	0	0.047807
s__AKYH767_unclassified	1.39	0.6371	0.854	no	up	0.0066	0.0092	0.0035	0	0	0	0	0	0	0	0	0	0	0	0	0.041379	0.09736	0	0	0	0	0	0	0	0	0	0	0	0	0	0.045969
s__Pseudaminobacter_unclassified	1.11	0.6371	0.854	no	up	0.0099	0.0132	0.0061	0	0	0	0	0	0	0	0	0	0	0	0	0.130343	0.067968	0	0	0	0	0	0	0	0	0	0	0	0	0	0.079066
s__Hirschia_unclassified	0.56	0.6371	0.854	no	up	0.0085	0.01	0.0068	0	0	0	0	0	0	0	0	0	0	0	0	0.053792	0.095523	0	0	0	0	0	0	0	0	0	0	0	0	0	0.08826
s__Polyangiaceae_unclassified	0.75	0.6371	0.854	no	up	0.015	0.0185	0.011	0	0	0	0	0	0	0	0	0	0	0	0	0.23379	0.044088	0	0	0	0	0	0	0	0	0	0	0	0	0	0.143422
s__11-24_unclassified	1.94	0.6371	0.854	no	up	0.0118	0.018	0.0047	0	0	0	0	0	0	0	0	0	0	0	0	0.219307	0.051436	0	0	0	0	0	0	0	0	0	0	0	0	0	0.060678
s__A4b_unclassified	0.99	0.6371	0.854	no	up	0.0132	0.0171	0.0086	0	0	0	0	0	0	0	0	0	0	0	0	0.190342	0.066131	0	0	0	0	0	0	0	0	0	0	0	0	0	0.112163
s__Rhizocola_unclassified	1.13	0.6371	0.854	no	up	0.0108	0.0144	0.0066	0	0	0	0	0	0	0	0	0	0	0	0	0.134481	0.080827	0	0	0	0	0	0	0	0	0	0	0	0	0	0.086421
s__Agromyces_ulmi	1.48	0.6371	0.854	no	up	0.0122	0.0173	0.0062	0	0	0	0	0	0	0	0	0	0	0	0	0.239997	0.020207	0	0	0	0	0	0	0	0	0	0	0	0	0	0.080905
s__Fimbriimonadaceae_unclassified	1.38	0.6371	0.854	no	up	0.0074	0.0104	0.004	0	0	0	0	0	0	0	0	0	0	0	0	0.010345	0.145122	0	0	0	0	0	0	0	0	0	0	0	0	0	0.051485
s__Sorangium_unclassified	0.78	0.6371	0.854	no	up	0.0069	0.0086	0.005	0	0	0	0	0	0	0	0	0	0	0	0	0.091033	0.038577	0	0	0	0	0	0	0	0	0	0	0	0	0	0.064356
s__Pseudoduganella_unclassified	0.71	0.6371	0.854	no	up	0.0063	0.0077	0.0047	0	0	0	0	0	0	0	0	0	0	0	0	0.014483	0.101034	0	0	0	0	0	0	0	0	0	0	0	0	0	0.060678
s__RBG-13-54-9_unclassified	1	0.6371	0.854	no	up	0.0046	0.006	0.003	0	0	0	0	0	0	0	0	0	0	0	0	0.026896	0.062458	0	0	0	0	0	0	0	0	0	0	0	0	0	0.038614
s__P3OB-42_unclassified	0.29	0.6371	0.854	no	up	0.0046	0.005	0.0041	0	0	0	0	0	0	0	0	0	0	0	0	0.059999	0.014696	0	0	0	0	0	0	0	0	0	0	0	0	0	0.053324
s__Micrococcus_lylae	1.64	0.6371	0.854	no	up	0.0072	0.0106	0.0034	0	0	0	0	0	0	0	0	0	0	0.138778	0.019899	0	0	0	0	0	0	0	0	0	0	0	0	0	0.043624	0	0
s__Acidimicrobiales_unclassified	0.97	0.6371	0.854	no	up	0.0066	0.0086	0.0044	0	0	0	0	0	0	0	0	0	0	0	0	0.049654	0.07899	0	0	0	0	0	0	0	0	0	0	0	0	0	0.057001
s__Fodinicola_unclassified	1.96	0.6371	0.854	no	up	0.0069	0.0105	0.0027	0	0	0	0	0	0	0	0	0	0	0	0	0.012414	0.145122	0	0	0	0	0	0	0	0	0	0	0	0	0	0.034936
s__Subgroup_15_unclassified	1.24	0.6371	0.854	no	up	0.0057	0.0078	0.0033	0	0	0	0	0	0	0	0	0	0	0	0	0.031034	0.086338	0	0	0	0	0	0	0	0	0	0	0	0	0	0.042291
s__Ensifer_adhaerens	1.23	0.6371	0.854	no	up	0.0065	0.0089	0.0038	0	0	0	0	0	0	0	0	0	0	0	0	0.093102	0.040414	0	0	0	0	0	0	0	0	0	0	0	0	0	0.049646
s__Vulgatibacter_unclassified	1.16	0.6371	0.854	no	up	0.0042	0.0056	0.0025	0	0	0	0	0	0	0	0	0	0	0	0	0.026896	0.056947	0	0	0	0	0	0	0	0	0	0	0	0	0	0.033097
s__OPB56_unclassified	0.18	0.6371	0.854	no	up	0.0056	0.0059	0.0052	0	0	0	0	0	0	0	0	0	0	0	0	0.072413	0.016533	0	0	0	0	0	0	0	0	0	0	0	0	0	0.068033
s__Caulobacter_unclassified	1.8	0.6371	0.854	no	up	0.0058	0.0087	0.0025	0	0	0	0	0	0	0	0	0	0	0.118424	0	0.012414	0	0	0	0	0	0	0	0	0	0	0	0	0	0.032091	0
s__Fimbriiglobus_unclassified	1	0.6371	0.854	no	up	0.0046	0.006	0.003	0	0	0	0	0	0	0	0	0	0	0	0	0.064137	0.025718	0	0	0	0	0	0	0	0	0	0	0	0	0	0.038614
s__Streptomyces_lavendulae	0.82	0.6371	0.854	no	up	0.0035	0.0044	0.0025	0	0	0	0	0	0	0	0	0	0	0	0	0.028965	0.03674	0	0	0	0	0	0	0	0	0	0	0	0	0	0.033097
s__Diplorickettsiaceae_unclassified	1.17	0.6371	0.854	no	up	0.0013	0.0018	0.0008	0	0	0	0	0	0	0	0	0	0	0	0	0.008276	0.01837	0	0	0	0	0	0	0	0	0	0	0	0	0	0.011032
s__Candidatus_Entotheonella_unclassified	1	0.6371	0.854	no	up	0.0037	0.0048	0.0024	0	0	0	0	0	0	0	0	0	0	0	0	0.068275	0.003674	0	0	0	0	0	0	0	0	0	0	0	0	0	0.031259
s__Flavobacteriia_unclassified	1.32	0.6371	0.854	no	up	0.0025	0.0035	0.0014	0	0	0	0	0	0	0	0	0	0	0	0	0.012414	0.040414	0	0	0	0	0	0	0	0	0	0	0	0	0	0.018387
s__env.OPS_17_unclassified	1.39	0.6371	0.854	no	up	0.0024	0.0034	0.0013	0	0	0	0	0	0	0	0	0	0	0	0	0.014483	0.03674	0	0	0	0	0	0	0	0	0	0	0	0	0	0.016549
s__uncultured_Acetivibrio_sp.	2.81	0.6371	0.854	no	up	0.0017	0.0028	0.0004	0	0.002727	0	0	0	0	0	0	0.03901	0	0	0	0	0	0	0	0	0	0	0	0.005741	0	0	0	0	0	0	0
s__Nocardia_jinanensis	0.32	0.6371	0.854	no	up	0.0018	0.002	0.0016	0	0	0	0	0	0	0	0	0	0	0	0	0.020689	0.009185	0	0	0	0	0	0	0	0	0	0	0	0	0	0.020226
s__uncultured_Aeromicrobium_sp.	0.72	0.6371	0.854	no	up	0.0027	0.0033	0.002	0	0	0	0	0	0	0	0	0	0	0	0	0.043448	0.005511	0	0	0	0	0	0	0	0	0	0	0	0	0	0.025742
s__Methylococcaceae_unclassified	2.62	0.6371	0.854	no	up	0.0027	0.0043	0.0007	0	0	0	0	0	0	0	0	0	0	0	0	0.055861	0.009185	0	0	0	0	0	0	0	0	0	0	0	0	0	0.009194
s__Sorangium_cellulosum	1.25	0.6371	0.854	no	up	0.0014	0.0019	0.0008	0	0	0	0	0	0	0	0	0	0	0	0	0.006207	0.022044	0	0	0	0	0	0	0	0	0	0	0	0	0	0.011032
s__Sphingomonadaceae_unclassified	-1.74	0.644	0.8621	no	down	0.0434	0.0208	0.0696	0	0	0	0.028675	0	0	0	0	0	0	0.170235	0	0.070344	0.042251	0	0	0	0	0	0	0	0	0	0.013123	0	0.458805	0.25089	0.182035
s__Bilophila_unclassified	-1.14	0.644	0.8621	no	down	0.0181	0.0116	0.0255	0	0	0	0	0	0.002837	0.057787	0.099033	0	0.014231	0	0	0	0	0	0	0	0.137034	0.124055	0	0.026791	0.044201	0	0	0	0	0	0
s__Cutibacterium_unclassified	0.17	0.6478	0.8655	no	up	0.4154	0.4375	0.3899	0	0	0.039458	0	0	0.01702	0	0.002751	0	0	6.49668	0.007107	0	0	0	0	0	0	0	1.0986	0	0	0	0.024372	0.003196	2.05936	1.88313	0
s__Blastococcus_unclassified	-0.82	0.6478	0.8655	no	down	0.0389	0.0287	0.0506	0.028889	0	0	0	0	0	0	0	0	0	0	0.002843	0.184135	0.205742	0.008224	0	0	0	0	0	0	0	0	0.024372	0.041553	0.039111	0.051053	0.501977
s__uncultured_Actinomyces_sp.	-2.69	0.6478	0.8655	no	down	0.0469	0.0133	0.0856	0	0	0	0	0	0.009928	0.018781	0	0	0	0.070314	0	0.080689	0.020207	0	0	0	0	0	0.793436	0	0	0	0.005624	0	0.219625	0.081685	0.012871
s__uncultured_Bifidobacterium_sp.	4.33	0.6497	0.8675	no	up	0.0349	0.0624	0.0031	0	0	0	0	0	0	0.007223	0.046766	0.028744	0.853849	0	0	0	0	0	0	0	0.004373	0.021638	0	0	0	0	0	0	0	0.014587	0
s__Prevotellaceae_Ga6A1_group_unclassified	0.79	0.6517	0.8676	no	up	0.2881	0.3578	0.2076	0.033704	0.021813	1.1919	0.084431	0	0.007092	0.2167	0.266839	0.34698	0	0	0	0	0	3.19764	0.469337	0	0.163275	0.536611	0	0.539641	0.033151	0.088807	0.344957	0.522606	0	0	0
s__Desulfovibrio_sp._canine_oral_taxon_070	-2.02	0.6533	0.8676	no	down	0.0048	0.002	0.0081	0.008025	0.00818	0.005442	0	0	0	0	0	0	0.008894	0	0	0	0	0	0	0	0	0	0	0.049754	0.055252	0	0	0	0	0	0
s__Staphylococcus_sp._80_JDE-2009	6.91	0.6539	0.8676	no	up	2.4891	4.613	0.0383	0	0	0	0	0	0	0	0	0	0	0.791962	68.4035	0	0	0	0	0.104189	0	0	0	0	0	0	0	0	0.154941	0.23922	0
s__Rokubacteriales_unclassified	2.92	0.6539	0.8676	no	up	0.1707	0.2859	0.0379	0	0	0	0	0	0	0	0	0	0	0	0	2.91927	1.36855	0	0	0	0	0	0	0	0	0	0.005624	0.004795	0	0	0.48175
s__RB41_unclassified	2.79	0.6539	0.8676	no	up	0.0859	0.1425	0.0206	0	0	0	0	0	0	0	0	0	0	0	0	0.742748	1.39427	0	0	0	0	0	0	0	0	0	0	0.027169	0	0.002917	0.237198
s__Proteobacteria_unclassified	1.92	0.6539	0.8676	no	up	0.059	0.0896	0.0237	0	0	0	0	0	0	0	0	0	0	0	0	0.666198	0.677848	0	0	0	0	0	0	0.003827	0	0	0	0.004795	0	0	0.299715
s__SWB02_unclassified	1.77	0.6539	0.8676	no	up	0.0323	0.0482	0.0141	0	0	0	0	0	0	0	0	0	0	0	0	0.529648	0.192884	0	0	0	0	0	0	0	0	0	0.005624	0	0.012034	0	0.165487
s__uncultured_Pseudonocardia_sp.	0.94	0.6539	0.8676	no	up	0.0085	0.0109	0.0057	0	0	0	0	0	0	0	0	0	0	0	0	0.047586	0.11573	0	0	0	0	0	0	0	0	0	0	0	0.013539	0.026256	0.034936
s__Flavobacterium_unclassified	1.06	0.6539	0.8676	no	up	0.0077	0.0102	0.0049	0	0	0	0	0	0	0	0	0	0	0	0	0.082757	0.069805	0	0	0	0	0	0	0	0	0	0	0	0.025573	0.016045	0.022065
s__Singulisphaera_unclassified	1.97	0.6539	0.8676	no	up	0.0036	0.0055	0.0014	0	0	0	0	0	0	0	0	0	0	0.003701	0	0.041379	0.03674	0	0	0	0	0	0	0	0	0	0	0	0.003009	0	0.01471
s__Ruminiclostridium_5_unclassified	-0.41	0.6563	0.8702	no	down	0.1472	0.1278	0.1697	0.141236	0.038173	0.187765	0.340911	0.18422	0.109212	0.183473	0.16368	0.244323	0.074712	0	0	0	0	0.249452	0.159907	0	0.389236	0.27696	0	0.187535	0.460431	0.351812	0.071241	0.30845	0	0	0
s__Clostridiales_Family_XIV._Incertae_Sedis_unclassified	0.75	0.6577	0.8715	no	up	0.0203	0.025	0.0149	0.083458	0	0.061228	0.030268	0.02416	0.018438	0.004334	0	0.008213	0	0	0	0	0	0.145285	0	0	0.040819	0.004328	0	0	0.034993	0.075144	0.013123	0.025571	0	0	0
s__Clostridium_sensu_stricto_1_unclassified	0.44	0.6592	0.8729	no	up	0.11	0.1255	0.0922	0.059383	1.20109	0.048982	0.030268	0.02718	0.198567	0.024559	0.19394	0.022584	0	0	0	0.020689	0	0.054825	0.020767	0	0.01312	0.152905	0	0.493714	0.020259	0	0.149981	0.286075	0.033094	0.011669	0.016549
s__uncultured_Amaricoccus_sp.	-3.1	0.6649	0.8799	no	down	0.128	0.0283	0.243	0	0	0	0	0.00302	0.011347	0	0	0	0	0.394131	0	0.006207	0.009185	0	0	0	0	0	0	0	0	0	0	0	0.036103	3.11716	0.005516
s__Streptococcus_sp._GDLAMI-SD2	-0.48	0.6659	0.8805	no	down	0.0383	0.0323	0.0451	0.123582	0.031357	0.035376	0.124257	0.03624	0.043969	0.023115	0.012379	0.012319	0	0	0	0	0	0.042489	0	0	0.014578	0.06347	0	0.026791	0.197064	0	0.198725	0.086302	0	0	0
s__Bosea_unclassified	-1.83	0.6766	0.8805	no	down	0.0341	0.0156	0.0555	0	0	0.023131	0	0	0	0	0	0	0	0.199841	0	0	0.011022	0	0	0	0	0	0.467924	0	0	0	0	0	0	0.214423	0.038614
s__Ruminococcaceae_unclassified	-0.17	0.677	0.8805	no	down	0.2685	0.2541	0.285	0.227904	0.084526	0.555132	0.495436	0.440921	0.272321	0.131465	0.099033	1.18466	0.023125	0	0	0.008276	0	0.2892	0.402882	0	0.303225	0.255323	0.278042	0.38081	0.686962	0.423541	0.746157	0.220549	0	0.007293	0
s__Actinomycetales_unclassified	0.97	0.686	0.8805	no	up	0.3428	0.4432	0.227	0	0	0	0	0	0	0	0	0	0	6.3727	0.216044	0.031034	0.027555	0	0	0.250616	0	0	0	0	0	0	0	0	1.98715	0.606803	0.106647
s__Desulfovibrio_sp._ABHU1SB	-1.21	0.686	0.8805	no	down	0.376	0.2332	0.5408	0	0	0	0	0	0	1.02427	0.303976	2.11678	0.053366	0	0	0	0	0	0	0	0.588956	0.538053	0	1.307	4.59694	0	0	0	0	0	0
s__Prevotellaceae_UCG-001_unclassified	-0.46	0.692	0.8805	no	down	0.126	0.1072	0.1478	0.043334	0.301295	0.206814	0.116292	0.14345	0.198567	0.04334	0.009628	0.09855	0.174328	0	0	0	0	0.272752	0.195211	0	0.069975	0.010098	0	0.204757	0.075511	1.0691	0.24372	0.049544	0.003009	0	0
s__uncultured_Eubacterium_sp.	0.46	0.6938	0.8805	no	up	0.0077	0.0088	0.0064	0	0	0	0	0.11023	0	0	0	0.004106	0.017789	0	0	0	0	0	0	0	0	0	0	0.003827	0.071827	0.003416	0.00375	0	0	0	0
s__Clostridium_sp._Clone-49	1.15	0.6938	0.8805	no	up	0.0054	0.0073	0.0033	0	0	0.031294	0	0.04681	0.021275	0	0	0	0	0	0	0	0	0.009594	0	0	0	0.007213	0	0	0.031309	0	0	0.004795	0	0	0
s__Papillibacter_unclassified	0.29	0.695	0.8805	no	up	0.0219	0.0239	0.0195	0	0.121336	0	0	0	0	0.106906	0.008253	0.020531	0	0	0	0	0	0.101425	0	0	0.043734	0	0	0.022963	0.062619	0.11784	0.00375	0.003196	0	0	0
s__Gemmatimonas_unclassified	-0.07	0.6995	0.8805	no	down	0.1221	0.1192	0.1255	0	0	0	0	0	0	0	0	0	0	0	0	0.318616	1.46959	0	0	0	0	0	0	0	0	0	0	0	0	0	1.63096
s__Acidibacter_unclassified	0.28	0.6995	0.8805	no	up	0.0578	0.063	0.0518	0	0	0	0	0	0	0	0	0	0	0	0	0.504821	0.440877	0	0	0	0	0	0	0	0	0	0	0	0	0	0.67298
s__Knoellia_subterranea	0.13	0.6995	0.8805	no	up	0.037	0.0385	0.0352	0	0	0	0	0	0	0	0	0	0	0	0	0.281375	0.295755	0	0	0	0	0	0	0	0	0	0	0	0	0	0.457847
s__C0119_unclassified	-0.76	0.6995	0.8805	no	down	0.0474	0.0358	0.0608	0	0	0	0	0	0	0	0	0	0	0	0	0.235859	0.301266	0	0	0	0	0	0	0	0	0	0	0	0	0	0.790659
s__Micromonosporaceae_unclassified	0.36	0.6995	0.8805	no	up	0.0318	0.0354	0.0276	0	0	0	0	0	0	0	0	0	0	0	0	0.312409	0.218601	0	0	0	0	0	0	0	0	0	0	0	0	0	0.358555
s__Acinetobacter_unclassified	-1.27	0.6995	0.8805	no	down	0.0197	0.0119	0.0286	0	0	0.017688	0	0	0	0	0	0	0	0.160983	0	0	0	0	0	0	0	0	0	0	0	0	0	0	0	0.371959	0
s__Arthrobacter_sp._Z63zhy	-0.45	0.6995	0.8805	no	down	0.0357	0.0305	0.0416	0	0	0	0	0	0	0	0	0	0	0	0	0.13655	0.321473	0	0	0	0	0	0	0	0	0	0	0	0	0	0.54059
s__Pseudolabrys_unclassified	0.24	0.6995	0.8805	no	up	0.0216	0.0232	0.0197	0	0	0	0	0	0	0	0	0	0	0	0	0.105516	0.242482	0	0	0	0	0	0	0	0	0	0	0	0	0	0.255585
s__Streptomyces_sp._06-1	0.1	0.6995	0.8805	no	up	0.0216	0.0223	0.0208	0	0	0	0	0	0	0	0	0	0	0	0	0.095171	0.238808	0	0	0	0	0	0	0	0	0	0	0	0	0	0.270295
s__Myxococcales_unclassified	-0.63	0.6995	0.8805	no	down	0.0227	0.0181	0.028	0	0	0	0	0	0	0	0	0	0	0	0	0.113792	0.157981	0	0	0	0	0	0	0	0	0	0	0	0	0	0.364071
s__Phaselicystis_unclassified	0.73	0.6995	0.8805	no	up	0.0232	0.0284	0.0171	0	0	0	0	0	0	0	0	0	0	0	0	0.208963	0.216764	0	0	0	0	0	0	0	0	0	0	0	0	0	0.222488
s__OLB14_unclassified	0.25	0.6995	0.8805	no	up	0.0223	0.024	0.0202	0	0	0	0	0	0	0	0	0	0	0	0	0.231721	0.128589	0	0	0	0	0	0	0	0	0	0	0	0	0	0.26294
s__Chloroflexi_unclassified	-0.14	0.6995	0.8805	no	down	0.0205	0.0196	0.0216	0	0	0	0	0	0	0	0	0	0	0	0	0.208963	0.084501	0	0	0	0	0	0	0	0	0	0	0	0	0	0.281328
s__AKYG1722_unclassified	-0.23	0.6995	0.8805	no	down	0.027	0.025	0.0293	0	0	0	0	0	0	0	0	0	0	0	0	0.295858	0.07899	0	0	0	0	0	0	0	0	0	0	0	0	0	0.38062
s__Solirubrobacteraceae_unclassified	0.16	0.6995	0.8805	no	up	0.0027	0.0028	0.0025	0	0	0	0	0	0	0	0	0	0	0	0	0.012414	0.029392	0	0	0	0	0	0	0	0	0	0	0	0	0	0.033097
s__Mesorhizobium_unclassified	0.09	0.6995	0.8805	no	up	0.0101	0.0104	0.0098	0	0	0	0	0	0	0	0	0	0	0.040708	0	0	0.11573	0	0	0	0	0	0	0	0	0	0	0	0	0	0.126873
s__DS-100_unclassified	0.05	0.6995	0.8805	no	up	0.0137	0.0139	0.0134	0	0	0	0	0	0	0	0	0	0	0	0	0.13655	0.071642	0	0	0	0	0	0	0	0	0	0	0	0	0	0.174681
s__uncultured_Lysobacter_sp.	-0.95	0.6995	0.8805	no	down	0.0149	0.0104	0.0201	0	0	0	0	0	0	0	0	0	0	0	0	0.059999	0.095523	0	0	0	0	0	0	0	0	0	0	0	0	0.2611	0
s__Arenimonas_unclassified	0	0.6995	0.8805	no	no	0.0107	0.0107	0.0107	0	0	0	0	0	0	0	0	0	0	0	0	0.051723	0.108382	0	0	0	0	0	0	0	0	0	0	0	0	0	0.139744
s__Sandaracinus_unclassified	0.25	0.6995	0.8805	no	up	0.0097	0.0105	0.0088	0	0	0	0	0	0	0	0	0	0	0	0	0.105516	0.051436	0	0	0	0	0	0	0	0	0	0	0	0	0	0.114002
s__Reyranellaceae_unclassified	-0.34	0.6995	0.8805	no	down	0.0097	0.0086	0.0109	0	0	0	0	0	0	0	0	0	0	0	0	0.074482	0.05511	0	0	0	0	0	0	0	0	0	0	0	0	0	0.141583
s__mle1-27_unclassified	0.2	0.6995	0.8805	no	up	0.0107	0.0114	0.0099	0	0	0	0	0	0	0	0	0	0	0	0	0.101378	0.069805	0	0	0	0	0	0	0	0	0	0	0	0	0	0.128712
s__Phenylobacterium_sp._T2-YC6777	0.38	0.6995	0.8805	no	up	0.0107	0.012	0.0092	0	0	0	0	0	0	0	0	0	0	0	0	0.07862	0.101034	0	0	0	0	0	0	0	0	0	0	0	0	0	0.119518
s__Lysobacter_dokdonensis	0.45	0.6995	0.8805	no	up	0.0099	0.0113	0.0083	0	0	0	0	0	0	0	0	0	0	0	0	0.068275	0.101034	0	0	0	0	0	0	0	0	0	0	0	0	0	0.108486
s__uncultured_Roseiflexus_sp.	-0.77	0.6995	0.8805	no	down	0.0071	0.0054	0.0092	0	0	0	0	0	0	0	0	0	0	0	0	0.028965	0.051436	0	0	0	0	0	0	0	0	0	0	0	0	0	0.119518
s__Sphingomonas_sp._RHLT1-26-2	-0.23	0.6995	0.8805	no	down	0.0117	0.0108	0.0127	0	0	0	0	0	0	0	0	0	0	0	0	0.101378	0.060621	0	0	0	0	0	0	0	0	0	0	0	0	0	0.165487
s__KD3-10_unclassified	-0.68	0.6995	0.8805	no	down	0.0077	0.006	0.0096	0	0	0	0	0	0	0	0	0	0	0	0	0.062068	0.027555	0	0	0	0	0	0	0	0	0	0	0	0	0	0.125034
s__Amb-16S-1323_unclassified	0.06	0.6995	0.8805	no	up	0.0073	0.0075	0.0072	0	0	0	0	0	0	0	0	0	0	0	0	0.031034	0.080827	0	0	0	0	0	0	0	0	0	0	0	0	0	0.093776
s__uncultured_Oscillospira_sp.	-1.9	0.6995	0.8805	no	down	0.0041	0.0018	0.0067	0	0	0	0	0.02416	0	0	0	0	0	0	0	0	0	0.002741	0	0	0	0	0	0	0.086561	0	0	0	0	0	0
s__uncultured_Saccharofermentans_sp.	-0.32	0.6995	0.8805	no	down	0.0076	0.0068	0.0085	0	0	0	0	0	0	0.089569	0	0	0	0	0	0	0	0.012336	0	0	0	0.111073	0	0	0	0	0	0	0	0	0
s__Parviterribacter_unclassified	-0.81	0.6995	0.8805	no	down	0.0066	0.0049	0.0086	0	0	0	0	0	0	0	0	0	0	0	0	0.028965	0.044088	0	0	0	0	0	0	0	0	0	0	0	0	0	0.112163
s__Nonomuraea_sp.	0.29	0.6995	0.8805	no	up	0.0044	0.0049	0.004	0	0	0	0	0	0	0	0	0	0	0	0	0.026896	0.045925	0	0	0	0	0	0	0	0	0	0	0	0	0	0.051485
s__Niastella_unclassified	-0.03	0.6995	0.8805	no	down	0.0053	0.0053	0.0054	0	0	0	0	0	0	0	0	0	0	0	0	0.022758	0.056947	0	0	0	0	0	0	0	0	0	0	0	0	0	0.069872
s__SH-PL14_unclassified	-0.8	0.6995	0.8805	no	down	0.0058	0.0043	0.0075	0	0	0	0	0	0	0	0	0	0	0	0	0.037241	0.027555	0	0	0	0	0	0	0	0	0	0	0	0	0	0.097453
s__Caulobacteraceae_unclassified	-1.04	0.6995	0.8805	no	down	0.0024	0.0016	0.0033	0	0	0	0	0	0	0	0	0	0	0	0	0.020689	0.003674	0	0	0	0	0	0	0	0	0	0	0	0	0	0.042291
s__Microtrichaceae_unclassified	-0.37	0.6995	0.8805	no	down	0.0035	0.0031	0.004	0	0	0	0	0	0	0	0	0	0	0.014803	0	0	0.031229	0	0	0	0	0	0	0	0	0	0	0	0	0	0.051485
s__Geminicoccus_unclassified	-0.39	0.6995	0.8805	no	down	0.0056	0.0049	0.0064	0	0	0	0	0	0	0	0	0	0	0	0	0.055861	0.01837	0	0	0	0	0	0	0	0	0	0	0	0	0	0.082743
s__Nitrolancea_unclassified	0.5	0.6995	0.8805	no	up	0.0029	0.0034	0.0024	0	0	0	0	0	0	0	0	0	0	0	0	0.026896	0.023881	0	0	0	0	0	0	0	0	0	0	0	0	0	0.031259
s__Chthonomonas_unclassified	0.06	0.6995	0.8805	no	up	0.0023	0.0024	0.0023	0	0	0	0	0	0	0	0	0	0	0	0	0.006207	0.029392	0	0	0	0	0	0	0	0	0	0	0	0	0	0.02942
s__Coprococcus_sp.	0.22	0.6995	0.8805	no	up	0.0061	0.0065	0.0056	0	0	0	0	0	0	0	0.031636	0	0.065818	0	0	0	0	0	0	0	0.072891	0	0	0	0	0	0	0	0	0	0
s__WS2_unclassified	-1.05	0.6995	0.8805	no	down	0.0042	0.0028	0.0058	0	0	0	0	0	0	0	0	0	0	0	0	0.014483	0.027555	0	0	0	0	0	0	0	0	0	0	0	0	0	0.075388
s__Roseimicrobium_unclassified	0.33	0.6995	0.8805	no	up	0.0026	0.0029	0.0023	0	0	0	0	0	0	0	0	0	0	0	0	0.024827	0.01837	0	0	0	0	0	0	0	0	0	0	0	0	0	0.02942
s__Nannocystis_unclassified	-0.54	0.6995	0.8805	no	down	0.0051	0.0042	0.0061	0	0	0	0	0	0	0	0	0	0	0	0	0.035172	0.027555	0	0	0	0	0	0	0	0	0	0	0	0	0	0.079066
s__Polyangium_unclassified	-0.02	0.6995	0.8805	no	down	0.0059	0.0058	0.0059	0	0	0	0	0	0	0	0	0	0	0	0	0.068275	0.01837	0	0	0	0	0	0	0	0	0	0	0	0	0	0.077227
s__JCM_18997_unclassified	-0.58	0.6995	0.8805	no	down	0.0035	0.0028	0.0042	0	0	0	0	0	0	0	0	0	0	0	0	0.020689	0.022044	0	0	0	0	0	0	0	0	0	0	0	0	0	0.055162
s__uncultured_Zavarzinella_sp.	-0.08	0.6995	0.8805	no	down	0.0037	0.0036	0.0038	0	0	0	0	0	0	0	0	0	0	0	0	0.024827	0.029392	0	0	0	0	0	0	0	0	0	0	0	0	0	0.049646
s__BRC1_unclassified	-1.18	0.6995	0.8805	no	down	0.0037	0.0023	0.0052	0	0	0	0	0	0	0	0	0	0	0	0	0.014483	0.020207	0	0	0	0	0	0	0	0	0	0	0	0	0	0.068033
s__Rodentibacter_heylii	-1.58	0.6995	0.8805	no	down	0.0052	0.0027	0.0081	0	0	0	0	0.00604	0	0	0.034386	0	0	0	0	0	0	0	0	0	0	0	0	0	0	0	0.104987	0	0	0	0
s__Mailhella_massiliensis	-0.55	0.6995	0.8805	no	down	0.0039	0.0032	0.0047	0	0	0	0	0	0	0.037561	0.011004	0	0	0	0	0	0	0	0	0	0.061228	0	0	0	0	0	0	0	0	0	0
s__Kineothrix_alysoides	-2.32	0.6995	0.8805	no	down	0.004	0.0014	0.007	0	0	0	0	0	0	0.017336	0.004126	0	0	0	0	0	0	0	0	0	0	0	0	0	0	0.090515	0	0	0	0	0
s__uncultured_Legionella_sp.	-0.37	0.6995	0.8805	no	down	0.0027	0.0024	0.0031	0	0	0	0	0	0	0	0	0	0	0	0	0.008276	0.027555	0	0	0	0	0	0	0	0	0	0	0	0	0	0.040452
s__Lineage_IIb_unclassified	-0.34	0.6995	0.8805	no	down	0.0029	0.0026	0.0033	0	0	0	0	0	0	0	0	0	0	0	0	0.010345	0.029392	0	0	0	0	0	0	0	0	0	0	0	0	0	0.042291
s__Promicromonospora_sp._JCM_28668	-2.3	0.6995	0.8805	no	down	0.0031	0.0011	0.0054	0	0	0	0	0	0	0	0	0	0	0	0	0.004138	0.012859	0	0	0	0	0	0	0	0	0	0	0	0	0	0.069872
s__Lineage_IV_unclassified	-0.17	0.6995	0.8805	no	down	0.0017	0.0016	0.0018	0	0	0	0	0	0	0	0	0	0	0	0	0.01862	0.005511	0	0	0	0	0	0	0	0	0	0	0	0	0	0.023904
s__0319-7L14_unclassified	-1.88	0.6995	0.8805	no	down	0.0036	0.0016	0.0059	0	0	0	0	0	0	0	0	0	0	0	0	0.020689	0.003674	0	0	0	0	0	0	0	0	0	0	0	0	0	0.077227
s__Rhodomicrobium_unclassified	-0.3	0.6995	0.8805	no	down	0.0019	0.0017	0.0021	0	0	0	0	0	0	0	0	0	0	0	0	0.016551	0.009185	0	0	0	0	0	0	0	0	0	0	0	0	0	0.027581
s__Paenibacillus_sp.	-0.12	0.6995	0.8805	no	down	0.0024	0.0023	0.0025	0	0	0	0	0	0	0	0	0	0	0	0	0.012414	0.022044	0	0	0	0	0	0	0	0	0	0	0	0	0	0.033097
s__Candidatus_Adlerbacteria_unclassified	-0.13	0.6995	0.8805	no	down	0.0023	0.0022	0.0024	0	0	0	0	0	0	0	0	0	0	0	0	0.004138	0.029392	0	0	0	0	0	0	0	0	0	0	0	0	0	0.031259
s__Prevotella_lascolaii	-0.96	0.6995	0.8805	no	down	0.0029	0.002	0.0039	0	0	0	0	0	0	0.017336	0.012379	0	0	0	0	0	0	0	0	0	0	0.050488	0	0	0	0	0	0	0	0	0
s__Bacteroides_eggerthii	-2.35	0.6995	0.8805	no	down	0.0029	0.001	0.0051	0	0	0	0	0	0	0.005779	0.009628	0	0	0	0	0	0	0	0	0	0	0.066355	0	0	0	0	0	0	0	0	0
s__Candidatus_Kaiserbacteria_unclassified	0.26	0.6995	0.8805	no	up	0.0022	0.0024	0.002	0	0	0	0	0	0	0	0	0	0	0	0	0.022758	0.012859	0	0	0	0	0	0	0	0	0	0	0	0	0	0.025742
s__Candidatus_Pacebacteria_unclassified	0.31	0.6995	0.8805	no	up	0.0024	0.0026	0.0021	0	0	0	0	0	0	0	0	0	0	0	0	0.016551	0.022044	0	0	0	0	0	0	0	0	0	0	0	0	0	0.027581
s__Alsobacter_unclassified	0.17	0.6995	0.8805	no	up	0.0009	0.0009	0.0008	0	0	0	0	0	0	0	0	0	0	0	0	0.006207	0.007348	0	0	0	0	0	0	0	0	0	0	0	0	0	0.011032
s__FFCH7168_unclassified	-1.21	0.6995	0.8805	no	down	0.0021	0.0013	0.003	0	0	0	0	0	0	0	0	0	0	0	0	0.010345	0.009185	0	0	0	0	0	0	0	0	0	0	0	0	0	0.038614
s__D05-2_unclassified	0	0.6995	0.8805	no	no	0.0023	0.0023	0.0023	0	0	0	0	0	0	0	0	0	0	0	0	0.024827	0.009185	0	0	0	0	0	0	0	0	0	0	0	0	0	0.02942
s__Solimonadaceae_unclassified	0.19	0.6995	0.8805	no	up	0.0008	0.0008	0.0007	0	0	0	0	0	0	0	0	0	0	0	0	0.008276	0.003674	0	0	0	0	0	0	0	0	0	0	0	0	0	0.009194
s__Elev-16S-1166_unclassified	0.21	0.6995	0.8805	no	up	0.0014	0.0015	0.0013	0	0	0	0	0	0	0	0	0	0	0	0	0.010345	0.012859	0	0	0	0	0	0	0	0	0	0	0	0	0	0.016549
s__Sulfurifustis_unclassified	-1.52	0.6995	0.8805	no	down	0.0015	0.0008	0.0023	0	0	0	0	0	0	0	0	0	0	0	0	0.008276	0.003674	0	0	0	0	0	0	0	0	0	0	0	0	0	0.02942
s__Clostridium_sp._Clone-1	0.39	0.6995	0.8805	no	up	0.0019	0.0021	0.0016	0	0	0	0	0	0	0.011557	0	0.020531	0	0	0	0	0	0	0	0	0	0	0	0.02105	0	0	0	0	0	0	0
s__Vagococcus_sp.	-1.49	0.6995	0.8805	no	down	0.0019	0.001	0.0028	0.004815	0	0	0	0.01057	0	0	0	0	0	0	0	0	0	0	0	0	0	0	0	0	0	0	0	0	0	0.036467	0
s__IMCC26134_unclassified	-1.38	0.6995	0.8805	no	down	0.0009	0.0005	0.0013	0	0	0	0	0	0	0	0	0	0	0.003701	0	0	0.003674	0	0	0	0	0	0	0	0	0	0	0	0	0.017504	0
s__Neochlamydia_unclassified	0.32	0.6995	0.8805	no	up	0.0005	0.0005	0.0004	0	0	0	0	0	0	0	0	0	0	0	0	0.004138	0.003674	0	0	0	0	0	0	0	0	0	0	0	0	0	0.005516
s__Rothia_sp._13	0.45	0.7061	0.8883	no	up	0.0353	0.0404	0.0295	0.131606	0.013633	0.118374	0.076466	0.11325	0.066662	0.034672	0.019256	0.016425	0	0	0	0	0	0.015077	0.020767	0	0.075806	0.030293	0	0.009568	0.027626	0.020494	0.067492	0.131051	0	0	0
s__Parvibacter_unclassified	-0.69	0.7073	0.8892	no	down	0.014	0.0109	0.0176	0.008025	0.010907	0.024491	0.035047	0.0151	0.049642	0.011557	0	0	0.008894	0	0	0	0	0	0.043611	0	0.007289	0	0	0	0.027626	0	0.026247	0.124658	0	0	0
s__Corynebacterium_1_unclassified	0.03	0.7119	0.8945	no	up	0.9587	0.968	0.948	0	0	0	0.017523	0.00302	0.046805	0.028893	0.026134	0	0	14.383	0	0	0	0.015077	0	0	0.002916	0	3.96718	0	0.009209	0	0.037495	0.006393	3.64186	4.65897	0
s__uncultured_Parabacteroides_sp.	-1.49	0.719	0.9029	no	down	0.1361	0.0739	0.2078	0.203829	0	0	0.004779	0.1057	0.089355	0.099682	0.369998	0.182729	0.01601	0	0	0	0	0.037007	0	0	0.734737	1.30835	0	0.20093	0.145496	0.189569	0.016873	0.10548	0	0	0
s__Geodermatophilus_unclassified	-1.27	0.7241	0.9087	no	down	0.02	0.0121	0.0292	0	0	0	0	0	0	0.007223	0	0	0	0	0	0.026896	0.146959	0	0	0	0	0	0.203445	0	0	0	0	0	0	0.008752	0.167326
s__Ruminococcaceae_UCG-010_unclassified	-0.49	0.7254	0.9093	no	down	0.3422	0.2883	0.4044	0.101112	0.01636	0.248993	0.844312	0.261231	0.070917	0.712222	0.411262	0.515337	0.019567	0	0	0	0	1.1239	0.263743	0	0.179311	0.289943	0	0.547295	3.1696	0.076852	0.067492	0.663247	0	0	0
s__UBA1819_unclassified	-0.8	0.7254	0.9093	no	down	0.0961	0.0716	0.1244	0.1942	0.02863	0.058507	0.043012	0.15251	0.363095	0.02167	0.01513	0.057488	0.065818	0	0	0	0	0.074013	0.402882	0	0.023325	0.014425	0	0.015309	0.209956	0.037572	0.658043	0.25571	0	0	0
s__uncultured_Clostridium_sp.	0.28	0.7267	0.9103	no	up	0.1383	0.1507	0.124	0.073828	0.06135	0.082998	0.36162	0.259721	0.107794	0.121352	0.067397	0.646738	0.29529	0	0	0	0	0.182292	0.12668	0	0.075806	0.17887	0	0.294697	0.552517	0.189569	0.022497	0.153426	0	0	0.018387
s__Firmicutes_unclassified	0.06	0.7294	0.9132	no	up	3.6549	3.7264	3.5723	7.05539	10.5194	6.72145	7.92538	6.3239	3.06219	3.32274	1.24066	6.36267	0.343319	0	0	0.198618	0.194721	2.6261	4.15966	0	4.47694	3.09561	0	7.9243	6.08505	9.51429	4.73753	6.21694	0.006017	0.018963	0.2041
s__uncultured_Anaerovorax_sp.	-0.21	0.734	0.9184	no	down	0.009	0.0084	0.0097	0	0.02045	0.029934	0.039826	0	0.009928	0	0	0.016425	0	0	0	0	0	0.009594	0.010384	0	0	0	0	0.005741	0.092086	0	0.011249	0.006393	0	0	0
s__Erysipelatoclostridium_unclassified	-0.68	0.7391	0.9231	no	down	0.0045	0.0035	0.0056	0	0	0	0	0	0	0.013002	0.019256	0.012319	0	0	0	0	0	0.008224	0	0	0.061228	0.00577	0	0	0.005525	0	0	0	0	0	0
s__AKIW781_unclassified	-1.09	0.7391	0.9231	no	down	0.0103	0.0068	0.0145	0.01284	0	0	0	0	0	0	0	0	0	0	0.008528	0.024827	0.05511	0	0	0	0	0	0	0	0	0	0	0.004795	0	0.002917	0.180197
s__Erysipelotrichaceae_UCG-004_unclassified	0.51	0.7391	0.9231	no	up	0.0032	0.0037	0.0026	0.01605	0	0	0	0.00604	0	0.023115	0	0	0	0	0	0	0	0.010965	0	0	0.023325	0	0	0	0	0.005123	0	0.004795	0	0	0
s__uncultured_Gemmatimonas_sp.	0.9	0.7563	0.9401	no	up	0.1556	0.1984	0.1062	0	0	0	0	0	0	0	0	0	0	0.016653	0	2.22618	0.732957	0	0	0	0	0	0	0	0	0	0	0.025571	0	0	1.35515
s__Conexibacter_unclassified	0.24	0.7563	0.9401	no	up	0.0343	0.0369	0.0312	0	0	0	0	0	0	0	0	0	0	0.007402	0	0.093102	0.453736	0	0	0	0	0	0	0	0	0	0	0.019178	0	0	0.386136
s__Enterococcus_faecium	-3.93	0.7563	0.9401	no	down	0.0457	0.006	0.0914	0	0	0	0	0	0.038295	0.015891	0	0	0	0	0.035534	0	0	0	0	0.015488	0	0	1.1732	0	0	0	0	0	0	0	0
s__PMMR1_unclassified	-0.09	0.7563	0.9401	no	down	0.028	0.0271	0.0289	0.00963	0	0	0	0	0	0	0	0	0	0.39043	0	0	0	0.006853	0	0	0	0	0	0	0	0	0	0	0.368549	0.007293	0
s__Planctomycetales_unclassified	-0.18	0.7563	0.9401	no	down	0.02	0.0189	0.0214	0	0	0	0	0	0	0	0	0	0	0.018504	0	0.211032	0.053273	0	0	0	0	0	0	0	0	0	0	0	0	0.013128	0.264779
s__SM2D12_unclassified	0.1	0.7563	0.9401	no	up	0.003	0.0031	0.0029	0	0	0	0	0	0	0	0	0	0	0.016653	0	0.010345	0.020207	0	0	0	0	0	0	0	0	0	0	0	0.006017	0	0.031259
s__Pseudorhodoplanes_unclassified	0.66	0.7563	0.9401	no	up	0.0034	0.0041	0.0026	0	0	0	0	0	0	0	0	0	0	0.007402	0	0.037241	0.016533	0	0	0	0	0	0	0	0	0	0	0.007991	0	0	0.025742
s__Clostridium_sp._A9	0.49	0.7563	0.9401	no	up	0.0033	0.0038	0.0027	0	0	0.029934	0	0.01963	0	0	0	0	0.007115	0	0	0	0	0	0	0	0.01312	0.021638	0	0	0	0	0	0	0	0	0
s__uncultured_Romboutsia_sp.	-0.69	0.7574	0.9409	no	down	0.1012	0.0789	0.127	0.073828	0.178596	0.17688	0.141781	0.06493	0.053897	0.189252	0.158178	0.13756	0	0	0	0.008276	0	0	0	0	0.147239	0.108188	0	0	0.394129	0	0.32246	0.656854	0.015043	0	0.007355
s__Klebsiella_aerogenes	-2.01	0.76	0.9417	no	down	0.0315	0.0131	0.0526	0.01605	0.013633	0	0	0.09211	0.018438	0	0	0	0	0	0.056854	0	0	0	0	0	0	0	0	0.187535	0	0	0.073116	0	0.057163	0.366124	0
s__Ruminococcaceae_UCG-005_unclassified	0.09	0.7608	0.9417	no	up	1.3037	1.3408	1.2609	0.619513	0.066803	0.383694	2.0821	0.859192	0.321963	4.6345	2.80731	8.10783	0.01601	0	0	0	0	0.212445	0.828609	0	7.97568	2.52438	0	2.06671	1.96328	0.249342	0.080615	0.703201	0	0	0
s__Corynebacterium_sp._VTT_E-073034	-7.48	0.7621	0.9417	no	down	0.1084	0.0013	0.232	0	0	0	0	0	0.011347	0	0	0	0	0	0.008528	0	0	0	0	0	0	0	2.98386	0	0	0	0.031871	0	0	0	0
s__Aureimonas_unclassified	-5.06	0.7621	0.9417	no	down	0.016	0.001	0.0334	0	0	0	0	0	0	0	0	0	0.003558	0.011102	0	0	0	0	0	0	0	0	0.35942	0	0	0	0	0	0	0.074392	0
s__NS9_marine_group_unclassified	-4.75	0.7621	0.9417	no	down	0.0169	0.0013	0.0349	0	0	0	0	0	0	0	0	0	0	0	0	0.010345	0.009185	0	0	0	0	0	0.434016	0	0	0	0	0	0	0	0.020226
s__Clostridium_sp._enrichment_culture	-5.19	0.7621	0.9417	no	down	0.014	0.0008	0.0293	0	0	0	0	0	0	0.005779	0	0	0	0	0.005685	0	0	0	0	0	0	0	0.372983	0	0	0	0.007499	0	0	0	0
s__Candidatus_Hepatoplasma_unclassified	-3.94	0.7621	0.9417	no	down	0.01	0.0013	0.02	0	0	0	0	0	0	0.014447	0	0	0	0	0.005685	0	0	0	0	0	0	0	0.203445	0	0	0	0	0	0.057163	0	0
s__Lachnoclostridium_unclassified	-3.97	0.7621	0.9417	no	down	0.007	0.0009	0.0141	0	0	0	0	0	0	0	0.004126	0	0	0	0.009949	0	0	0	0	0	0	0	0.169538	0	0	0	0.013123	0	0	0	0
s__Defluviitaleaceae_unclassified	-1.09	0.7621	0.9417	no	down	0.0023	0.0015	0.0032	0	0	0	0	0	0	0.011557	0	0.010266	0	0	0	0	0	0	0	0	0.017494	0.024523	0	0	0	0	0	0	0	0	0
s__Erysipelotrichaceae_unclassified	-0.34	0.7677	0.948	no	down	0.0143	0.0128	0.0162	0.032099	0	0	0.028675	0	0.009928	0.056342	0.006877	0.03285	0.005337	0	0	0	0	0.019189	0	0	0.045192	0.036063	0	0	0.034993	0.029033	0.041245	0.023973	0	0	0
s__Schlegelella_unclassified	-5.92	0.7728	0.9526	no	down	0.0859	0.003	0.1817	0.014445	0	0	0	0	0	0.018781	0	0	0	0	0.011371	0	0	0	0	0.00704	0	0	2.31927	0	0	0	0.035621	0	0	0	0
s__Finegoldia_unclassified	-0.18	0.7728	0.9526	no	down	0.0471	0.0443	0.0502	0	0	0	0	0	0.01702	0.020225	0	0	0	0.627278	0	0	0	0	0	0	0	0	0.27126	0	0	0	0	0	0.088753	0.293191	0
s__Arthrobacter_woluwensis	-3.93	0.7728	0.9526	no	down	0.0168	0.0022	0.0336	0	0	0	0	0	0.007092	0.008668	0	0	0	0	0.017056	0	0	0	0	0	0	0	0.413672	0	0	0	0.018748	0	0.004513	0	0
s__Coriobacteriaceae_UCG-002_unclassified	4.42	0.7852	0.9668	no	up	0.0286	0.0514	0.0024	0	0	0	0	0	0	0	0.012379	0	0.736445	0	0	0	0	0.02193	0	0	0	0	0	0.007654	0.003683	0	0.011249	0.007991	0	0	0
s__uncultured_Blautia_sp.	0.57	0.7852	0.9668	no	up	0.0102	0.012	0.0081	0	0	0	0	0	0	0.041895	0.020632	0.096497	0	0	0	0	0	0.020559	0	0	0.005831	0	0	0	0.068144	0.030741	0	0	0	0	0
s__uncultured_Garciella_sp.	2.07	0.7866	0.9678	no	up	0.0177	0.0273	0.0065	0.017655	0.005453	0.055785	0.116292	0.02114	0.011347	0	0	0	0	0	0	0	0	0.182292	0.004153	0	0.007289	0.02308	0	0.009568	0	0.029033	0.005624	0.006393	0	0	0
s__Roseomonas_unclassified	-1.25	0.7949	0.9678	no	down	0.1508	0.0921	0.2185	0.008025	0	0	0	0	0	0.024559	0	0	0	1.26936	0	0.024827	0.05511	0	0	0	0	0	0	0	0	0	0	0	0.719046	2.03192	0.090098
s__Corynebacterium_lowii	-1.15	0.7949	0.9678	no	down	0.0052	0.0033	0.0073	0.00321	0	0	0.025489	0.00755	0.007092	0	0.006877	0	0	0	0	0	0	0	0	0	0.018952	0	0	0	0.062619	0	0	0.012785	0	0	0
s__Rodentibacter_unclassified	1.83	0.8089	0.9678	no	up	0.1329	0.1996	0.056	0.192595	0	0	0	2.63647	0.011347	0	0.144423	0	0	0	0	0	0	0.009594	0.047764	0	0	0.119728	0	0.02105	0.132604	0	0.406824	0	0	0	0
s__Sphingomonas_sp.	3.93	0.8092	0.9678	no	up	0.1678	0.2964	0.0194	0	0	0	0	0	0	0	0	0	0	4.42981	0	0.012414	0.003674	0	0	0	0	0	0	0	0	0	0	0	0.233163	0	0.018387
s__Marmoricola_unclassified	-0.53	0.8092	0.9678	no	down	0.0479	0.0397	0.0573	0	0	0	0	0	0	0	0	0	0	0	0.005685	0.310341	0.279222	0	0	0	0	0	0	0	0	0	0	0.012785	0	0	0.731819
s__Candidatus_Alysiosphaera_unclassified	0.38	0.8092	0.9678	no	up	0.0185	0.0207	0.0159	0	0	0	0	0	0	0	0	0	0	0.012953	0	0.132412	0.165329	0	0	0	0	0	0	0	0	0	0	0	0	0.018963	0.187552
s__uncultured_Mycobacterium_sp.	0.01	0.8092	0.9678	no	up	0.0138	0.0138	0.0137	0	0	0	0	0	0	0	0	0	0	0	0.005685	0.126205	0.075316	0	0	0	0	0	0	0	0	0	0	0	0	0.036467	0.141583
s__Mycobacterium_sp.	-0.07	0.8092	0.9678	no	down	0.006	0.0059	0.0062	0	0	0	0	0	0	0	0	0	0	0.025905	0	0.053792	0.009185	0	0	0	0	0	0	0	0	0	0	0	0	0.017504	0.062517
s__Psychroglaciecola_unclassified	-0.33	0.8092	0.9678	no	down	0.0039	0.0035	0.0044	0.00642	0	0	0	0	0	0	0	0	0	0.042559	0	0	0	0.004112	0	0	0	0	0	0	0	0	0	0	0.04212	0.014587	0
s__Christensenellaceae_R-7_group_unclassified	-1.29	0.8137	0.9678	no	down	0.6689	0.3998	0.9794	0.072223	0	0.107489	1.03229	0.16459	0.185802	0.797457	0.953193	2.17427	0.005337	0	0	0	0	0.504386	0.159907	0	2.80774	1.25209	0	0.250684	7.62841	0.17249	0.170604	0.29087	0	0	0
s__Ralstonia_unclassified	-1.51	0.8137	0.9678	no	down	0.4362	0.2347	0.6687	0	0.02045	0.024491	0.006372	0.00604	0	0.004334	0	0.020531	0.005337	3.34363	0	0	0.003674	0.086349	0	0	0	0	2.6041	0.005741	0.01105	0.008539	0.013123	0.012785	2.86415	3.17405	0
s__uncultured_Paracoccus_sp.	-2.9	0.8204	0.9678	no	down	0.1011	0.0252	0.1886	0	0	0	0	0	0.004255	0	0	0	0	0.373776	0	0	0	0	0	0	0	0	0	0	0	0	0	0	0.183522	2.26822	0
s__Luteimonas_unclassified	-4.41	0.8204	0.9678	no	down	0.0396	0.0038	0.081	0	0	0	0	0	0	0	0	0	0	0.040708	0	0.016551	0	0	0	0	0	0	0	0	0	0	0	0	0	1.03419	0.018387
s__Campylobacter_unclassified	-0.63	0.8204	0.9678	no	down	0.0044	0.0035	0.0054	0	0	0	0	0	0	0	0	0	0	0.042559	0.009949	0	0	0	0	0	0	0	0	0	0	0	0	0	0.055658	0.014587	0
s__Clostridium_sp._cTPY-17	-0.77	0.8204	0.9678	no	down	0.0032	0.0024	0.0041	0	0	0	0	0	0	0.015891	0.020632	0	0	0	0	0	0	0	0	0	0.017494	0.036063	0	0	0	0	0	0	0	0	0
s__Luteolibacter_unclassified	-1.67	0.8204	0.9678	no	down	0.0032	0.0016	0.0051	0	0	0	0	0	0	0	0	0	0	0	0	0.006207	0.01837	0	0	0	0	0	0	0	0	0	0	0	0	0.008752	0.057001
s__Ezakiella_unclassified	-1.17	0.8204	0.9678	no	down	0.0026	0.0016	0.0036	0	0	0	0	0	0	0	0	0	0	0.020354	0.004264	0	0	0	0	0	0	0	0	0	0	0	0	0	0.013539	0.033549	0
s__Clostridiales_Family_IV._Incertae_Sedis_unclassified	-1.51	0.8204	0.9678	no	down	0.0024	0.0013	0.0037	0	0	0	0	0	0	0.013002	0.006877	0	0	0	0	0	0	0	0	0	0.010205	0	0	0.038272	0	0	0	0	0	0	0
s__Subdoligranulum_unclassified	-0.74	0.8204	0.9678	no	down	0.0008	0.0006	0.001	0	0	0	0	0	0	0	0	0	0.005337	0.003701	0	0	0	0	0	0	0	0	0	0	0	0	0	0	0.004513	0.008752	0
s__Helicobacter_unclassified	1.67	0.8218	0.9678	no	up	0.1217	0.1785	0.0561	0	0	0	0	0.01057	0.005673	0.966484	0.111412	0.429105	1.14914	0	0.005685	0	0	0	0	0.004224	0.018952	0.021638	0	0.522418	0.152863	0	0	0	0.009026	0	0
s__Phascolarctobacterium_unclassified	-1.39	0.8223	0.9678	no	down	0.1201	0.0687	0.1795	0	0	0	0	0	0	0.004334	0.350742	0.675481	0	0	0	0	0	0	0	0	0.30614	1.94593	0.081378	0	0	0	0	0	0	0	0
s__Bacteroides_sartorii	-0.44	0.8223	0.9678	no	down	0.0577	0.0496	0.0671	0	0	0	0	0	0	0.274487	0.409887	0.059541	0	0	0	0	0	0	0	0	0.201178	0.517858	0	0.15309	0	0	0	0	0	0	0
s__Mycobacterium_unclassified	-0.54	0.8223	0.9678	no	down	0.0321	0.0265	0.0386	0	0	0	0	0	0	0	0	0	0	0.135078	0	0.033103	0.229623	0	0	0	0	0	0	0	0	0	0	0	0.058667	0.351537	0.091937
s__Allorhizobium-Neorhizobium-Pararhizobium-Rhizobium_unclassified	-0.95	0.8223	0.9678	no	down	0.023	0.0161	0.031	0	0	0	0	0	0	0	0	0	0	0.114723	0	0.028965	0.09736	0	0	0	0	0	0	0	0	0	0	0	0.033094	0.31653	0.053324
s__uncultured_Fusobacterium_sp.	-0.78	0.8223	0.9678	no	down	0.0183	0.0137	0.0236	0	0	0	0	0	0	0.023115	0.162304	0	0	0	0.019899	0	0	0	0	0	0	0	0.250916	0	0	0	0	0	0.009026	0.046677	0
s__Erysipelotrichaceae_UCG-003_unclassified	-0.92	0.8223	0.9678	no	down	0.0055	0.0039	0.0074	0	0	0	0	0	0	0.036117	0.009628	0.012319	0	0	0	0	0	0	0	0	0.072891	0.008655	0	0	0	0	0.014998	0	0	0	0
s__uncultured_Bilophila_sp.	1.8	0.832	0.9678	no	up	0.4996	0.7472	0.214	0.014445	0.01227	0.107489	0.12585	0.06342	0.161691	4.66773	0.414013	0.036956	5.59449	0	0	0	0	0.009594	0.274126	0	0.682256	0.676533	0	0.185621	0.819566	0	0.063742	0.079909	0	0	0
s__Bacteroidetes_unclassified	-1.41	0.8353	0.9678	no	down	0.7851	0.4432	1.1797	0.01605	0.019087	0.081637	0.086024	0.03624	0.018438	2.67986	1.52263	1.98949	0.065818	0	0	0.03931	0.033066	0.060307	0	0	7.06164	5.9835	0	0.763534	1.18239	0.059774	0.142482	0.038356	0.013539	0.039384	0.051485
s__Lactobacillus_vaginalis	-0.11	0.8508	0.9678	no	down	0.0415	0.0399	0.0432	0	0.029993	0	0.095582	0.13137	0.228353	0	0	0	0	0	0	0	0	0.113761	0	0	0.091842	0.090878	0	0	0	0.1964	0.044994	0.137444	0	0	0
s__uncultured_Lachnospira_sp.	1.24	0.8609	0.9678	no	up	0.0819	0.1118	0.0473	0.028889	0.771643	0	0.031861	0.19177	0.039713	0.067899	0	0	0	0	0	0	0	0.545504	0	0	0.205551	0.037505	0	0	0.012892	0.199816	0.127484	0.031964	0	0	0
s__Paludicola_psychrotolerans	0.14	0.8624	0.9678	no	up	0.0161	0.0168	0.0152	0	0	0.183683	0	0	0	0.037561	0.022007	0.008213	0	0	0	0	0	0	0	0	0	0.03462	0	0.034445	0.125237	0	0.00375	0	0	0	0
s__Streptococcus_unclassified	-0.88	0.8631	0.9678	no	down	0.0149	0.0107	0.0197	0	0	0	0	0	0	0	0	0	0.033798	0.109172	0.017056	0	0	0	0	0	0	0	0	0	0	0	0	0	0.066188	0.189626	0
s__Collinsella_provencensis	-1.09	0.8631	0.9678	no	down	0.0057	0.0037	0.0079	0	0	0	0	0	0	0.011557	0.013755	0.030797	0	0	0	0	0	0	0	0	0.074348	0.02885	0	0	0	0	0	0	0	0	0
s__Belnapia_unclassified	-0.79	0.8631	0.9678	no	down	0.0044	0.0033	0.0057	0.011235	0	0	0	0	0	0	0	0	0	0.033307	0	0	0	0.005482	0	0	0	0	0	0	0	0	0	0	0.024068	0.049594	0
s__Sutterella_unclassified	2.01	0.8651	0.9678	no	up	0.1138	0.1749	0.0433	0.073828	0.025903	0.039458	0.058943	0.09362	0.131906	0	2.19111	0.008213	0	0	0	0	0	0	0.016614	0	0.104962	0.12694	0.244134	0	0.016576	0	0.005624	0.047946	0	0	0
s__Eubacterium]_coprostanoligenes_group_unclassified	0.34	0.8713	0.9678	no	up	1.7695	1.9621	1.5473	0.638773	0.336742	2.71579	6.27499	1.0419	1.98568	3.35163	2.99713	8.36242	0.362886	0	0	0	0	1.36376	0.57525	0	1.10502	1.98632	0.108504	2.54129	3.68713	2.32947	0.729284	7.0432	0.006017	0.002917	0
s__Lawsonella_unclassified	1.31	0.8719	0.9678	no	up	0.3628	0.5016	0.2028	0	0	0.014967	0	0	0.022693	0.033227	0	0	0	7.41447	0.03127	0	0	0.006853	0	0	0	0	1.82422	0	0	0	0.028121	0	0.054154	0.729331	0
s__TRA3-20_unclassified	0.74	0.8725	0.9678	no	up	0.0949	0.1167	0.0698	0	0	0.005442	0	0	0	0	0	0	0	0	0	0.943435	0.800926	0	0	0	0	0	0	0	0	0	0	0.011187	0.007521	0	0.888113
s__Gemmata_unclassified	0.32	0.8725	0.9678	no	up	0.0689	0.076	0.0607	0	0	0	0	0	0	0	0	0	0	0.011102	0	0.691025	0.437203	0	0	0	0	0	0	0	0	0	0	0.003196	0	0.011669	0.774111
s__uncultured_Elusimicrobium_sp.	-0.13	0.8725	0.9678	no	down	0.0271	0.026	0.0285	0	0	0	0	0	0	0.291823	0.093531	0.004106	0	0	0	0	0	0	0	0	0.285731	0.056258	0	0.028704	0	0	0	0	0	0	0
s__HSB_OF53-F07_unclassified	-0.62	0.8771	0.9678	no	down	0.0016	0.0013	0.002	0	0	0	0	0	0	0	0	0	0	0	0	0	0.020207	0	0	0	0	0	0	0	0	0	0	0	0	0	0.025742
s__uncultured_Klebsiella_sp.	-4.06	0.8771	0.9678	no	down	0.0074	0.0009	0.015	0	0	0	0	0	0	0.013002	0	0	0	0	0	0	0	0	0	0	0	0	0	0	0	0	0	0	0.195556	0	0
s__Sphingobium_yanoikuyae	-3.25	0.8771	0.9678	no	down	0.006	0.0012	0.0114	0	0	0	0	0	0	0	0	0	0	0	0	0	0.01837	0	0	0	0	0	0	0	0	0	0	0	0	0.148783	0
s__Dermacoccus_sp.	-1.42	0.8771	0.9678	no	down	0.0201	0.0113	0.0303	0	0	0	0	0	0	0	0	0	0	0.170235	0	0	0	0	0	0	0	0	0.393327	0	0	0	0	0	0	0	0
s__Intestinibacter_unclassified	-3.73	0.8771	0.9678	no	down	0.0174	0.0026	0.0344	0	0	0	0	0	0.038295	0	0	0	0	0	0	0	0	0	0	0	0	0	0.447579	0	0	0	0	0	0	0	0
s__Solirubrobacter_soli	-0.61	0.8771	0.9678	no	down	0.0081	0.0065	0.0099	0	0	0	0	0	0	0	0	0	0	0	0	0	0.09736	0	0	0	0	0	0	0	0	0	0	0	0	0	0.128712
s__Prevotella_1_unclassified	-7.05	0.8771	0.9678	no	down	0.0186	0.0003	0.0397	0	0	0	0	0	0	0	0.004126	0	0	0	0	0	0	0	0	0	0	0.516416	0	0	0	0	0	0	0	0	0
s__uncultured_Phycicoccus_sp.	-1.08	0.8771	0.9678	no	down	0.0091	0.006	0.0127	0	0	0	0	0	0	0	0	0	0	0	0	0	0.090012	0	0	0	0	0	0	0	0	0	0	0	0	0	0.165487
s__Luteimonas_sp.	-3.94	0.8771	0.9678	no	down	0.0153	0.002	0.0308	0	0	0	0	0	0	0	0	0	0	0.029606	0	0	0	0	0	0	0	0	0.400109	0	0	0	0	0	0	0	0
s__Geodermatophilus_sp._Z2R53	-0.93	0.8771	0.9678	no	down	0.0071	0.005	0.0095	0	0	0	0	0	0	0	0	0	0	0	0	0	0.075316	0	0	0	0	0	0	0	0	0	0	0	0	0	0.123196
s__Bacillus_aryabhattai	-0.45	0.8771	0.9678	no	down	0.0026	0.0022	0.003	0	0	0	0	0	0	0	0	0	0	0	0	0	0.033066	0	0	0	0	0	0	0	0	0	0	0	0	0	0.038614
s__Streptomyces_unclassified	-3.19	0.8771	0.9678	no	down	0.0047	0.001	0.0091	0	0	0	0	0	0	0	0	0	0	0	0	0	0.014696	0	0	0	0	0	0	0	0	0	0	0	0	0	0.11768
s__Mycobacterium_asiaticum	-0.89	0.8771	0.9678	no	down	0.0046	0.0033	0.0061	0	0	0	0	0	0	0	0	0	0	0	0	0	0.049599	0	0	0	0	0	0	0	0	0	0	0	0	0	0.079066
s__Sandaracinobacter_unclassified	-1.77	0.8771	0.9678	no	down	0.0053	0.0025	0.0085	0	0	0	0	0	0	0	0	0	0	0.037008	0	0	0	0	0	0	0	0	0	0	0	0	0	0	0	0.110858	0
s__Haemophilus_parainfluenzae	-0.55	0.8771	0.9678	no	down	0.0097	0.008	0.0117	0	0	0	0	0	0	0	0	0	0	0.120275	0	0	0	0	0	0	0	0	0	0	0	0	0	0	0.151932	0	0
s__Nocardioides_sp._S3	-3.57	0.8771	0.9678	no	down	0.0073	0.0012	0.0143	0	0	0	0	0	0	0	0	0	0	0	0	0.01862	0	0	0	0	0	0	0	0	0	0	0	0	0	0	0.185713
s__Amaricoccus_sp._WTFO1-3	-1.57	0.8771	0.9678	no	down	0.0073	0.0038	0.0113	0	0	0	0	0	0	0	0	0	0	0.057362	0	0	0	0	0	0	0	0	0	0	0	0	0	0	0	0.147325	0
s__Brevundimonas_aurantiaca	-2.34	0.8771	0.9678	no	down	0.0046	0.0016	0.0081	0	0	0	0	0	0	0.024559	0	0	0	0	0	0	0	0	0	0	0	0	0	0	0	0	0	0	0.1053	0	0
s__Ohtaekwangia_unclassified	-1.19	0.8771	0.9678	no	down	0.0064	0.004	0.0091	0	0	0	0	0	0	0	0	0	0	0	0	0	0.060621	0	0	0	0	0	0	0	0	0	0	0	0	0	0.11768
s__Streptomyces_sp._060386	-0.87	0.8771	0.9678	no	down	0.0071	0.0051	0.0093	0	0	0	0	0	0	0	0	0	0	0	0	0.076551	0	0	0	0	0	0	0	0	0	0	0	0	0	0	0.121357
s__Clostridium_sensu_stricto_8_unclassified	-4.3	0.8771	0.9678	no	down	0.0087	0.0009	0.0177	0	0	0	0	0	0	0.013002	0	0	0	0	0	0	0	0	0	0	0	0	0.230571	0	0	0	0	0	0	0	0
s__Blfdi19_unclassified	-1.06	0.8771	0.9678	no	down	0.005	0.0033	0.0069	0	0	0	0	0	0	0	0	0	0	0	0	0	0.049599	0	0	0	0	0	0	0	0	0	0	0	0	0	0.090098
s__Streptomyces_turgidiscabies	-0.58	0.8771	0.9678	no	down	0.0063	0.0051	0.0076	0	0	0	0	0	0	0	0	0	0	0	0	0	0.077153	0	0	0	0	0	0	0	0	0	0	0	0	0	0.099292
s__Moraxella_atlantae	-2.06	0.8771	0.9678	no	down	0.0046	0.0019	0.0079	0	0	0	0	0	0	0	0	0	0	0.027756	0	0	0	0	0	0	0	0	0	0	0	0	0	0	0	0.102106	0
s__Lacunisphaera_unclassified	-1.18	0.8771	0.9678	no	down	0.0035	0.0022	0.005	0	0	0	0	0	0	0	0	0	0	0	0	0	0.033066	0	0	0	0	0	0	0	0	0	0	0	0	0	0.064356
s__Nocardioides_sp._116-VN10-1W	-0.49	0.8771	0.9678	no	down	0.0018	0.0015	0.0021	0	0	0	0	0	0	0	0	0	0	0	0	0.022758	0	0	0	0	0	0	0	0	0	0	0	0	0	0	0.027581
s__Moheibacter_unclassified	-6.52	0.8771	0.9678	no	down	0.0086	0.0002	0.0183	0	0	0	0	0	0	0	0	0	0	0	0.002843	0	0	0	0	0	0	0	0.237353	0	0	0	0	0	0	0	0
s__Amycolatopsis_sp._PG-Y	-2.39	0.8771	0.9678	no	down	0.0051	0.0017	0.0089	0	0	0	0	0	0	0	0	0	0	0	0	0	0.025718	0	0	0	0	0	0	0	0	0	0	0	0	0	0.115841
s__Aquicella_unclassified	-0.42	0.8771	0.9678	no	down	0.0021	0.0018	0.0024	0	0	0	0	0	0	0	0	0	0	0	0	0	0.027555	0	0	0	0	0	0	0	0	0	0	0	0	0	0.031259
s__Haemophilus_influenzae	-1.39	0.8771	0.9678	no	down	0.0046	0.0026	0.0068	0	0	0	0	0	0	0	0	0	0	0.038858	0	0	0	0	0	0	0	0	0	0	0	0	0	0	0	0.088978	0
s__Streptomyces_hirsutus	-0.97	0.8771	0.9678	no	down	0.0035	0.0024	0.0047	0	0	0	0	0	0	0	0	0	0	0	0	0	0.03674	0	0	0	0	0	0	0	0	0	0	0	0	0	0.060678
s__Actinophytocola_unclassified	-1.32	0.8771	0.9678	no	down	0.0033	0.002	0.005	0	0	0	0	0	0	0	0	0	0	0	0	0	0.029392	0	0	0	0	0	0	0	0	0	0	0	0	0	0.064356
s__Kribbella_sp._YIM_75703	-0.45	0.8771	0.9678	no	down	0.0032	0.0027	0.0037	0	0	0	0	0	0	0	0	0	0	0	0	0	0.040414	0	0	0	0	0	0	0	0	0	0	0	0	0	0.047807
s__Sphingomonas_sp._52NP12	-0.28	0.8771	0.9678	no	down	0.0072	0.0065	0.0079	0	0	0	0	0	0	0	0	0	0	0	0	0.09724	0	0	0	0	0	0	0	0	0	0	0	0	0	0	0.10297
s__PAUC26f_unclassified	-0.87	0.8771	0.9678	no	down	0.005	0.0036	0.0066	0	0	0	0	0	0	0	0	0	0	0	0	0.053792	0	0	0	0	0	0	0	0	0	0	0	0	0	0	0.086421
s__uncultured_Novosphingobium_sp.	-0.75	0.8771	0.9678	no	down	0.0029	0.0022	0.0037	0	0	0	0	0	0	0	0	0	0	0	0	0.033103	0	0	0	0	0	0	0	0	0	0	0	0	0	0	0.047807
s__uncultured_Sporosarcina_sp.	-0.6	0.8771	0.9678	no	down	0.0038	0.0031	0.0047	0	0	0	0	0	0	0	0	0	0	0	0	0	0.045925	0	0	0	0	0	0	0	0	0	0	0	0	0	0.060678
s__Pantoea_sp._Sc1	-1.52	0.8771	0.9678	no	down	0.0041	0.0022	0.0063	0	0	0	0	0	0	0	0	0	0	0.033307	0	0	0	0	0	0	0	0	0	0	0	0	0	0	0	0.081685	0
s__Domibacillus_unclassified	-0.63	0.8771	0.9678	no	down	0.0041	0.0033	0.0051	0	0	0	0	0	0	0	0	0	0	0	0	0.049654	0	0	0	0	0	0	0	0	0	0	0	0	0	0	0.066195
s__Nitrospirillum_amazonense	-0.69	0.8771	0.9678	no	down	0.0056	0.0044	0.0071	0	0	0	0	0	0	0	0	0	0	0	0	0.066206	0	0	0	0	0	0	0	0	0	0	0	0	0	0	0.091937
s__Streptomyces_sp._80546	-2.51	0.8771	0.9678	no	down	0.0051	0.0016	0.0091	0	0	0	0	0	0	0	0	0	0	0	0	0	0.023881	0	0	0	0	0	0	0	0	0	0	0	0	0	0.11768
s__R7C24_unclassified	-1.88	0.8771	0.9678	no	down	0.003	0.0013	0.0048	0	0	0	0	0	0	0	0	0	0	0	0	0	0.020207	0	0	0	0	0	0	0	0	0	0	0	0	0	0.062517
s__Arthrobacter_sp._BYNT2-3	-2.64	0.8771	0.9678	no	down	0.0061	0.0018	0.0112	0	0	0	0	0	0	0	0	0	0	0	0	0.026896	0	0	0	0	0	0	0	0	0	0	0	0	0	0	0.145261
s__Streptomyces_sp._E13(2011)	-1.08	0.8771	0.9678	no	down	0.0052	0.0034	0.0072	0	0	0	0	0	0	0	0	0	0	0	0	0.051723	0	0	0	0	0	0	0	0	0	0	0	0	0	0	0.093776
s__Hydrogenophaga_unclassified	-2.7	0.8771	0.9678	no	down	0.0014	0.0004	0.0026	0	0	0	0	0.00604	0	0	0	0	0	0	0	0	0	0	0	0	0	0	0	0	0	0	0	0	0	0.033549	0
s__Nocardioides_exalbidus	-2.4	0.8771	0.9678	no	down	0.0033	0.0011	0.0058	0	0	0	0	0	0	0	0	0	0	0	0	0.016551	0	0	0	0	0	0	0	0	0	0	0	0	0	0	0.075388
s__uncultured_Ramlibacter_sp.	-0.65	0.8771	0.9678	no	down	0.0058	0.0046	0.0072	0	0	0	0	0	0	0	0	0	0	0	0	0.068275	0	0	0	0	0	0	0	0	0	0	0	0	0	0	0.093776
s__Moraxellaceae_unclassified	-4.49	0.8771	0.9678	no	down	0.0022	0.0002	0.0045	0	0	0	0	0	0	0	0	0	0	0	0	0	0.003674	0	0	0	0	0	0	0	0	0	0	0	0	0	0.05884
s__URHD0088_unclassified	-0.3	0.8771	0.9678	no	down	0.0019	0.0017	0.0021	0	0	0	0	0	0	0	0	0	0	0	0	0	0.025718	0	0	0	0	0	0	0	0	0	0	0	0	0	0.027581
s__Lysobacter_sp._KVB24	-0.83	0.8771	0.9678	no	down	0.0037	0.0027	0.0048	0	0	0	0	0	0	0	0	0	0	0	0	0	0.040414	0	0	0	0	0	0	0	0	0	0	0	0	0	0.062517
s__Streptomyces_niveus	-1.45	0.8771	0.9678	no	down	0.0027	0.0015	0.0041	0	0	0	0	0	0	0	0	0	0	0	0	0.022758	0	0	0	0	0	0	0	0	0	0	0	0	0	0	0.053324
s__Adhaeribacter_unclassified	-1.42	0.8771	0.9678	no	down	0.0016	0.0009	0.0024	0	0	0	0	0	0	0	0	0	0	0	0	0	0.012859	0	0	0	0	0	0	0	0	0	0	0	0	0	0.031259
s__Hydrogenedensaceae_unclassified	-4.09	0.8771	0.9678	no	down	0.0017	0.0002	0.0034	0	0	0	0	0	0	0	0	0	0	0	0	0	0.003674	0	0	0	0	0	0	0	0	0	0	0	0	0	0.04413
s__Haloactinopolyspora_unclassified	-2.4	0.8771	0.9678	no	down	0.0021	0.0007	0.0037	0	0	0	0	0	0	0	0	0	0	0	0	0.010345	0	0	0	0	0	0	0	0	0	0	0	0	0	0	0.047807
s__Rugosimonospora_unclassified	-1.4	0.8771	0.9678	no	down	0.003	0.0017	0.0045	0	0	0	0	0	0	0	0	0	0	0	0	0	0.025718	0	0	0	0	0	0	0	0	0	0	0	0	0	0.05884
s__Actinoplanes_sp._8	-1.06	0.8771	0.9678	no	down	0.0018	0.0012	0.0025	0	0	0	0	0	0	0	0	0	0	0	0	0	0.01837	0	0	0	0	0	0	0	0	0	0	0	0	0	0.033097
s__Gemmatimonadales_unclassified	-3.75	0.8771	0.9678	no	down	0.0014	0.0002	0.0027	0	0	0	0	0	0	0	0	0	0	0	0	0	0.003674	0	0	0	0	0	0	0	0	0	0	0	0	0	0.034936
s__Aeromicrobium_unclassified	-2.44	0.8771	0.9678	no	down	0.0022	0.0007	0.0038	0	0	0	0	0	0	0	0	0	0	0	0	0	0.011022	0	0	0	0	0	0	0	0	0	0	0	0	0	0.049646
s__Solirubrobacter_phytolaccae	-1.88	0.8771	0.9678	no	down	0.003	0.0013	0.0048	0	0	0	0	0	0	0	0	0	0	0	0	0	0.020207	0	0	0	0	0	0	0	0	0	0	0	0	0	0.062517
s__Ottowia_unclassified	-1.12	0.8771	0.9678	no	down	0.0009	0.0006	0.0013	0	0	0	0	0	0	0	0	0	0	0.009252	0	0	0	0	0	0	0	0	0	0	0	0	0	0	0.016547	0	0
s__CCM19a_unclassified	-0.58	0.8771	0.9678	no	down	0.0003	0.0002	0.0003	0	0	0	0	0	0	0	0	0	0	0	0	0	0.003674	0	0	0	0	0	0	0	0	0	0	0	0	0	0.003677
s__Candidatus_Chloroploca_unclassified	-0.24	0.8771	0.9678	no	down	0.003	0.0028	0.0033	0	0	0	0	0	0	0	0	0	0	0	0	0.041379	0	0	0	0	0	0	0	0	0	0	0	0	0	0	0.042291
s__uncultured_Arenimonas_sp.	-1.77	0.8771	0.9678	no	down	0.0026	0.0012	0.0041	0	0	0	0	0	0	0	0	0	0	0	0	0.01862	0	0	0	0	0	0	0	0	0	0	0	0	0	0	0.053324
s__Catenulispora_sp.	-0.22	0.8771	0.9678	no	down	0.0007	0.0006	0.0007	0	0	0	0	0	0	0	0	0	0	0	0	0	0.009185	0	0	0	0	0	0	0	0	0	0	0	0	0	0.009194
s__Chitinophagales_unclassified	-2.39	0.8771	0.9678	no	down	0.0012	0.0004	0.0021	0	0	0	0	0	0	0	0	0	0	0	0	0	0.005511	0	0	0	0	0	0	0	0	0	0	0	0	0	0.027581
s__Spirosoma_unclassified	-1.38	0.8771	0.9678	no	down	0.0008	0.0005	0.0013	0	0	0	0	0	0	0.007223	0	0	0	0	0	0	0	0	0	0	0	0	0	0	0	0	0	0	0.016547	0	0
s__Amaricoccus_sp.	-1.15	0.8771	0.9678	no	down	0.0014	0.0009	0.002	0	0	0	0	0	0	0	0	0	0	0	0	0	0.012859	0	0	0	0	0	0	0	0	0	0	0	0	0	0.025742
s__uncultured_Mesorhizobium_sp.	-1.18	0.8771	0.9678	no	down	0.0018	0.0011	0.0025	0	0	0	0	0	0	0	0	0	0	0	0	0	0.016533	0	0	0	0	0	0	0	0	0	0	0	0	0	0.033097
s__NS11-12_marine_group_unclassified	-2.1	0.8771	0.9678	no	down	0.0017	0.0007	0.003	0	0	0	0	0	0	0	0	0	0	0	0	0.010345	0	0	0	0	0	0	0	0	0	0	0	0	0	0	0.038614
s__Parapusillimonas_granuli	-0.84	0.8771	0.9678	no	down	0.0026	0.0019	0.0034	0	0	0	0	0	0	0	0	0	0	0	0	0.028965	0	0	0	0	0	0	0	0	0	0	0	0	0	0	0.04413
s__Sporosarcina_sp._LKS-72	-0.71	0.8771	0.9678	no	down	0.0014	0.0011	0.0018	0	0	0	0	0	0	0	0	0	0	0	0	0	0.016533	0	0	0	0	0	0	0	0	0	0	0	0	0	0.023904
s__Sphingomonas_sp._ID0634	-1.04	0.8771	0.9678	no	down	0.0025	0.0017	0.0035	0	0	0	0	0	0	0	0	0	0	0	0	0.024827	0	0	0	0	0	0	0	0	0	0	0	0	0	0	0.045969
s__211ds20_unclassified	-1.67	0.8771	0.9678	no	down	0.0022	0.0011	0.0035	0	0	0	0	0	0	0	0	0	0	0	0	0.016551	0	0	0	0	0	0	0	0	0	0	0	0	0	0	0.045969
s__Planctomycetia_unclassified	-0.58	0.8771	0.9678	no	down	0.0005	0.0004	0.0006	0	0	0	0	0	0	0	0	0	0	0	0	0.006207	0	0	0	0	0	0	0	0	0	0	0	0	0	0	0.007355
s__vadinHA49_unclassified	-2.46	0.8771	0.9678	no	down	0.0007	0.0002	0.0011	0	0	0	0	0	0	0	0	0	0	0	0	0	0.003674	0	0	0	0	0	0	0	0	0	0	0	0	0	0.01471
s__Planctopirus_unclassified	-0.58	0.8771	0.9678	no	down	0.0005	0.0004	0.0006	0	0	0	0	0	0	0	0	0	0	0	0	0.006207	0	0	0	0	0	0	0	0	0	0	0	0	0	0	0.007355
s__Pseudonocardia_sp._TFS_701	-0.74	0.8771	0.9678	no	down	0.0016	0.0012	0.002	0	0	0	0	0	0	0	0	0	0	0	0	0.01862	0	0	0	0	0	0	0	0	0	0	0	0	0	0	0.025742
s__Stenotrophomonas_sp.	-2.7	0.8771	0.9678	no	down	0.0021	0.0006	0.0039	0	0	0	0	0	0	0	0	0	0	0	0.008528	0	0	0	0	0	0	0	0	0	0	0	0	0	0	0.051053	0
s__Ruminococcaceae_UCG-007_unclassified	-0.7	0.8771	0.9678	no	down	0.001	0.0008	0.0013	0	0	0	0	0	0	0.011557	0	0	0	0	0	0	0	0	0	0	0.017494	0	0	0	0	0	0	0	0	0	0
s__IMCC26207_unclassified	-2.22	0.8771	0.9678	no	down	0.0008	0.0003	0.0014	0	0	0	0	0	0	0	0	0	0	0	0	0.004138	0	0	0	0	0	0	0	0	0	0	0	0	0	0	0.018387
s__Hungatella_unclassified	-2.7	0.8771	0.9678	no	down	0.0007	0.0002	0.0013	0	0	0	0	0	0	0	0	0	0	0	0.002843	0	0	0	0	0	0	0	0	0	0	0	0	0	0.016547	0	0
s__uncultured_Cellvibrio_sp.	-0.65	0.8771	0.9678	no	down	0.0018	0.0014	0.0022	0	0	0	0	0	0	0	0	0	0	0.020354	0	0	0	0	0	0	0	0	0	0	0	0	0	0	0	0.029173	0
s__Defluviicoccus_unclassified	-2	0.8771	0.9678	no	down	0.0012	0.0005	0.002	0	0	0	0	0	0	0	0	0	0	0	0	0	0.007348	0	0	0	0	0	0	0	0	0	0	0	0	0.026256	0
s__Nonomuraea_sp._EUSNTS44	-1.47	0.8771	0.9678	no	down	0.0016	0.0009	0.0025	0	0	0	0	0	0	0	0	0	0	0	0	0	0.012859	0	0	0	0	0	0	0	0	0	0	0	0	0	0.033097
s__Mizugakiibacter_unclassified	-1.19	0.8771	0.9678	no	down	0.0011	0.0007	0.0016	0	0	0	0	0	0	0	0	0	0	0	0	0	0.011022	0	0	0	0	0	0	0	0	0	0	0	0	0	0.020226
s__Varibaculum_anthropi	-1	0.8771	0.9678	no	down	0.0016	0.0011	0.0022	0	0	0	0	0	0	0	0	0	0	0.016653	0	0	0	0	0	0	0	0	0	0	0	0	0	0	0.028581	0	0
s__Candidatus_Yanofskybacteria_unclassified	-0.58	0.8771	0.9678	no	down	0.0005	0.0004	0.0006	0	0	0	0	0	0	0	0	0	0	0	0	0	0.005511	0	0	0	0	0	0	0	0	0	0	0	0	0	0.007355
s__Acetivibrio_sp.	-1.7	0.8771	0.9678	no	down	0.0008	0.0004	0.0013	0	0	0	0	0	0	0	0	0	0.005337	0	0	0	0	0	0	0	0.017494	0	0	0	0	0	0	0	0	0	0
s__Oligoflexus_unclassified	-1.81	0.8771	0.9678	no	down	0.0005	0.0002	0.0007	0	0	0	0	0	0	0	0	0	0	0	0	0	0.003674	0	0	0	0	0	0	0	0	0	0	0	0	0	0.009194
s__Kaistia_unclassified	-2.39	0.8771	0.9678	no	down	0.0012	0.0004	0.0021	0	0	0	0	0	0	0	0	0	0	0	0	0	0.005511	0	0	0	0	0	0	0	0	0	0	0	0	0.027715	0
s__Streptococcus_sobrinus	-1.32	0.8771	0.9678	no	down	0.001	0.0006	0.0015	0	0	0	0	0	0	0	0	0	0	0.009252	0	0	0	0	0	0	0	0	0	0	0	0	0	0	0.019556	0	0
s__Candidatus_Collierbacteria_unclassified	-2.52	0.8771	0.9678	no	down	0.0012	0.0004	0.0023	0	0	0	0	0	0	0	0	0	0	0	0	0	0.005511	0	0	0	0	0	0	0	0	0	0	0	0	0	0.02942
s__Castellaniella_unclassified	-0.32	0.8771	0.9678	no	down	0.0009	0.0008	0.001	0	0	0	0	0	0	0	0	0	0	0	0	0.012414	0	0	0	0	0	0	0	0	0	0	0	0	0	0	0.012871
s__uncultured_Ethanoligenens_sp.	-2.09	0.8771	0.9678	no	down	0.001	0.0004	0.0017	0	0	0	0	0	0	0	0	0.006159	0	0	0	0	0	0	0	0	0	0	0	0	0	0.022202	0	0	0	0	0
s__Tepidimicrobium_unclassified	-0.81	0.8771	0.9678	no	down	0.0006	0.0004	0.0007	0	0	0	0	0	0	0	0	0	0	0	0	0.006207	0	0	0	0	0	0	0	0	0	0	0	0	0	0	0.009194
s__uncultured_Ammoniphilus_sp.	-1.7	0.8771	0.9678	no	down	0.0008	0.0004	0.0013	0	0	0	0	0	0	0	0	0	0	0	0	0	0.005511	0	0	0	0	0	0	0	0	0	0	0	0	0	0.016549
s__Stenotrophomonas_sp._W19	-3.46	0.8771	0.9678	no	down	0.0011	0.0002	0.0022	0	0	0	0	0	0.002837	0	0	0	0	0	0	0	0	0	0	0	0	0	0	0	0	0	0	0	0	0.029173	0
s__Shuttleworthia_unclassified	-1.19	0.8771	0.9678	no	down	0.0011	0.0007	0.0016	0	0	0	0	0	0	0.010113	0	0	0	0	0	0	0	0	0	0	0	0	0	0	0	0	0	0	0.02106	0	0
s__Anaerocolumna_unclassified	-1	0.8771	0.9678	no	down	0.0007	0.0005	0.001	0.008025	0	0	0	0	0	0	0	0	0	0	0	0	0	0	0	0	0	0	0	0	0	0	0	0	0	0	0.012871
s__Stella_unclassified	-1	0.8771	0.9678	no	down	0.0004	0.0003	0.0006	0	0	0	0	0	0	0	0	0	0	0	0	0.004138	0	0	0	0	0	0	0	0	0	0	0	0	0	0	0.007355
s__Limnochordaceae_unclassified	-1.22	0.8771	0.9678	no	down	0.0005	0.0003	0.0007	0	0	0	0	0	0	0	0	0	0	0	0	0.004138	0	0	0	0	0	0	0	0	0	0	0	0	0	0	0.009194
s__Ktedonobacter_sp._enrichment_culture_clone_CTBE_CDB1001E04	-1.42	0.8771	0.9678	no	down	0.0005	0.0003	0.0008	0	0	0	0	0	0	0	0	0	0	0	0	0.004138	0	0	0	0	0	0	0	0	0	0	0	0	0	0	0.011032
s__Lachnoclostridium_5_unclassified	-1.22	0.8771	0.9678	no	down	0.001	0.0006	0.0014	0	0	0	0	0	0	0	0	0	0	0	0	0.008276	0	0	0	0	0	0	0	0	0	0	0	0	0	0	0.018387
s__Tahibacter_aquaticus	-1.49	0.8771	0.9678	no	down	0.0009	0.0005	0.0014	0	0	0	0	0	0	0	0	0	0	0	0	0	0.007348	0	0	0	0	0	0	0	0	0	0	0	0	0	0.018387
s__uncultured_Sandaracinus_sp.	-0.22	0.8771	0.9678	no	down	0.0006	0.0006	0.0007	0	0	0	0	0	0	0	0	0	0	0	0	0.008276	0	0	0	0	0	0	0	0	0	0	0	0	0	0	0.009194
s__Brevibacillus_unclassified	-0.58	0.8771	0.9678	no	down	0.0003	0.0002	0.0003	0	0	0	0	0	0	0	0	0	0	0	0	0	0.003674	0	0	0	0	0	0	0	0	0	0	0	0	0	0.003677
s__uncultured_Nannocystis_sp.	-0.22	0.8771	0.9678	no	down	0.0006	0.0006	0.0007	0	0	0	0	0	0	0	0	0	0	0	0	0.008276	0	0	0	0	0	0	0	0	0	0	0	0	0	0	0.009194
s__Ferrovibrio_unclassified	-2.42	0.8771	0.9678	no	down	0.0009	0.0003	0.0016	0	0	0	0	0	0	0	0	0	0	0	0	0.004138	0	0	0	0	0	0	0	0	0	0	0	0	0	0	0.020226
s__MM2_unclassified	-0.49	0.8771	0.9678	no	down	0.0006	0.0005	0.0007	0	0	0	0	0	0	0	0	0	0	0	0	0	0.007348	0	0	0	0	0	0	0	0	0	0	0	0	0	0.009194
s__Blastopirellula_unclassified	-0.51	0.8771	0.9678	no	down	0.0008	0.0007	0.001	0	0	0	0	0	0	0	0	0	0	0	0	0.010345	0	0	0	0	0	0	0	0	0	0	0	0	0	0	0.012871
s__OLB13_unclassified	-0.81	0.8771	0.9678	no	down	0.0006	0.0004	0.0007	0	0	0	0	0	0	0	0	0	0	0	0	0.006207	0	0	0	0	0	0	0	0	0	0	0	0	0	0	0.009194
s__Actinocorallia_cavernae	-0.42	0.8771	0.9678	no	down	0.0007	0.0006	0.0008	0	0	0	0	0	0	0	0	0	0	0	0	0	0.009185	0	0	0	0	0	0	0	0	0	0	0	0	0	0.011032
s__Lachnotalea_glycerini	-0.68	0.8771	0.9678	no	down	0.0007	0.0005	0.0008	0	0	0	0	0	0	0	0	0.008213	0	0	0	0	0	0	0	0	0	0	0	0	0.01105	0	0	0	0	0	0
s__Beduinibacterium_massiliense	-0.58	0.8771	0.9678	no	down	0.0003	0.0002	0.0003	0	0	0	0	0	0	0	0.002751	0	0	0	0	0	0	0	0	0	0	0.004328	0	0	0	0	0	0	0	0	0
s__Brevundimonas_viscosa	-2.46	0.8771	0.9678	no	down	0.0006	0.0002	0.0011	0	0	0	0	0	0	0	0	0	0	0	0	0	0	0.002741	0	0	0	0	0	0	0	0	0	0.014384	0	0	0
s__cvE6_unclassified	-0.42	0.8771	0.9678	no	down	0.0003	0.0003	0.0004	0	0	0	0	0	0	0	0	0	0	0	0	0.004138	0	0	0	0	0	0	0	0	0	0	0	0	0	0	0.005516
s__uncultured_Treponema_sp.	-0.81	0.8771	0.9678	no	down	0.0005	0.0004	0.0007	0	0	0	0	0	0	0	0	0.006159	0	0	0	0	0	0	0	0	0	0	0	0	0	0	0	0	0	0.008752	0
s__Pseudoxanthomonas_helianthi	-1	0.8771	0.9678	no	down	0.0003	0.0002	0.0004	0	0	0	0	0	0	0	0	0	0	0	0	0	0.003674	0	0	0	0	0	0	0	0	0	0	0	0	0	0.005516
s__Rickettsiaceae_unclassified	-2	0.8771	0.9678	no	down	0.0005	0.0002	0.0008	0	0	0	0	0	0	0	0	0	0	0	0	0	0.003674	0	0	0	0	0	0	0	0	0	0	0	0.01053	0	0
s__Chthonobacter_unclassified	-0.58	0.8771	0.9678	no	down	0.0005	0.0004	0.0006	0	0	0	0	0	0	0	0	0	0	0	0	0.006207	0	0	0	0	0	0	0	0	0	0	0	0	0	0.007293	0
s__Ammoniibacillus_agariperforans	-1	0.8771	0.9678	no	down	0.0004	0.0003	0.0006	0	0	0	0	0	0	0	0	0	0	0	0	0.004138	0	0	0	0	0	0	0	0	0	0	0	0	0	0	0.007355
s__Actinopolymorpha_cephalotaxi	-1	0.8771	0.9678	no	down	0.0003	0.0002	0.0004	0	0	0	0	0	0	0	0	0	0	0	0	0	0.003674	0	0	0	0	0	0	0	0	0	0	0	0	0	0.005516
s__Methylocystaceae_unclassified	-0.58	0.8771	0.9678	no	down	0.0003	0.0002	0.0003	0	0	0	0	0	0	0	0	0	0	0	0	0	0.003674	0	0	0	0	0	0	0	0	0	0	0	0	0	0.003677
s__Rickettsiales_unclassified	-0.58	0.8771	0.9678	no	down	0.0003	0.0002	0.0003	0	0	0	0	0	0	0	0	0	0	0	0	0	0.003674	0	0	0	0	0	0	0	0	0	0	0	0	0	0.003677
s__Robinsoniella_sp.	-0.49	0.8783	0.9678	no	down	0.0397	0.0334	0.047	0	0.010907	0.092522	0	0.00453	0	0.17336	0.13342	0.086232	0	0	0	0	0	0	0	0	0.018952	0.02885	0	0.066977	0.453064	0.006831	0	0.036758	0	0	0
s__Gaiella_unclassified	0.54	0.8797	0.9678	no	up	0.2796	0.3266	0.2253	0	0	0	0	0	0	0	0	0	0	0	0	2.32342	2.57545	0	0	0	0	0	0	0	0	0	0	0.05274	0	0	2.87579
s__Staphylococcus_hominis	0.43	0.8797	0.9678	no	up	0.1404	0.1595	0.1183	0	0	0	0	0.00755	0	0	0	0	0	2.38514	0	0	0	0	0	0	0	0	0	0	0	0	0	0	0.873986	0.663691	0
s__Bryobacter_unclassified	0.14	0.8797	0.9678	no	up	0.0612	0.064	0.0579	0	0	0	0	0	0	0	0	0	0	0	0	0.399305	0.560281	0	0	0	0	0	0	0	0	0	0	0	0.061675	0	0.691367
s__TK10_unclassified	0.71	0.8797	0.9678	no	up	0.0787	0.0961	0.0586	0	0	0	0	0	0	0	0	0	0	0	0	0.703439	0.738468	0	0	0	0	0	0	0	0	0	0	0.012785	0	0	0.748368
s__Roseiflexaceae_unclassified	-0.4	0.8797	0.9678	no	down	0.0573	0.0499	0.0658	0	0	0	0	0	0	0	0	0	0	0	0	0.469649	0.279222	0	0	0	0	0	0	0	0	0	0	0.006393	0	0	0.849499
s__Ramlibacter_unclassified	-1.01	0.8797	0.9678	no	down	0.0585	0.0398	0.0802	0	0	0	0	0	0	0	0	0	0	0	0	0.436546	0.159818	0	0	0	0	0	0.888377	0	0	0	0	0	0	0	0.154454
s__uncultured_Solirubrobacter_sp.	-0.1	0.8797	0.9678	no	down	0.04	0.0387	0.0414	0	0	0	0	0	0	0	0	0	0	0	0	0.34965	0.23146	0	0	0	0	0	0	0	0	0	0	0	0.003009	0	0.535074
s__Pajaroellobacter_unclassified	0.35	0.8797	0.9678	no	up	0.0267	0.0296	0.0233	0	0	0	0	0	0	0	0	0	0	0	0	0.279306	0.165329	0	0	0	0	0	0	0	0	0	0	0	0	0.016045	0.286844
s__Subgroup_10_unclassified	-0.27	0.8797	0.9678	no	down	0.0361	0.033	0.0398	0	0	0	0	0	0	0	0	0	0	0	0	0.328961	0.165329	0	0	0	0	0	0	0	0	0	0	0.011187	0	0	0.505654
s__Gemmatirosa_unclassified	-0.3	0.8797	0.9678	no	down	0.0185	0.0167	0.0205	0	0	0	0	0	0	0	0	0	0	0	0	0.091033	0.159818	0	0	0	0	0	0	0	0	0	0	0	0	0.005835	0.261101
s__Acidimicrobiia_unclassified	0.19	0.8797	0.9678	no	up	0.007	0.0074	0.0065	0	0	0	0	0	0	0	0	0	0	0	0	0.006207	0.104708	0	0	0	0	0	0	0	0	0	0	0.011187	0	0	0.07355
s__uncultured_Kouleothrix_sp.	-0.58	0.8797	0.9678	no	down	0.0232	0.0189	0.0282	0	0	0	0	0	0	0	0	0	0	0	0	0.213101	0.069805	0	0	0	0	0	0	0	0	0	0	0.004795	0	0	0.362232
s__Nocardioides_sp.	-0.84	0.8797	0.9678	no	down	0.0178	0.013	0.0233	0	0	0	0	0	0	0	0	0	0	0	0	0.070344	0.124915	0	0	0	0	0	0	0	0	0	0	0	0	0.039384	0.26294
s__IS-44_unclassified	-0.02	0.8797	0.9678	no	down	0.0143	0.0142	0.0144	0	0	0	0	0	0	0	0	0	0	0	0	0.082757	0.130426	0	0	0	0	0	0	0	0	0	0	0.003196	0	0	0.183874
s__Saprospiraceae_unclassified	-0.39	0.8797	0.9678	no	down	0.0171	0.015	0.0196	0	0	0	0	0	0	0	0	0	0	0	0	0.086895	0.137774	0	0	0	0	0	0	0	0	0	0	0.006393	0	0	0.24823
s__Nordella_unclassified	0.15	0.8797	0.9678	no	up	0.0158	0.0165	0.0149	0	0	0	0	0	0	0	0	0	0	0	0	0.132412	0.11573	0	0	0	0	0	0	0	0	0	0	0.007991	0	0	0.185713
s__Opitutus_unclassified	-0.41	0.8797	0.9678	no	down	0.0145	0.0126	0.0167	0	0	0	0	0	0	0	0	0	0	0	0	0.051723	0.137774	0	0	0	0	0	0	0.003827	0	0	0	0	0	0	0.213294
s__Pir4_lineage_unclassified	0.21	0.8797	0.9678	no	up	0.0204	0.0218	0.0188	0	0	0	0	0	0	0	0	0	0	0	0	0.217238	0.110219	0	0	0	0	0	0	0	0	0	0	0	0	0.005835	0.239036
s__Flavonifractor_plautii	1.87	0.8797	0.9678	no	up	0.0171	0.0259	0.0071	0	0	0	0	0.01057	0.377278	0	0	0	0	0	0	0	0	0	0.051918	0	0	0	0	0	0	0	0	0.039955	0	0	0
s__Anaeroplasma_unclassified	0.53	0.8797	0.9678	no	up	0.0269	0.0314	0.0217	0	0	0	0	0	0	0.466628	0	0.004106	0	0	0	0	0	0	0	0	0.160359	0.12117	0	0	0	0	0	0	0	0	0
s__uncultured_Nocardioides_sp.	-0.77	0.8797	0.9678	no	down	0.0149	0.0112	0.0191	0	0	0	0	0	0	0	0	0	0	0	0	0.05793	0.110219	0	0	0	0	0	0	0	0	0	0	0	0.025573	0	0.222488
s__Herpetosiphon_unclassified	-2.16	0.8797	0.9678	no	down	0.0115	0.0044	0.0196	0	0	0	0	0	0	0	0	0	0	0	0	0.016551	0.049599	0	0	0	0	0	0	0	0	0	0	0.003196	0	0	0.251908
s__Elusimicrobium_unclassified	0.51	0.8797	0.9678	no	up	0.0062	0.0071	0.005	0	0	0	0	0	0	0.082346	0.024758	0	0	0	0	0	0	0	0	0	0.037903	0.027408	0	0	0	0	0	0	0	0	0
s__Clostridium]_innocuum_group_unclassified	-0.64	0.8797	0.9678	no	down	0.0108	0.0086	0.0134	0.019259	0.006817	0	0	0.03322	0.069499	0	0	0	0	0	0	0	0	0	0	0	0	0	0	0	0	0	0.067492	0.103882	0	0.002917	0
s__Flavisolibacter_unclassified	-2.58	0.8797	0.9678	no	down	0.0083	0.0025	0.0149	0	0	0	0	0	0	0	0	0	0	0	0	0.008276	0.029392	0	0	0	0	0	0	0	0	0	0	0	0	0.002917	0.191229
s__UTCFX1_unclassified	-0.11	0.8797	0.9678	no	down	0.0093	0.009	0.0097	0	0	0	0	0	0	0	0	0	0	0	0	0.109654	0.025718	0	0	0	0	0	0	0	0	0	0	0.007991	0	0	0.11768
s__Isosphaeraceae_unclassified	-0.44	0.8797	0.9678	no	down	0.0087	0.0075	0.0102	0	0	0	0	0	0	0	0	0	0	0	0	0.080689	0.031229	0	0	0	0	0	0	0	0	0	0	0	0	0.064181	0.068033
s__Bacillus_unclassified	-0.81	0.8797	0.9678	no	down	0.0087	0.0065	0.0114	0	0	0	0	0	0	0	0	0	0	0	0	0.076551	0.020207	0	0	0	0	0	0	0	0	0	0	0	0.004513	0	0.143422
s__Faecalitalea_unclassified	-0.73	0.8797	0.9678	no	down	0.0077	0.0059	0.0098	0	0	0	0.031861	0	0.056734	0	0	0	0	0	0	0	0	0	0.004153	0	0	0	0	0	0	0	0.123735	0	0	0	0
s__Geminicoccaceae_unclassified	3.01	0.8797	0.9678	no	up	0.0072	0.0121	0.0015	0	0	0	0	0	0	0	0	0	0	0	0	0.177929	0.003674	0	0	0	0	0	0	0	0	0	0	0.014384	0	0	0.005516
s__Armatimonadetes_unclassified	-1.23	0.8797	0.9678	no	down	0.0028	0.0017	0.004	0	0	0	0	0	0	0	0	0	0	0	0	0.012414	0.012859	0	0	0	0	0	0	0	0	0	0	0.004795	0	0	0.047807
s__Entotheonellaceae_unclassified	2.3	0.8797	0.9678	no	up	0.0037	0.0059	0.0012	0	0	0	0	0	0	0	0	0	0	0	0	0.084826	0.003674	0	0	0	0	0	0	0	0	0	0	0.004795	0	0	0.011032
s__Oscillospira_unclassified	0.18	0.8797	0.9678	no	up	0.0016	0.0017	0.0015	0	0.005453	0	0	0.01963	0	0	0	0	0	0	0	0	0	0	0	0	0	0	0	0	0	0	0.013123	0.006393	0	0	0
s__JG30a-KF-32_unclassified	-0.39	0.8797	0.9678	no	down	0.0015	0.0013	0.0017	0	0	0	0	0	0	0	0	0	0	0	0	0.014483	0.005511	0	0	0	0	0	0	0	0	0	0	0.003196	0	0	0.018387
s__Obscuribacterales_unclassified	-0.26	0.8797	0.9678	no	down	0.0016	0.0015	0.0018	0	0	0	0	0	0	0	0	0	0	0	0	0.004138	0.01837	0	0	0	0	0	0	0	0	0	0	0	0.012034	0	0.011032
s__uncultured_Anaerofilum_sp.	0.42	0.8797	0.9678	no	up	0.0014	0.0016	0.0012	0	0	0	0	0	0	0	0.005502	0.018478	0	0	0	0	0	0	0	0	0.005831	0	0	0	0.009209	0	0	0	0	0	0
s__uncultured_Acinetobacter_sp.	-3.61	0.8852	0.9733	no	down	0.0582	0.0094	0.1144	0.01605	0	0.104768	0	0	0.007092	0	0.009628	0	0	0	0	0	0	0.004112	0	0	0	0	0.291605	0	0	0	0	0	0.194052	1.0021	0
s__Ruminococcaceae_UCG-004_unclassified	1.17	0.8875	0.9748	no	up	0.3043	0.4102	0.1821	0.049754	0.051806	3.27365	0.100362	0.0906	0.280831	0.928922	0.184312	1.06352	0	0	0	0	0	0.128838	0.301124	0	0.109336	0.287058	0	0.859215	0.219165	0.479899	0.104987	0.006393	0	0	0
s__Ruminococcaceae_UCG-009_unclassified	-0.06	0.8875	0.9748	no	down	0.0635	0.0622	0.065	0.033704	0.014997	0.04354	0.205502	0.03926	0.04255	0.112684	0.071524	0.090338	0	0	0	0	0	0.279605	0.026997	0	0.204094	0.0577	0	0.124385	0.186014	0.051235	0.065617	0.129453	0	0	0
s__Alistipes_indistinctus	-0.25	0.8888	0.9753	no	down	0.0588	0.054	0.0642	0.107532	0.02454	0.091161	0.172048	0.12231	0.087937	0.078012	0.006877	0.014372	0	0	0	0	0	0.105537	0.112143	0	0.004373	0.049045	0.467924	0.030618	0.016576	0.025617	0.022497	0.0879	0.018051	0	0
s__Adlercreutzia_unclassified	-0.63	0.8896	0.9753	no	down	0.0204	0.0163	0.0252	0.036914	0.014997	0	0.07328	0.04077	0.078009	0	0	0	0	0	0	0	0	0	0	0	0	0	0	0	0.022101	0.042696	0.022497	0.239728	0	0	0
s__Actinobacteria_unclassified	-0.34	0.896	0.9753	no	down	0.2518	0.2238	0.2841	0.00642	0	0.073473	0	0	0.014183	0.007223	0	0	0	0	0	1.88687	1.36855	0	0	0	0	0	2.29893	0	0	0	0.013123	0.03516	0.082735	0	1.26322
s__Atopobiaceae_unclassified	-0.25	0.9004	0.9753	no	down	0.0124	0.0114	0.0136	0	0.019087	0.019049	0.023896	0.03775	0.00851	0	0	0.018478	0	0	0	0	0	0.04386	0	0	0.002916	0	0	0.013395	0.055252	0.003416	0.020622	0.081507	0	0	0
s__Flavonifractor_sp.	0.05	0.9034	0.9753	no	up	0.0337	0.0342	0.0331	0.067408	0.062713	0.205453	0	0.08909	0.03404	0	0.011004	0.024638	0	0	0	0	0	0.019189	0.101759	0	0.016036	0.007213	0	0.076545	0.058935	0.010247	0.159355	0	0	0	0
s__Parabacteroides_distasonis	0.01	0.9062	0.9753	no	up	0.1825	0.1833	0.1817	0.568154	0.188139	0.402743	0.364807	0.555681	0.330473	0.036117	0.070148	0	0	0	0	0	0	0.233004	0.471414	0	0.141408	0.209163	0.691713	0	0.077352	0.204939	0.159355	0.362788	0.043624	0	0
s__Allobaculum_unclassified	3.52	0.908	0.9753	no	up	0.1566	0.2717	0.0237	0	0	0	0	0	0	0.095348	0.792264	0.13756	3.05073	0	0	0	0	0	0	0	0.157444	0.024523	0	0.038272	0.088403	0	0	0	0	0	0
s__uncultured_Insolitispirillum_sp.	1.35	0.908	0.9753	no	up	0.0174	0.0243	0.0095	0	0	0	0	0	0	0.332274	0.013755	0.004106	0.014231	0	0	0	0	0	0	0	0.086011	0.030293	0	0.003827	0.003683	0	0	0	0	0	0
s__DTU014_unclassified	0.8	0.908	0.9753	no	up	0.0085	0.0106	0.0061	0	0	0	0.082838	0	0	0	0.008253	0.049275	0	0	0	0	0	0.019189	0.014537	0	0.027698	0.015868	0	0.02105	0	0	0	0	0	0	0
s__Sphingopyxis_sp._DS68-4	1.1	0.908	0.9753	no	up	0.0032	0.0043	0.002	0.00642	0	0.028573	0	0	0	0	0.016506	0	0	0	0	0	0	0.012336	0	0	0.007289	0	0	0.003827	0.005525	0	0	0.009589	0	0	0
s__Streptococcus_parasanguinis	-2.63	0.9176	0.9753	no	down	0.0191	0.0056	0.0347	0	0	0	0	0	0	0	0	0	0	0.051811	0.011371	0	0	0.020559	0	0	0	0	0	0	0	0	0	0	0.192548	0.258183	0
s__Rhodopseudomonas_unclassified	-1.25	0.9176	0.9753	no	down	0.0026	0.0016	0.0038	0	0	0.006803	0	0	0.00851	0	0	0	0	0	0	0	0	0.008224	0	0	0	0	0	0	0	0	0	0	0	0.008752	0.040452
s__uncultured_Allobaculum_sp.	1.9	0.9187	0.9753	no	up	0.1127	0.1708	0.0457	0	0	0	0	0	0.004255	0.199364	1.66568	0.258695	0.122741	0	0	0	0	0.311129	0	0	0.021867	0.06924	0	0.055495	0.414388	0	0.028121	0.004795	0	0	0
s__Eubacterium]_brachy_group_unclassified	0.1	0.9216	0.9753	no	up	0.0111	0.0114	0.0106	0.008025	0	0.019049	0.009558	0.0302	0.00851	0.007223	0.006877	0	0.081827	0	0	0	0	0	0	0	0.011662	0.030293	0	0.003827	0	0.011955	0	0.067124	0.013539	0	0
s__KD4-96_unclassified	0.91	0.9233	0.9753	no	up	0.2279	0.2911	0.155	0	0	0	0	0	0	0	0	0	0	0.005551	0	1.84549	2.51483	0	0	0	0	0	0	0	0	0	0.00375	0.038356	0	0	1.97297
s__Acidobacteria_unclassified	0.85	0.9233	0.9753	no	up	0.0416	0.0524	0.0291	0.008025	0	0	0	0	0	0	0	0	0	0	0	0.374478	0.404137	0	0	0	0	0	0	0	0	0	0	0.009589	0	0.008752	0.360393
s__Chthoniobacter_unclassified	0.93	0.9233	0.9753	no	up	0.0089	0.0114	0.006	0.00642	0	0	0	0	0	0	0	0	0	0	0	0.041379	0.123078	0	0	0	0	0	0	0	0	0	0	0.009589	0	0.005835	0.062517
s__Eubacterium_sp._JCM_9976	0.68	0.9233	0.9753	no	up	0.0039	0.0048	0.003	0	0.021813	0	0	0.02265	0.026948	0	0	0	0	0	0	0	0	0	0.010384	0	0	0	0	0	0	0	0.016873	0.011187	0	0	0
s__uncultured_Faecalibacterium_sp.	-0.15	0.9233	0.9753	no	down	0.0058	0.0055	0.0061	0	0	0	0	0	0	0	0	0.03901	0.019567	0.024055	0	0	0	0	0	0	0	0	0	0.005741	0.016576	0	0	0	0.057163	0	0
s__Hydrogenoanaerobacterium_sp._YN3	1.2	0.9233	0.9753	no	up	0.0017	0.0023	0.001	0.008025	0	0.012246	0	0.01359	0	0	0	0	0	0	0	0	0	0	0	0	0	0.004328	0	0	0	0	0.005624	0.003196	0	0	0
s__Fournierella_unclassified	-0.3	0.9249	0.9753	no	down	0.1873	0.1692	0.2082	0.17173	0.249489	0.201372	0.044605	0.17818	0.021275	0.330829	0.247583	0.802776	0	0	0	0	0	0.29057	0.068532	0	0.21284	0.245225	0	0.589395	0.933753	0.389384	0.044994	0.222148	0	0	0
s__Family_XIII_AD3011_group_unclassified	-0.84	0.9249	0.9753	no	down	0.0531	0.0389	0.0695	0.014445	0.006817	0	0.065315	0.244621	0.048224	0.010113	0.012379	0.164251	0.010673	0	0	0.006207	0	0	0.049841	0	0.008747	0.007213	0	0.076545	0.471481	0.030741	0.009374	0.249317	0	0	0
s__Kineothrix_sp.	-1.71	0.9336	0.9753	no	down	0.0539	0.0262	0.086	0.231114	0.035446	0.006803	0.011151	0	0	0	0	0	0.10851	0	0	0	0	0	0	0	0	0.002885	0	0	0	0.599447	0.230596	0.284477	0	0	0
s__Enterococcus_faecalis	-2.22	0.9375	0.9753	no	down	0.0476	0.0176	0.0822	0.024074	0	0.114292	0	0.03926	0.060989	0	0.008253	0.016425	0	0	0	0	0	0	0	0	0	0.037505	0.922284	0	0	0	0.056243	0.039955	0	0.013128	0
s__Gemmatimonadaceae_unclassified	0.73	0.9397	0.9753	no	up	0.4272	0.5242	0.3154	0	0	0	0	0	0	0	0	0	0	0	0	4.82269	3.04021	0	0	0	0	0	0	0	0	0	0	0.051142	0	0	4.04891
s__Pedosphaeraceae_unclassified	0.82	0.9397	0.9753	no	up	0.1421	0.1781	0.1006	0	0	0	0	0	0	0	0	0	0	0	0	0.920677	1.75065	0	0	0	0	0	0	0	0	0	0	0	0.013539	0	1.29448
s__Elsterales_unclassified	1.2	0.9397	0.9753	no	up	0.1109	0.1504	0.0654	0	0	0	0	0	0	0	0	0	0	0	0	0.589647	1.66615	0	0	0	0	0	0	0	0	0	0	0.011187	0	0	0.838466
s__Acidothermus_unclassified	1.38	0.9397	0.9753	no	up	0.031	0.0435	0.0167	0	0	0	0	0	0	0	0	0	0	0	0	0.049654	0.602531	0	0	0	0	0	0	0	0	0	0	0.003196	0	0	0.213294
s__Subgroup_2_unclassified	3.35	0.9397	0.9753	no	up	0.0143	0.0245	0.0024	0	0	0	0	0	0	0	0	0	0	0	0	0.01862	0.349027	0	0	0	0	0	0	0	0	0	0	0.009589	0	0	0.022065
s__BIrii41_unclassified	0.69	0.9397	0.9753	no	up	0.0799	0.0971	0.0602	0	0	0	0	0	0	0	0	0	0	0	0	0.879298	0.576814	0	0	0	0	0	0	0	0	0	0	0.006393	0	0	0.775949
s__Ellin6067_unclassified	0.66	0.9397	0.9753	no	up	0.0616	0.0744	0.047	0	0	0	0	0	0	0	0	0	0	0	0	0.463442	0.65213	0	0	0	0	0	0	0	0.003683	0	0	0	0	0	0.606785
s__Reyranella_unclassified	0.82	0.9397	0.9753	no	up	0.03	0.0376	0.0213	0	0	0	0	0	0	0	0	0	0	0	0	0.213101	0.350864	0	0	0	0	0	0	0	0	0	0	0	0.02106	0	0.255585
s__Pirellula_unclassified	0.42	0.9397	0.9753	no	up	0.0403	0.0456	0.0341	0	0	0	0	0	0	0	0	0	0	0	0	0.430339	0.253504	0	0	0	0	0	0	0	0	0	0	0	0	0.018963	0.424749
s__Acetobacteraceae_unclassified	0.7	0.9397	0.9753	no	up	0.0145	0.0176	0.0108	0	0	0	0	0	0	0	0	0	0	0	0	0.045517	0.218601	0	0	0	0	0	0	0	0	0	0	0	0	0.030632	0.110325
s__Pirellulaceae_unclassified	0.66	0.9397	0.9753	no	up	0.0307	0.0369	0.0234	0	0	0	0	0	0	0	0	0	0	0	0	0.322754	0.23146	0	0	0	0	0	0	0	0	0	0	0.004795	0	0	0.299715
s__Caldilineaceae_unclassified	0.2	0.9397	0.9753	no	up	0.0328	0.035	0.0304	0	0	0	0	0	0	0	0	0	0	0	0	0.407581	0.117567	0	0	0	0	0	0	0	0	0	0	0.004795	0	0	0.389813
s__Terrimonas_unclassified	1.01	0.9397	0.9753	no	up	0.0181	0.0236	0.0117	0	0	0	0	0	0	0	0	0	0	0	0	0.211032	0.143285	0	0	0	0	0	0	0	0	0	0	0.003196	0	0	0.148938
s__Nakamurella_unclassified	0.5	0.9397	0.9753	no	up	0.0144	0.0166	0.0117	0	0	0	0	0	0	0	0	0	0	0	0	0.064137	0.185536	0	0	0	0	0	0	0	0	0	0	0	0.025573	0	0.126873
s__Jatrophihabitans_unclassified	0.22	0.9397	0.9753	no	up	0.0087	0.0093	0.008	0	0	0	0	0	0	0	0	0	0	0	0	0.051723	0.088175	0	0	0	0	0	0	0	0	0	0	0	0	0.018963	0.084582
s__Hyphomicrobium_unclassified	0.67	0.9397	0.9753	no	up	0.015	0.0182	0.0114	0	0	0	0	0	0	0	0	0	0	0	0	0.15517	0.117567	0	0	0	0	0	0	0	0	0	0	0.003196	0	0	0.145261
s__Ardenticatenales_unclassified	1.63	0.9397	0.9753	no	up	0.0062	0.009	0.0029	0	0	0	0	0	0	0	0	0	0	0	0	0.122067	0.012859	0	0	0	0	0	0	0	0	0	0	0.003196	0	0	0.034936
s__Parcubacteria_unclassified	0.93	0.9397	0.9753	no	up	0.0045	0.0057	0.003	0	0	0	0	0	0	0	0	0	0	0	0	0.031034	0.05511	0	0	0	0	0	0	0	0	0	0	0	0	0.004376	0.034936
s__Izimaplasmatales_unclassified	2.02	0.9397	0.9753	no	up	0.0085	0.013	0.0032	0	0	0	0	0	0	0.180584	0.01513	0	0	0	0	0	0	0	0	0	0.03353	0	0	0.007654	0	0	0	0	0	0	0
s__Candidatus_Nomurabacteria_unclassified	0.53	0.9397	0.9753	no	up	0.0022	0.0026	0.0018	0	0	0	0	0	0	0	0	0	0	0	0	0.033103	0.005511	0	0	0	0	0	0	0	0	0	0	0.003196	0	0	0.020226
s__Negativibacillus_unclassified	-0.06	0.9401	0.9753	no	down	0.012	0.0117	0.0122	0.004815	0	0	0	0.01661	0	0.020225	0.057769	0.047222	0.007115	0	0	0	0	0.02193	0	0	0.045192	0.027408	0	0.024877	0	0.049527	0.005624	0.006393	0	0	0
s__uncultured_Oscillibacter_sp.	-0.88	0.9419	0.9753	no	down	0.0662	0.0475	0.0877	0.102717	0	0.047622	0.105141	0.01359	0.004255	0.044785	0	0.277173	0	0	0	0	0	0.117873	0	0	0.024783	0.002885	0	0.80372	0.16023	0.122963	0.013123	0.012785	0	0	0
s__Lactobacillus_intestinalis	-1.47	0.9426	0.9753	no	down	0.1801	0.0988	0.274	0	0.115883	0.017688	0.122664	0.02416	0.112049	0.517192	0.265464	0.07186	0	0	0	0	0	0.234375	0	0	0.731821	1.7786	0	0.0421	0.745898	0.061482	0.065617	0.135846	0	0	0
s__Tyzzerella_unclassified	-0.24	0.9443	0.9753	no	down	0.2744	0.253	0.2991	0.459017	0.267212	0.379612	0.36162	0.372971	0.269484	0.346721	0.258586	0.422946	0.033798	0	0	0	0	0.623629	0.340581	0	0.425681	0.683746	0	0.300438	0.281784	0.736073	0.247469	0.866216	0	0.005835	0
s__Negativibacillus_massiliensis	1.02	0.9571	0.9753	no	up	0.0579	0.0757	0.0374	0.014445	0	0	0.962197	0.02114	0.063825	0	0	0.051328	0	0	0	0	0	0.02193	0.137063	0	0.120998	0.070683	0	0	0	0	0.15748	0	0	0	0
s__Ileibacterium_valens	7.24	0.9589	0.9753	no	up	0.0244	0.0453	0.0003	0	0	0	0	0	0	0	0	0	0.679522	0	0	0	0	0	0	0	0	0	0	0	0	0	0	0	0.004513	0	0
s__Paramuribaculum_intestinale	8.36	0.9589	0.9753	no	up	0.053	0.0985	0.0003	0	0	0	0	0	0	0	0	0	1.47823	0	0	0	0	0	0	0	0	0	0	0	0	0	0	0	0	0.004376	0
s__Actinotignum_unclassified	8.53	0.9589	0.9753	no	up	0.0597	0.1111	0.0003	0	0	0	0	0	0	0	0	0	0	1.66719	0	0	0	0	0	0	0	0	0	0	0	0	0	0	0.004513	0	0
s__Ktedonobacteraceae_unclassified	0.3	0.9589	0.9753	no	up	0.0148	0.0163	0.0132	0	0	0	0	0	0	0	0	0	0	0	0	0	0.244319	0	0	0	0	0	0	0	0	0	0	0	0	0	0.171003
s__Chujaibacter_unclassified	0.05	0.9589	0.9753	no	up	0.011	0.0111	0.0107	0	0	0	0	0	0	0	0	0	0	0	0	0	0.167166	0	0	0	0	0	0	0	0	0	0	0	0	0	0.139744
s__uncultured_Intrasporangium_sp.	2.02	0.9589	0.9753	no	up	0.0282	0.0433	0.0107	0	0	0	0	0	0	0	0	0	0	0	0	0.649646	0	0	0	0	0	0	0	0	0	0	0	0	0	0	0.139744
s__Candidatus_Koribacter_unclassified	2.07	0.9589	0.9753	no	up	0.0043	0.0067	0.0016	0	0	0	0	0	0	0	0	0	0	0	0	0	0.101034	0	0	0	0	0	0	0	0	0	0	0	0	0	0.020226
s__Brevibacterium_sp._TUT1201	1.95	0.9589	0.9753	no	up	0.017	0.0259	0.0067	0	0	0	0	0	0	0	0	0	0	0.388579	0	0	0	0	0	0	0	0	0	0	0	0	0	0	0.087248	0	0
s__A21b_unclassified	4.48	0.9589	0.9753	no	up	0.005	0.0089	0.0004	0	0	0	0	0	0	0	0	0	0	0	0	0	0.1341	0	0	0	0	0	0	0	0	0	0	0.004795	0	0	0
s__Subgroup_13_unclassified	3.55	0.9589	0.9753	no	up	0.0027	0.0047	0.0004	0	0	0	0	0	0	0	0	0	0	0	0	0	0.069805	0	0	0	0	0	0	0	0	0	0	0	0	0	0.005516
s__uncultured_Rhodanobacter_sp.	3.05	0.9589	0.9753	no	up	0.0172	0.029	0.0035	0	0	0	0	0	0	0	0	0	0	0	0	0.434477	0	0	0	0	0	0	0	0	0	0	0	0	0	0	0.045969
s__Bradyrhizobiaceae_unclassified	2.43	0.9589	0.9753	no	up	0.008	0.0129	0.0024	0	0	0	0	0	0	0	0	0	0	0	0	0	0.192884	0	0	0	0	0	0	0	0	0	0	0	0	0	0.031259
s__Bradyrhizobium_sp._ISA0408	0.28	0.9589	0.9753	no	up	0.0104	0.0113	0.0093	0	0	0	0	0	0	0	0	0	0	0	0	0	0.169003	0	0	0	0	0	0	0	0	0	0	0	0	0	0.121357
s__Dokdonella_unclassified	0.46	0.9589	0.9753	no	up	0.007	0.008	0.0058	0	0	0	0	0	0	0	0	0	0	0	0	0	0.119404	0	0	0	0	0	0	0	0	0	0	0	0	0	0.075388
s__Micromonospora_echinospora	0.07	0.9589	0.9753	no	up	0.0078	0.008	0.0076	0	0	0	0	0	0	0	0	0	0	0	0	0.119998	0	0	0	0	0	0	0	0	0	0	0	0	0	0	0.099292
s__Acidobacteriaceae_(Subgroup_1)_unclassified	3.37	0.9589	0.9753	no	up	0.0018	0.0031	0.0003	0	0	0	0	0	0	0	0	0	0	0	0	0	0.045925	0	0	0	0	0	0	0	0	0	0	0	0	0	0.003677
s__Rikenellaceae_RC9_gut_group_unclassified	3.57	0.9589	0.9753	no	up	0.0089	0.0154	0.0013	0	0	0	0	0	0	0	0	0	0.231251	0	0	0	0	0	0	0	0	0.01731	0	0	0	0	0	0	0	0	0
s__AKAU4049_unclassified	5.81	0.9589	0.9753	no	up	0.0122	0.0225	0.0004	0	0	0	0	0	0	0	0	0	0	0	0	0.337237	0	0	0	0	0	0	0	0	0	0	0	0	0	0	0.005516
s__Pedosphaera_unclassified	3.42	0.9589	0.9753	no	up	0.0018	0.0032	0.0003	0	0	0	0	0	0	0	0	0	0	0	0	0	0.047762	0	0	0	0	0	0	0	0	0	0	0	0	0	0.003677
s__Intrasporangium_mesophilum	0.31	0.9589	0.9753	no	up	0.0043	0.0047	0.0038	0	0	0	0	0	0	0	0	0	0	0	0	0	0.069805	0	0	0	0	0	0	0	0	0	0	0	0	0	0.049646
s__Oryzihumus_unclassified	0.36	0.9589	0.9753	no	up	0.0032	0.0036	0.0028	0	0	0	0	0	0	0	0	0	0	0	0	0	0.053273	0	0	0	0	0	0	0	0	0	0	0	0	0	0.036775
s__Agromyces_unclassified	0.61	0.9589	0.9753	no	up	0.0073	0.0087	0.0057	0	0	0	0	0	0	0	0	0	0	0	0	0.130343	0	0	0	0	0	0	0	0	0	0	0	0	0	0	0.07355
s__Acinetobacter_radioresistens	2.39	0.9589	0.9753	no	up	0.0042	0.0068	0.0013	0	0	0	0	0	0	0	0	0	0	0.101771	0	0	0	0	0	0	0	0	0	0	0	0	0	0	0.016547	0	0
s__KI89A_clade_unclassified	2.27	0.9589	0.9753	no	up	0.0018	0.0029	0.0006	0	0	0	0	0	0	0	0	0	0	0	0	0	0.044088	0	0	0	0	0	0	0	0	0	0	0	0	0	0.007355
s__Acidipila_unclassified	0.36	0.9589	0.9753	no	up	0.0041	0.0045	0.0035	0	0	0	0	0	0	0	0	0	0	0	0	0	0.067968	0	0	0	0	0	0	0	0	0	0	0	0	0	0.045969
s__uncultured_Phenylobacterium_sp.	0.58	0.9589	0.9753	no	up	0.002	0.0024	0.0016	0	0	0	0	0	0	0	0	0	0	0	0	0	0.03674	0	0	0	0	0	0	0	0	0	0	0	0	0	0.020226
s__Solirubrobacter_sp.	0.27	0.9589	0.9753	no	up	0.0053	0.0058	0.0048	0	0	0	0	0	0	0	0	0	0	0	0	0	0.086338	0	0	0	0	0	0	0	0	0	0	0	0	0	0.062517
s__Agromyces_sp.	1.14	0.9589	0.9753	no	up	0.0063	0.0084	0.0038	0	0	0	0	0	0	0	0	0	0	0	0	0.126205	0	0	0	0	0	0	0	0	0	0	0	0	0	0	0.049646
s__Actinoplanes_sp._TD028	-0.08	0.9589	0.9753	no	down	0.0037	0.0036	0.0038	0	0	0	0	0	0	0	0	0	0	0	0	0	0.053273	0	0	0	0	0	0	0	0	0	0	0	0	0	0.049646
s__PB19_unclassified	0.61	0.9589	0.9753	no	up	0.0027	0.0032	0.0021	0	0	0	0	0	0	0	0	0	0	0	0	0.047586	0	0	0	0	0	0	0	0	0	0	0	0	0	0	0.027581
s__Prevotella_bivia	2.16	0.9589	0.9753	no	up	0.0043	0.0067	0.0015	0	0	0	0	0	0	0	0	0	0	0.09992	0	0	0	0	0	0	0	0	0	0	0	0	0	0	0.019556	0	0
s__Nannocystaceae_unclassified	1.88	0.9589	0.9753	no	up	0.0061	0.0092	0.0025	0	0	0	0	0	0	0	0	0	0	0	0	0.138619	0	0	0	0	0	0	0	0	0	0	0	0	0	0	0.033097
s__Streptococcus_anginosus	0.75	0.9589	0.9753	no	up	0.0052	0.0064	0.0038	0	0	0	0	0	0	0	0	0	0	0.09622	0	0	0	0	0	0	0	0	0	0	0	0	0	0	0.049641	0	0
s__Angustibacter_aerolatus	0.28	0.9589	0.9753	no	up	0.0052	0.0057	0.0047	0	0	0	0	0	0	0	0	0	0	0	0	0.084826	0	0	0	0	0	0	0	0	0	0	0	0	0	0	0.060678
s__Corynebacterium_sp._S18-03	1.37	0.9589	0.9753	no	up	0.0035	0.0049	0.0019	0	0	0	0	0	0	0	0	0	0	0.074015	0	0	0	0	0	0	0	0	0	0	0	0	0	0	0.024068	0	0
s__Labrys_unclassified	-0.09	0.9589	0.9753	no	down	0.0016	0.0016	0.0017	0	0	0	0	0	0	0	0	0	0	0	0	0	0.023881	0	0	0	0	0	0	0	0	0	0	0	0	0	0.022065
s__Geodermatophilaceae_unclassified	1.17	0.9589	0.9753	no	up	0.0014	0.0018	0.0008	0	0	0	0	0	0	0	0	0	0	0	0	0	0.027555	0	0	0	0	0	0	0	0	0	0	0	0	0	0.011032
s__Parasegetibacter_unclassified	1.72	0.9589	0.9753	no	up	0.0022	0.0033	0.001	0	0	0	0	0	0	0	0	0	0	0	0	0	0.049599	0	0	0	0	0	0	0	0	0	0	0	0	0	0.012871
s__Xylophilus_unclassified	0.49	0.9589	0.9753	no	up	0.0027	0.0031	0.0022	0	0	0	0	0	0	0	0	0	0	0	0	0	0.045925	0	0	0	0	0	0	0	0	0	0	0	0.028581	0	0
s__Candidatus_Magasanikbacteria_unclassified	1	0.9589	0.9753	no	up	0.0004	0.0006	0.0003	0	0	0	0	0	0	0	0	0	0	0	0	0.008276	0	0	0	0	0	0	0	0	0	0	0	0	0	0	0.003677
s__Adlercreutzia_equolifaciens	0.26	0.9589	0.9753	no	up	0.0022	0.0024	0.002	0	0	0.036737	0	0	0	0	0	0	0	0	0	0	0	0	0	0	0	0	0	0	0	0.025617	0	0	0	0	0
s__Chitinophaga_unclassified	0.32	0.9589	0.9753	no	up	0.0018	0.002	0.0016	0	0	0	0	0	0	0	0	0	0	0	0	0	0.029392	0	0	0	0	0	0	0	0	0	0	0	0	0	0.020226
s__Marmoricola_sp._URHB0036	1.14	0.9589	0.9753	no	up	0.0016	0.0022	0.001	0	0	0	0	0	0	0	0	0	0	0	0	0	0.033066	0	0	0	0	0	0	0	0	0	0	0	0	0	0.012871
s__Inquilinus_unclassified	0.51	0.9589	0.9753	no	up	0.0009	0.001	0.0007	0	0	0	0	0	0	0	0	0	0	0	0	0	0.014696	0	0	0	0	0	0	0	0	0	0	0	0	0	0.009194
s__Coprococcus_2_unclassified	0.03	0.9589	0.9753	no	up	0.0041	0.0042	0.0041	0	0	0.062588	0	0	0	0	0	0	0	0	0	0	0	0	0	0	0	0.053373	0	0	0	0	0	0	0	0	0
s__Rhodobacteraceae_unclassified	0.58	0.9589	0.9753	no	up	0.0003	0.0003	0.0002	0	0	0	0	0	0	0	0	0	0	0	0	0.004138	0	0	0	0	0	0	0	0	0	0	0	0.003196	0	0	0
s__Nocardioides_sp._AK112	1.04	0.9589	0.9753	no	up	0.0025	0.0033	0.0016	0	0	0	0	0	0	0	0	0	0	0	0	0	0.049599	0	0	0	0	0	0	0	0	0	0	0	0	0	0.020226
s__Nitrobacter_unclassified	-0.11	0.9589	0.9753	no	down	0.0027	0.0026	0.0028	0	0	0	0	0	0	0	0	0	0	0	0	0	0.038577	0	0	0	0	0	0	0	0	0	0	0	0	0	0.036775
s__Bacillus_luciferensis	0.09	0.9589	0.9753	no	up	0.0016	0.0017	0.0016	0	0	0	0	0	0	0	0	0	0	0	0	0.024827	0	0	0	0	0	0	0	0	0	0	0	0	0	0	0.020226
s__Sphingomonas_humi	-0.12	0.9589	0.9753	no	down	0.0024	0.0023	0.0025	0	0	0	0	0	0	0	0	0	0	0.035157	0	0	0	0	0	0	0	0	0	0	0	0	0	0	0	0.032091	0
[truncated: 736 more rows]
