# Supplementary material for: The nasal microbiome of predicting bronchopulmonary dysplasia in preterm infants
Source: Sci Rep. 2022 May 11;12:7727. doi: 10.1038/s41598-022-10770-3 (PMC9095869; doi:10.1038/s41598-022-10770-3)
Supplement: Supplementary file 6 — Supplementary Information 6. [file 41598_2022_10770_MOESM6_ESM.xlsx]

## Sheet: Sheet1
Species	log2FC	wilcox.test.p_value	q_value	significance	regulation	mean	mean_Control_3w	mean_BPD_3w	N25_2_1	N26_2_1	N30_2_1	N31_2_1	N32_2_1	N39_2_1	N59_2_1	N7_2_1	N13_2_1	N19_2_1	N20_2_1	N22_2_1	N33_2_1	N42_2_1	N43_2_1	N47_2_1	N49_2_1	N54_2_1	N5_2_1	N6_2_1	N18_2_1
s__uncultured_Prevotella_sp.	-4.78	0.0117	0.6129	yes	down	0.0703	0.0057	0.1565	0	0	0	0	0	0	0.03302	0.035019	0	0	0	0	0.010234	0.061909	0.023747	1.16281	0	0.005014	0.113721	0.031082	0
s__Eubacterium]_oxidoreducens_group_unclassified	-6.04	0.0126	0.6129	yes	down	0.0288	0.001	0.0657	0	0	0	0	0	0.012129	0	0	0	0	0	0	0	0.122048	0.37316	0.025357	0.037687	0.033429	0	0	0
s__Peptostreptococcaceae_unclassified	-Inf	0.0129	0.6129	yes	down	0.0061	0	0.0142	0	0	0	0	0	0	0	0	0	0	0	0	0	0	0.003392	0.003622	0.109292	0.0117	0	0	0
s__Pseudoflavonifractor_sp.	-2.72	0.0259	0.6129	yes	down	0.0142	0.0042	0.0276	0	0	0	0	0	0.050032	0	0	0	0	0	0	0.005117	0.091978	0.122125	0.005434	0	0.0234	0	0	0
s__Clostridiaceae_unclassified	-2.11	0.0325	0.6129	yes	down	0.0032	0.0013	0.0056	0	0	0	0	0	0	0	0	0.016014	0	0	0	0	0.017688	0.006785	0.005434	0.005653	0.015043	0	0	0
s__uncultured_Bifidobacterium_sp.	-Inf	0.0357	0.6129	yes	down	0.0014	0	0.0032	0	0	0	0	0	0	0	0	0	0	0	0	0	0.008844	0.005089	0	0.015075	0	0	0	0
s__Coriobacteriaceae_UCG-002_unclassified	-Inf	0.0357	0.6129	yes	down	0.0018	0	0.0042	0	0	0	0	0	0	0	0	0	0	0	0	0	0	0.006785	0	0.005653	0.025072	0	0	0
s__uncultured_Alloprevotella_sp.	-Inf	0.0357	0.6129	yes	down	0.0087	0	0.0203	0	0	0	0	0	0	0	0	0	0	0	0	0.034113	0.015919	0	0.13222	0	0	0	0	0
s__Blastocatella_unclassified	-Inf	0.0357	0.6129	yes	down	0.002	0	0.0046	0	0	0	0	0	0	0	0	0	0	0	0	0	0	0	0	0	0	0.017136	0.00592	0.018306
s__Bacteroidales_unclassified	-Inf	0.0357	0.6129	yes	down	0.0007	0	0.0017	0	0	0	0	0	0	0	0	0	0	0	0	0.006823	0	0.003392	0.005434	0	0	0	0	0
s__Herbaspirillum_unclassified	-Inf	0.0357	0.6129	yes	down	0.0018	0	0.0043	0	0	0	0	0	0	0	0	0	0	0	0	0	0	0	0	0	0	0.015578	0.00888	0.014238
s__uncultured_Selenomonas_sp.	-Inf	0.0357	0.6129	yes	down	0.0015	0	0.0035	0	0	0	0	0	0	0	0	0	0	0	0	0	0.005306	0.018658	0	0.007537	0	0	0	0
s__Coriobacteriaceae_unclassified	-Inf	0.0357	0.6129	yes	down	0.0008	0	0.0018	0	0	0	0	0	0	0	0	0	0	0	0	0	0	0.006785	0	0	0.003343	0	0.00592	0
s__uncultured_Caulobacter_sp.	2.11	0.0386	0.6129	yes	up	0.0393	0.0586	0.0136	0	0.162079	0.133782	0.051668	0.038229	0.092483	0	0	0.024021	0.031282	0.047866	0.121973	0.052875	0	0	0	0	0	0	0	0.069156
s__Klebsiella_aerogenes	-5.36	0.0409	0.6129	yes	down	0.0362	0.002	0.0819	0	0	0	0	0	0.024258	0	0	0	0	0	0	0	0	0	0	0.05653	0.033429	0.060755	0.586111	0
s__uncultured_Oscillospira_sp.	-6.61	0.0409	0.6129	yes	down	0.0127	0.0003	0.0294	0	0	0	0	0.003186	0	0	0	0	0	0	0	0	0.231715	0.025443	0	0.003769	0.003343	0	0	0
s__Oscillospira_unclassified	-3.81	0.0422	0.6129	yes	down	0.004	0.0006	0.0084	0	0	0.002877	0	0.004779	0	0	0	0	0	0	0	0.006823	0.049527	0	0.003622	0.003769	0.0117	0	0	0
s__uncultured_Pseudoflavonifractor_sp.	-4.07	0.0537	0.6129	no	down	0.0233	0.003	0.0503	0	0	0.018701	0.007829	0	0.009097	0	0	0	0	0	0	0.005117	0.024763	0.346021	0.007245	0.05653	0.013372	0	0	0
s__Pygmaiobacter_unclassified	-3.82	0.0614	0.6129	no	down	0.065	0.0098	0.1385	0	0	0	0.004697	0.007964	0.104612	0	0	0	0	0	0	0.162036	0.67215	0.196757	0	0.032034	0.18386	0	0	0
s__Bacteroides_sp._HGA0133	Inf	0.0621	0.6129	no	up	0.0058	0.0102	0	0	0.036178	0.02877	0	0.030264	0	0	0	0	0	0	0.026775	0	0	0	0	0	0	0	0	0
s__uncultured_Roseburia_sp.	-2.7	0.0736	0.6129	no	down	0.0084	0.0025	0.0163	0	0	0	0	0.007964	0.009097	0	0	0	0	0	0.013387	0.030702	0.040683	0.052582	0.012679	0	0.010029	0	0	0
s__Pseudomonas_stutzeri	-2.17	0.0764	0.6129	no	down	0.0155	0.0062	0.0279	0.010188	0	0	0	0	0	0	0.060311	0	0	0	0.004462	0	0.003538	0.008481	0.005434	0.022612	0.050144	0.160456	0	0
s__Pseudomonas_poae	-1.49	0.0913	0.6129	no	down	1.7515	0.9861	2.7721	0.014554	0	0	0	0	0.010613	0.062372	11.7451	0	0	0	0	0	0	0.055974	0.027168	0.047108	0.048472	11.9953	12.7746	0
s__Paracoccus_sp._PW-P2	-Inf	0.0943	0.6129	no	down	0.1113	0	0.2598	0	0	0	0	0	0	0	0	0	0	0	0	0	0	0	0	0	0	2.06724	0.270854	0
s__Acinetobacter_sp._MG-2011-22-CW	-Inf	0.0943	0.6129	no	down	0.128	0	0.2987	0	0	0	0	0	0	0	0	0	0	0	0	0	0	0	0	0	0	0.137089	2.55165	0
s__Luteimonas_unclassified	-Inf	0.0943	0.6129	no	down	0.0382	0	0.0891	0	0	0	0	0	0	0	0	0	0	0	0	0	0	0	0	0	0	0.046735	0.75484	0
s__uncultured_Atopobium_sp.	-Inf	0.0943	0.6129	no	down	0.0123	0	0.0286	0	0	0	0	0	0	0	0	0	0	0	0	0	0	0	0	0	0	0.205633	0.051803	0
s__Desulfovibrio_sp._ABHU1SBfatS	-Inf	0.0943	0.6129	no	down	0.0049	0	0.0113	0	0	0	0	0	0	0	0	0	0	0	0	0	0.047758	0.054278	0	0	0	0	0	0
s__uncultured_Streptococcus_sp.	-Inf	0.0943	0.6129	no	down	0.0337	0	0.0787	0	0	0	0	0	0	0	0	0	0	0	0	0	0	0	0	0	0	0.285082	0.423302	0
s__Rhizobiaceae_unclassified	-Inf	0.0943	0.6129	no	down	0.0248	0	0.0578	0	0	0	0	0	0	0	0	0	0	0	0	0	0	0	0	0	0	0.15734	0.362619	0
s__Aeromonas_sp._VKM_B-2261	-Inf	0.0943	0.6129	no	down	0.0071	0	0.0167	0	0	0	0	0	0	0	0	0	0	0	0	0	0	0	0	0	0	0.127742	0.022201	0
s__Marinomonas_unclassified	-Inf	0.0943	0.6129	no	down	0.0191	0	0.0445	0	0	0	0	0	0	0	0	0	0	0	0	0	0	0	0	0	0	0.009347	0.390741	0
s__Enterobacter_unclassified	-Inf	0.0943	0.6129	no	down	0.0223	0	0.052	0	0	0	0	0	0	0	0	0	0	0	0	0	0	0	0	0.022612	0	0.445538	0	0
s__Streptococcus_parasanguinis	-Inf	0.0943	0.6129	no	down	0.0232	0	0.0542	0	0	0	0	0	0	0	0	0	0	0	0	0	0	0	0	0	0	0.101259	0.3863	0
s__Tabrizicola_unclassified	-Inf	0.0943	0.6129	no	down	0.0206	0	0.048	0	0	0	0	0	0	0	0	0	0	0	0	0	0	0	0	0	0	0.02181	0.409982	0
s__Neisseriaceae_unclassified	-Inf	0.0943	0.6129	no	down	0.0305	0	0.0711	0	0	0	0	0	0	0	0	0	0	0	0	0	0	0	0	0	0	0.634035	0.00592	0
s__uncultured_Trichococcus_sp.	-Inf	0.0943	0.6129	no	down	0.0168	0	0.0393	0	0	0	0	0	0	0	0	0	0	0	0	0	0	0	0	0	0	0.14332	0.210171	0
s__uncultured_Porphyromonas_sp.	-Inf	0.0943	0.6129	no	down	0.0255	0	0.0595	0	0	0	0	0	0	0	0	0	0	0	0	0	0	0	0	0	0	0.163572	0.3715	0
s__Comamonas_unclassified	-Inf	0.0943	0.6129	no	down	0.0093	0	0.0217	0	0	0	0	0	0	0	0	0	0	0	0	0	0	0	0	0	0	0.144878	0.050323	0
s__uncultured_Fusobacterium_sp.	-Inf	0.0943	0.6129	no	down	0.0069	0	0.0162	0	0	0	0	0	0	0	0	0	0	0	0	0	0	0	0	0	0	0.07166	0.074004	0
s__Sphingomonas_sp._M_Sw_oHS_09/11_3_1(2)	-Inf	0.0943	0.6129	no	down	0.0163	0	0.0381	0	0	0	0	0	0	0	0	0	0	0	0	0	0	0	0	0	0	0.324028	0.019241	0
s__Rhodococcus_sp._23H12-1	-Inf	0.0943	0.6129	no	down	0.0125	0	0.0292	0	0	0	0	0	0	0	0	0	0	0	0	0	0	0	0	0	0	0.160456	0.102125	0
s__Capnocytophaga_unclassified	-Inf	0.0943	0.6129	no	down	0.009	0	0.0209	0	0	0	0	0	0	0	0	0	0	0	0	0	0	0	0	0	0	0.155783	0.032562	0
s__Prevotella_2_unclassified	-Inf	0.0943	0.6129	no	down	0.0039	0	0.0092	0	0	0	0	0	0	0	0	0	0	0	0	0	0	0	0	0	0	0.052966	0.029602	0
s__Serratia_unclassified	-Inf	0.0943	0.6129	no	down	0.0011	0	0.0025	0	0	0	0	0	0	0	0	0	0	0	0	0	0	0	0	0	0	0.010905	0.011841	0
s__Paracoccus_sp._G200V	-Inf	0.0943	0.6129	no	down	0.0102	0	0.0238	0	0	0	0	0	0	0	0	0	0	0	0	0	0	0	0	0	0	0.105932	0.108046	0
s__Deinococcus_sp.	-Inf	0.0943	0.6129	no	down	0.0074	0	0.0172	0	0	0	0	0	0	0	0	0	0	0	0	0	0	0	0	0	0	0.141762	0.013321	0
s__Azospirillaceae_unclassified	-Inf	0.0943	0.6129	no	down	0.0006	0	0.0014	0	0	0	0	0	0	0	0	0	0	0	0	0	0	0	0	0	0	0	0.00444	0.008136
s__Desulfovibrio_sp._ABHU2SB	-Inf	0.0943	0.6129	no	down	0.0057	0	0.0133	0	0	0	0	0	0	0	0	0	0	0	0	0	0.106129	0.013569	0	0	0	0	0	0
s__Sphingomonas_sp._CCGE4011	-Inf	0.0943	0.6129	no	down	0.0085	0	0.0199	0	0	0	0	0	0	0	0	0	0	0	0	0	0	0	0	0	0	0.088796	0.090285	0
s__Fusicatenibacter_unclassified	-Inf	0.0943	0.6129	no	down	0.0094	0	0.022	0	0	0	0	0	0	0	0	0	0	0	0	0	0.157425	0.040708	0	0	0	0	0	0
s__uncultured_Abiotrophia_sp.	-Inf	0.0943	0.6129	no	down	0.0072	0	0.0169	0	0	0	0	0	0	0	0	0	0	0	0	0	0	0	0	0	0	0.140204	0.011841	0
s__Rothia_unclassified	-Inf	0.0943	0.6129	no	down	0.0047	0	0.0109	0	0	0	0	0	0	0	0	0	0	0	0	0	0	0	0	0	0	0.07166	0.026641	0
s__Peptostreptococcus_unclassified	-Inf	0.0943	0.6129	no	down	0.0086	0	0.0201	0	0	0	0	0	0	0	0	0	0	0	0	0	0	0	0	0	0	0.007789	0.173169	0
s__Geminicoccaceae_unclassified	-Inf	0.0943	0.6129	no	down	0.0009	0	0.0021	0	0	0	0	0	0	0	0	0	0	0	0	0	0	0	0	0	0.010029	0	0.00888	0
s__Oxalobacter_unclassified	-Inf	0.0943	0.6129	no	down	0.0053	0	0.0123	0	0	0	0	0	0	0	0	0	0	0	0	0	0.042452	0.067847	0	0	0	0	0	0
s__Haemophilus_haemolyticus	-Inf	0.0943	0.6129	no	down	0.0033	0	0.0077	0	0	0	0	0	0	0	0	0	0	0	0	0	0	0	0	0	0	0.024925	0.044402	0
s__Enterobacteriaceae_unclassified	-Inf	0.0943	0.6129	no	down	0.0053	0	0.0124	0	0	0	0	0	0	0	0	0	0	0	0	0	0	0	0.005434	0	0	0.105932	0	0
s__Paracoccus_sp._LPPA_995	-Inf	0.0943	0.6129	no	down	0.0025	0	0.0058	0	0	0	0	0	0	0	0	0	0	0	0	0	0	0	0	0	0	0.03583	0.016281	0
s__Frisingicoccus_caecimuris	-Inf	0.0943	0.6129	no	down	0.0009	0	0.0021	0	0	0	0	0	0	0	0	0	0	0	0	0	0	0	0.007245	0	0.0117	0	0	0
s__Prevotella_unclassified	-Inf	0.0943	0.6129	no	down	0.0026	0	0.0061	0	0	0	0	0	0	0	0	0	0	0	0	0	0	0	0	0	0	0.007789	0.047363	0
s__Hymenobacter_unclassified	-Inf	0.0943	0.6129	no	down	0.0023	0	0.0055	0	0	0	0	0	0	0	0	0	0	0	0	0	0	0	0	0	0	0.007789	0.041442	0
s__Serinicoccus_unclassified	-Inf	0.0943	0.6129	no	down	0.0044	0	0.0103	0	0	0	0	0	0	0	0	0	0	0	0	0	0	0	0	0	0	0.052966	0.039962	0
s__Brevibacterium_sp.	-Inf	0.0943	0.6129	no	down	0.0041	0	0.0096	0	0	0	0	0	0	0	0	0	0	0	0	0	0	0	0	0	0	0.074776	0.011841	0
s__Lachnoanaerobaculum_unclassified	-Inf	0.0943	0.6129	no	down	0.0069	0	0.016	0	0	0	0	0	0	0	0	0	0	0	0	0	0	0	0	0	0	0.03583	0.108046	0
s__Actinobacillus_unclassified	-Inf	0.0943	0.6129	no	down	0.0059	0	0.0137	0	0	0	0	0	0	0	0	0	0	0	0	0	0	0	0	0	0	0.007789	0.115446	0
s__Cardiobacterium_hominis	-Inf	0.0943	0.6129	no	down	0.0038	0	0.0089	0	0	0	0	0	0	0	0	0	0	0	0	0	0	0	0	0	0	0.066987	0.013321	0
s__Truepera_unclassified	-Inf	0.0943	0.6129	no	down	0.0008	0	0.0019	0	0	0	0	0	0	0	0	0	0	0	0	0	0	0	0	0	0	0.007789	0.00888	0
s__Clostridiales_Family_IV._Incertae_Sedis_unclassified	-Inf	0.0943	0.6129	no	down	0.0029	0	0.0067	0	0	0	0	0	0	0	0	0	0	0	0	0	0.053064	0	0.007245	0	0	0	0	0
s__Leptotrichia_hofstadii	-Inf	0.0943	0.6129	no	down	0.0035	0	0.0081	0	0	0	0	0	0	0	0	0	0	0	0	0	0	0	0	0	0	0.063871	0.00888	0
s__Paracoccus_sp._A40(2010)	-Inf	0.0943	0.6129	no	down	0.0038	0	0.0088	0	0	0	0	0	0	0	0	0	0	0	0	0	0	0	0	0	0	0.017136	0.062163	0
s__Corynebacterium_durum	-Inf	0.0943	0.6129	no	down	0.0044	0	0.0102	0	0	0	0	0	0	0	0	0	0	0	0	0	0	0	0	0	0	0.084123	0.0074	0
s__uncultured_Oribacterium_sp.	-Inf	0.0943	0.6129	no	down	0.0045	0	0.0106	0	0	0	0	0	0	0	0	0	0	0	0	0	0	0	0	0	0	0.065429	0.029602	0
s__Acidovorax_unclassified	-Inf	0.0943	0.6129	no	down	0.0012	0	0.0027	0	0	0	0	0	0	0	0	0	0	0	0	0	0	0	0.003622	0	0	0	0.020721	0
s__Faecalibacterium_unclassified	-Inf	0.0943	0.6129	no	down	0.0029	0	0.0068	0	0	0	0	0	0	0	0	0	0	0	0	0	0	0	0	0	0	0.034272	0.026641	0
s__Prevotella_nanceiensis	-Inf	0.0943	0.6129	no	down	0.0047	0	0.011	0	0	0	0	0	0	0	0	0	0	0	0	0	0	0	0	0	0	0.020252	0.078444	0
s__Exiguobacterium_unclassified	-Inf	0.0943	0.6129	no	down	0.0019	0	0.0045	0	0	0	0	0	0	0	0	0	0	0	0	0	0	0	0	0	0	0.010905	0.029602	0
s__Stomatobaculum_unclassified	-Inf	0.0943	0.6129	no	down	0.0032	0	0.0075	0	0	0	0	0	0	0	0	0	0	0	0	0	0	0	0	0	0	0.052966	0.014801	0
s__Spirosoma_unclassified	-Inf	0.0943	0.6129	no	down	0.0027	0	0.0063	0	0	0	0	0	0	0	0	0	0	0	0	0	0	0	0	0	0	0.004673	0.051803	0
s__Roseomonas_sp._OTB25	-Inf	0.0943	0.6129	no	down	0.0018	0	0.0043	0	0	0	0	0	0	0	0	0	0	0	0	0	0	0	0	0	0	0.026483	0.011841	0
s__Barnesiella_unclassified	-Inf	0.0943	0.6129	no	down	0.0034	0	0.008	0	0	0	0	0	0	0	0	0	0	0	0	0	0.003538	0	0	0	0	0.068544	0	0
s__Micavibrionaceae_unclassified	-Inf	0.0943	0.6129	no	down	0.0023	0	0.0053	0	0	0	0	0	0	0	0	0	0	0	0	0	0	0	0	0	0	0.003116	0.044402	0
s__FBP_unclassified	-Inf	0.0943	0.6129	no	down	0.0026	0	0.0062	0	0	0	0	0	0	0	0	0	0	0	0	0	0	0	0	0	0	0.051408	0	0.004068
s__Clostridium_sp._Marseille-P2776	-Inf	0.0943	0.6129	no	down	0.0025	0	0.0058	0	0	0	0	0	0	0	0	0	0	0	0	0.003411	0	0.049189	0	0	0	0	0	0
s__Weissella_cibaria	-Inf	0.0943	0.6129	no	down	0.0017	0	0.004	0	0	0	0	0	0	0	0	0	0	0	0	0	0	0	0	0	0	0.004673	0.031082	0
s__Johnsonella_unclassified	-Inf	0.0943	0.6129	no	down	0.0015	0	0.0036	0	0	0	0	0	0	0	0	0	0	0	0	0	0	0	0	0	0	0.024925	0.0074	0
s__Leuconostoc_citreum	-Inf	0.0943	0.6129	no	down	0.0015	0	0.0036	0	0	0	0	0	0	0	0	0	0	0	0	0	0	0	0	0	0	0.02181	0.010361	0
s__Deinococcus_sp._HME8654	-Inf	0.0943	0.6129	no	down	0.0015	0	0.0036	0	0	0	0	0	0	0	0	0	0	0	0	0	0	0	0	0	0	0.023367	0.00888	0
s__uncultured_Filifactor_sp.	-Inf	0.0943	0.6129	no	down	0.0014	0	0.0032	0	0	0	0	0	0	0	0	0	0	0	0	0	0	0	0	0	0	0.012463	0.016281	0
s__Shewanella_putrefaciens	-Inf	0.0943	0.6129	no	down	0.0014	0	0.0034	0	0	0	0	0	0	0	0	0	0	0	0	0	0	0	0	0	0	0.01402	0.016281	0
s__Nubsella_unclassified	-Inf	0.0943	0.6129	no	down	0.0011	0	0.0027	0	0	0	0	0	0	0	0	0	0	0	0	0	0	0	0	0	0	0.006231	0.017761	0
s__Rhodococcus_sp._CC_0421	-Inf	0.0943	0.6129	no	down	0.0011	0	0.0026	0	0	0	0	0	0	0	0	0	0	0	0	0	0	0	0	0	0	0.015578	0.0074	0
s__Catenibacterium_unclassified	-Inf	0.0943	0.6129	no	down	0.0018	0	0.0043	0	0	0	0	0	0	0	0	0	0	0	0	0	0	0	0	0	0	0.034272	0.00444	0
s__Akkermansia_glycaniphila	-Inf	0.0943	0.6129	no	down	0.0013	0	0.003	0	0	0	0	0	0	0	0	0	0	0	0	0	0	0	0	0	0	0.006231	0.020721	0
s__Collinsella_unclassified	-Inf	0.0943	0.6129	no	down	0.0016	0	0.0038	0	0	0	0	0	0	0	0	0	0	0	0	0	0	0	0	0	0	0.024925	0.00888	0
s__Psychrobacillus_unclassified	-Inf	0.0943	0.6129	no	down	0.0016	0	0.0037	0	0	0	0	0	0	0	0	0	0	0	0	0	0	0	0	0	0.005014	0	0	0.028476
s__Aliterella_CENA595_unclassified	-Inf	0.0943	0.6129	no	down	0.0009	0	0.0022	0	0	0	0	0	0	0	0	0	0	0	0	0	0	0	0	0	0	0.010905	0.00888	0
s__F0058_unclassified	-Inf	0.0943	0.6129	no	down	0.0014	0	0.0034	0	0	0	0	0	0	0	0	0	0	0	0	0	0	0	0	0	0	0.015578	0.014801	0
s__uncultured_Sphingopyxis_sp.	-Inf	0.0943	0.6129	no	down	0.0009	0	0.002	0	0	0	0	0	0	0	0	0	0	0	0	0	0	0	0	0	0	0.007789	0.010361	0
s__uncultured_Peptococcus_sp.	-Inf	0.0943	0.6129	no	down	0.0011	0	0.0025	0	0	0	0	0	0	0	0	0	0	0	0	0	0	0.003392	0	0	0	0	0.019241	0
s__Longibaculum_muris	-Inf	0.0943	0.6129	no	down	0.0005	0	0.0011	0	0	0	0	0	0	0	0	0	0	0	0	0.005117	0	0.005089	0	0	0	0	0	0
s__Streptococcus_thermophilus	-Inf	0.0943	0.6129	no	down	0.0004	0	0.001	0	0	0	0	0	0	0	0	0	0	0	0	0	0	0	0	0	0	0.004673	0.00444	0
s__Cyclobacteriaceae_unclassified	-Inf	0.0943	0.6129	no	down	0.0003	0	0.0007	0	0	0	0	0	0	0	0	0	0	0	0	0	0	0	0	0	0.003343	0.003116	0	0
s__Roseburia_unclassified	-4.9	0.0982	0.6129	no	down	0.1427	0.0107	0.3187	0	0.017366	0	0	0.03345	0.003032	0	0	0	0	0	0.074374	0.375241	0.148581	0	0.115919	0.047108	2.18125	0	0	0
s__Lactobacillus_unclassified	-1.96	0.1058	0.6129	no	down	0.578	0.2586	1.004	0	0.406645	0.011508	0.237987	0.124243	0	2.25455	0.054475	0	0	0	0.013387	0.061403	0.033607	0.20863	2.41981	0.56907	5.63783	0.070102	0.035522	0
s__Lactobacillus_vaginalis	1.34	0.1077	0.6129	no	up	0.043	0.0581	0.0229	0	0.173656	0	0.212936	0.046193	0.021226	0.177942	0	0	0	0	0.065449	0	0	0	0.206481	0	0	0	0	0
s__NS9_marine_group_unclassified	Inf	0.1151	0.6129	no	up	0.005	0.0087	0	0	0	0	0	0	0	0	0.05642	0	0.005865	0.042548	0	0	0	0	0	0	0	0	0	0
s__Clostridium_sp._enrichment_culture	Inf	0.1151	0.6129	no	up	0.003	0.0052	0	0.013099	0	0	0	0.015929	0	0	0.033074	0	0	0	0	0	0	0	0	0	0	0	0	0
s__Bacillus_asahii	Inf	0.1151	0.6129	no	up	0.0119	0.0208	0	0	0	0	0	0	0	0	0	0.032028	0.050833	0.166646	0	0	0	0	0	0	0	0	0	0
s__Caulobacteraceae_unclassified	Inf	0.1151	0.6129	no	up	0.0095	0.0166	0	0	0	0	0	0	0	0	0.011673	0.150132	0.037147	0	0	0	0	0	0	0	0	0	0	0
s__Tumebacillus_unclassified	Inf	0.1151	0.6129	no	up	0.012	0.021	0	0	0	0	0	0	0	0	0	0.236208	0.011731	0.003546	0	0	0	0	0	0	0	0	0	0
s__Ruminococcus]_torques_group_unclassified	Inf	0.1151	0.6129	no	up	0.0049	0.0086	0	0.005822	0	0	0	0	0	0	0.077821	0	0	0	0.019337	0	0	0	0	0	0	0	0	0
s__Clostridium_sp._Clone-49	Inf	0.1151	0.6129	no	up	0.0023	0.0039	0	0	0.02026	0	0.006263	0	0	0	0	0	0	0	0.020825	0	0	0	0	0	0	0	0	0
s__Clostridium_sensu_stricto_13_unclassified	Inf	0.1151	0.6129	no	up	0.0023	0.004	0	0	0	0	0	0.006371	0	0	0	0.028025	0	0.014183	0	0	0	0	0	0	0	0	0	0
s__Hydrogenispora_unclassified	Inf	0.1151	0.6129	no	up	0.0029	0.005	0	0	0	0	0	0	0	0	0	0.046041	0.00391	0.010637	0	0	0	0	0	0	0	0	0	0
s__Sericytochromatia_unclassified	Inf	0.1151	0.6129	no	up	0.0005	0.001	0	0	0	0	0	0	0	0	0	0.004004	0.00391	0.003546	0	0	0	0	0	0	0	0	0	0
s__Lineage_IV_unclassified	Inf	0.1151	0.6129	no	up	0.0037	0.0064	0	0	0	0	0	0	0	0	0	0.022019	0.023461	0.031911	0	0	0	0	0	0	0	0	0	0
s__Sphingopyxis_sp._DS68-4	Inf	0.1151	0.6129	no	up	0.001	0.0018	0	0	0.008683	0.007193	0	0	0	0	0	0	0	0	0.00595	0	0	0	0	0	0	0	0	0
s__Opitutaceae_unclassified	Inf	0.1151	0.6129	no	up	0.0035	0.0061	0	0	0	0	0	0	0	0	0	0.058051	0.00782	0.007091	0	0	0	0	0	0	0	0	0	0
s__Clostridium_sensu_stricto_10_unclassified	Inf	0.1151	0.6129	no	up	0.0036	0.0063	0	0	0	0	0	0	0	0	0	0.046041	0.015641	0.014183	0	0	0	0	0	0	0	0	0	0
s__uncultured_Caldilinea_sp.	Inf	0.1151	0.6129	no	up	0.0013	0.0022	0	0	0	0	0	0	0	0	0	0.008007	0.00782	0.010637	0	0	0	0	0	0	0	0	0	0
s__Prevotella_9_unclassified	-5.72	0.12	0.6129	no	down	0.0069	0.0003	0.0158	0	0	0	0	0	0.003032	0	0	0	0	0	0	0	0.047758	0	0	0	0	0.051408	0.042922	0
s__Ruminococcaceae_UCG-011_unclassified	-5.34	0.12	0.6129	no	down	0.009	0.0005	0.0203	0	0	0	0	0	0.006064	0	0	0	0	0	0	0	0.081366	0.086505	0	0.015075	0	0	0	0
s__uncultured_Robinsoniella_sp.	-4.05	0.12	0.6129	no	down	0.0038	0.0005	0.0083	0	0	0.005754	0	0	0	0	0	0	0	0	0	0	0.040683	0	0.009056	0	0.025072	0	0	0
s__Pseudoflavonifractor_capillosus	-3.39	0.12	0.6129	no	down	0.003	0.0006	0.0063	0	0.007236	0	0	0	0	0	0	0	0	0	0	0.017056	0.012382	0.027139	0	0	0	0	0	0
s__Family_XIII_unclassified	-4.03	0.12	0.6129	no	down	0.0022	0.0003	0.0049	0	0	0	0	0.003186	0	0	0	0	0	0	0	0.008528	0	0	0	0	0	0.02181	0.013321	0
s__Eubacterium]_xylanophilum_group_unclassified	-1.21	0.1284	0.6129	no	down	0.1888	0.1208	0.2795	0	0.124454	0.779677	0.067325	0.076457	0.13645	0.066041	0	0	0	0	0.199322	0.218322	0.73229	0.157745	0.57235	0.459779	0.362706	0.012463	0	0
s__Muribaculum_sp.	0.86	0.1284	0.6129	no	up	0.124	0.1534	0.0848	0	0.014471	0.020139	0	0.095572	0.092483	1.60148	0	0	0	0	0.016362	0.414471	0.143274	0.044101	0.068827	0.024496	0.018386	0.038946	0.010361	0
s__uncultured_Blautia_sp.	-4.46	0.1299	0.6129	no	down	0.019	0.0019	0.0418	0	0	0	0.015657	0	0	0	0	0	0	0	0.007437	0.06652	0.026532	0.27987	0.003622	0	0	0	0	0
s__Erysipelotrichaceae_unclassified	-2.47	0.1299	0.6129	no	down	0.0092	0.0031	0.0172	0	0	0	0	0	0.021226	0.01651	0	0	0	0	0	0	0.042452	0.061062	0.016301	0	0.035101	0	0	0
s__uncultured_Acetivibrio_sp.	-2.39	0.1299	0.6129	no	down	0.0037	0.0013	0.0068	0	0	0	0.003131	0	0	0.012841	0	0	0	0	0	0	0.024763	0.020354	0.012679	0	0.003343	0	0	0
s__Rhodococcus_erythropolis	2.68	0.1299	0.6129	no	up	0.002	0.0032	0.0005	0.002911	0.018813	0.005754	0	0	0.004548	0	0	0	0	0	0.00595	0	0	0	0	0	0	0.004673	0	0
s__Brevundimonas_sp._NA61	-4.93	0.1468	0.6129	no	down	0.7674	0.0563	1.7156	0	0	0	0	0	0	0	0.675097	0	0	0	0	0	0.005306	0	0	0	0	6.32478	9.10988	0
s__Janibacter_anophelis	-3.21	0.1468	0.6129	no	down	0.0804	0.0177	0.1641	0	0	0	0	0	0	0	0.212062	0	0	0	0	0	0	0	0	0	0	0.998567	0.330057	0.148483
s__Erysipelotrichaceae_UCG-003_unclassified	-2	0.1468	0.6129	no	down	0.0018	0.0008	0.0032	0	0	0	0	0	0.009097	0	0	0	0	0	0	0	0.005306	0.013569	0	0	0.010029	0	0	0
s__Aerococcus_sp._148a	-3.12	0.1468	0.6129	no	down	0.003	0.0007	0.0061	0	0	0	0	0	0	0	0	0	0	0	0.008925	0	0	0.008481	0	0	0	0.032714	0.013321	0
s__Mediterraneibacter_sp._KCTC_15684	-3.68	0.1468	0.6129	no	down	0.0043	0.0007	0.009	0	0.008683	0	0	0	0	0	0	0	0	0	0	0	0.005306	0	0	0.022612	0.053487	0	0	0
s__Eubacterium]_brachy_group_unclassified	-1.58	0.1563	0.6129	no	down	0.0046	0.0025	0.0075	0	0.011577	0.008631	0.006263	0	0	0	0	0	0	0	0.002975	0	0.015919	0.02205	0.010867	0	0	0.010905	0.0074	0
s__Ruminiclostridium_1_unclassified	1.9	0.161	0.6129	no	up	0.0637	0.0928	0.0248	0	0.143266	0.23304	0.203542	0.264415	0	0.007338	0	0.060053	0.011731	0.017728	0.172547	0.061403	0.005306	0	0.061582	0.003769	0.085244	0	0	0.006102
s__unclassified	-0.61	0.1644	0.6129	no	down	0.2714	0.2211	0.3385	0	0.004341	0.02877	0.003131	0.012743	0.407835	0.432932	0	0.612539	0.592399	0.558441	0	0.032407	0.723446	0.610625	0.581406	0.162053	0.173832	0.018694	0	0.744447
s__Family_XIII_UCG-001_unclassified	-1.6	0.1668	0.6129	no	down	0.0086	0.0046	0.0139	0	0.018813	0	0.014091	0	0	0	0	0	0	0	0.022312	0	0.015919	0.008481	0.030791	0.015075	0.055158	0	0	0
s__Clostridiales_vadinBB60_group_unclassified	2.5	0.169	0.6129	no	up	0.2306	0.3563	0.0631	0.014554	0.357443	0.138098	0.073588	0.0223	0.44877	0.025682	0.048638	0	0	0	3.14601	0.472462	0.04422	0.005089	0.012679	0	0.033429	0	0	0
s__Bradyrhizobium_japonicum	0.97	0.1763	0.6129	no	up	0.0719	0.0911	0.0464	0	0.03039	0.018701	0.018788	0.009557	0.013645	0	0	0.548483	0.261985	0.166646	0.025287	0	0	0	0	0	0.006686	0.015578	0.079924	0.315271
s__Clostridium]_saccharolyticum	-1.46	0.1778	0.6129	no	down	0.0261	0.0149	0.041	0	0	0	0	0	0.178902	0	0	0	0	0	0	0.315544	0.028301	0.025443	0	0	0	0	0	0
s__Acinetobacter_calcoaceticus	-5.26	0.1778	0.6129	no	down	0.0749	0.0044	0.1689	0	0	0	0	0	0	0	0.052529	0	0	0	0	0	0	0	0.005434	0	0	0.046735	1.46824	0
s__Saccharimonadaceae_unclassified	-2.09	0.1778	0.6129	no	down	0.0077	0.0032	0.0136	0	0	0	0	0	0	0	0.038911	0	0	0	0	0	0	0	0	0	0	0.087238	0.025161	0.01017
s__uncultured_Lactobacillus_sp.	-2.53	0.1806	0.6129	no	down	0.1441	0.0473	0.2731	0.056761	0.089722	0	0.106468	0	0	0	0.315175	0	0	0	0	0	0	0.003392	0.465487	0	1.16166	0.643382	0.18353	0
s__Bacteroides_fragilis	2.84	0.1814	0.6129	no	up	0.1554	0.2462	0.0343	0.020376	0.02026	0	0	0.01115	2.8033	0	0.099222	0	0	0	0	0	0	0	0	0	0	0.30845	0	0
s__uncultured_Anaerovorax_sp.	-2.3	0.1814	0.6129	no	down	0.0043	0.0016	0.0079	0	0	0	0	0	0.010613	0	0	0	0	0	0.008925	0.006823	0.012382	0.003392	0	0	0.048472	0	0	0
s__Cupriavidus_unclassified	3.06	0.1831	0.6129	no	up	0.012	0.0192	0.0023	0	0	0	0	0	0	0	0.044747	0.118104	0.027372	0.040775	0	0	0	0	0	0	0	0	0	0.02034
s__Angelakisella_unclassified	1.26	0.1932	0.6129	no	up	0.0345	0.0459	0.0192	0	0.053544	0.15536	0.151873	0.0223	0.080354	0	0	0	0	0	0.087761	0	0.122048	0.050885	0	0	0	0	0	0
s__Peptococcus_unclassified	-1.5	0.1932	0.6129	no	down	0.0394	0.0221	0.0625	0	0.036178	0	0	0	0.160708	0	0	0	0	0	0.068424	0.015351	0.323693	0.069543	0.003622	0	0.150431	0	0	0
s__Clostridium_fusiformis	Inf	0.2095	0.6129	no	up	0.0045	0.0079	0	0	0	0.015824	0	0	0	0	0	0	0	0	0.078836	0	0	0	0	0	0	0	0	0
s__Chromatiales_unclassified	Inf	0.2095	0.6129	no	up	0.0202	0.0354	0	0	0	0	0	0	0	0	0	0	0.121217	0.303154	0	0	0	0	0	0	0	0	0	0
s__Streptomyces_sp._34zhy	Inf	0.2095	0.6129	no	up	0.0061	0.0107	0	0	0	0	0	0	0	0	0	0	0.044968	0.083323	0	0	0	0	0	0	0	0	0	0
s__Anaeroplasma_unclassified	Inf	0.2095	0.6129	no	up	0.0007	0.0011	0	0	0	0	0	0	0.004548	0.009172	0	0	0	0	0	0	0	0	0	0	0	0	0	0
s__Desulfuromonadales_unclassified	Inf	0.2095	0.6129	no	up	0.0108	0.0188	0	0	0	0	0	0	0	0	0	0	0.027372	0.198557	0	0	0	0	0	0	0	0	0	0
s__uncultured_Insolitispirillum_sp.	Inf	0.2095	0.6129	no	up	0.0012	0.0022	0	0	0	0	0	0	0.016677	0.009172	0	0	0	0	0	0	0	0	0	0	0	0	0	0
s__Lysobacter_dokdonensis	Inf	0.2095	0.6129	no	up	0.0108	0.0189	0	0	0	0	0	0	0	0	0	0	0.070384	0.156009	0	0	0	0	0	0	0	0	0	0
s__uncultured_Phycicoccus_sp.	Inf	0.2095	0.6129	no	up	0.0104	0.0181	0	0	0	0	0	0	0	0	0	0	0.089935	0.127644	0	0	0	0	0	0	0	0	0	0
s__Sorangium_unclassified	Inf	0.2095	0.6129	no	up	0.0105	0.0183	0	0	0	0	0	0	0	0	0	0	0.015641	0.203875	0	0	0	0	0	0	0	0	0	0
s__Micromonospora_echinospora	Inf	0.2095	0.6129	no	up	0.0091	0.0159	0	0	0	0	0	0	0	0	0	0.142125	0.048878	0	0	0	0	0	0	0	0	0	0	0
s__Lysobacter_unclassified	Inf	0.2095	0.6129	no	up	0.0073	0.0127	0	0	0	0	0	0	0	0	0	0	0.099711	0.053185	0	0	0	0	0	0	0	0	0	0
s__Solirubrobacter_sp.	Inf	0.2095	0.6129	no	up	0.0058	0.0102	0	0	0	0	0	0	0	0	0	0	0.041057	0.08155	0	0	0	0	0	0	0	0	0	0
s__Pseudoglutamicibacter_cumminsii	Inf	0.2095	0.6129	no	up	0.0063	0.0111	0	0	0	0	0.004697	0	0	0	0.128405	0	0	0	0	0	0	0	0	0	0	0	0	0
s__Geminicoccus_unclassified	Inf	0.2095	0.6129	no	up	0.0041	0.0072	0	0	0	0	0	0	0	0	0	0	0.035192	0.051412	0	0	0	0	0	0	0	0	0	0
s__Faecalitalea_unclassified	Inf	0.2095	0.6129	no	up	0.0007	0.0013	0	0	0	0.004316	0	0.01115	0	0	0	0	0	0	0	0	0	0	0	0	0	0	0	0
s__Catellatospora_sp._MS-E4	Inf	0.2095	0.6129	no	up	0.0026	0.0045	0	0	0	0	0	0	0	0	0	0	0.033237	0.021274	0	0	0	0	0	0	0	0	0	0
s__Lachnoclostridium_unclassified	Inf	0.2095	0.6129	no	up	0.0014	0.0025	0	0	0	0	0.012526	0.017522	0	0	0	0	0	0	0	0	0	0	0	0	0	0	0	0
s__Actinoplanes_sp._YM-3	Inf	0.2095	0.6129	no	up	0.0087	0.0152	0	0	0	0	0	0	0	0	0	0	0.130992	0.051412	0	0	0	0	0	0	0	0	0	0
s__Rhizomicrobium_sp._URHE0053	Inf	0.2095	0.6129	no	up	0.0065	0.0113	0	0	0	0	0	0	0	0	0	0	0.08798	0.047866	0	0	0	0	0	0	0	0	0	0
s__Polyangium_unclassified	Inf	0.2095	0.6129	no	up	0.0013	0.0023	0	0	0	0	0	0	0	0	0	0.004004	0	0.023047	0	0	0	0	0	0	0	0	0	0
s__Psychroglaciecola_unclassified	Inf	0.2095	0.6129	no	up	0.0037	0.0065	0	0	0	0	0	0	0	0	0.070039	0.008007	0	0	0	0	0	0	0	0	0	0	0	0
s__Hyphomicrobium_sp._Pd-E-(r)-e-D-5(2)	Inf	0.2095	0.6129	no	up	0.0088	0.0154	0	0	0	0	0	0	0	0	0	0	0.132948	0.051412	0	0	0	0	0	0	0	0	0	0
s__Rhodococcus_sp.	Inf	0.2095	0.6129	no	up	0.0053	0.0093	0	0	0	0	0	0	0	0	0	0	0.060608	0.051412	0	0	0	0	0	0	0	0	0	0
s__uncultured_Zavarzinella_sp.	Inf	0.2095	0.6129	no	up	0.0034	0.006	0	0	0	0	0	0	0	0	0	0	0.025416	0.046094	0	0	0	0	0	0	0	0	0	0
s__Ktedonobacteria_unclassified	Inf	0.2095	0.6129	no	up	0.0079	0.0139	0	0	0	0	0	0	0	0	0	0.108095	0.058653	0	0	0	0	0	0	0	0	0	0	0
s__Rhodococcus_sp._6-75	Inf	0.2095	0.6129	no	up	0.0078	0.0137	0	0	0	0	0	0	0	0	0	0	0.015641	0.148918	0	0	0	0	0	0	0	0	0	0
s__Syntrophobacteraceae_unclassified	Inf	0.2095	0.6129	no	up	0.0018	0.0031	0	0	0	0	0	0	0	0	0	0	0.017596	0.019501	0	0	0	0	0	0	0	0	0	0
s__Adlercreutzia_equolifaciens	Inf	0.2095	0.6129	no	up	0.0044	0.0078	0	0	0	0	0	0.027079	0	0.066041	0	0	0	0	0	0	0	0	0	0	0	0	0	0
s__Dorea_unclassified	Inf	0.2095	0.6129	no	up	0.0068	0.0118	0	0	0	0	0	0	0	0.106399	0	0	0	0	0.035699	0	0	0	0	0	0	0	0	0
s__Verrucomicrobiaceae_unclassified	Inf	0.2095	0.6129	no	up	0.0027	0.0047	0	0	0	0	0	0	0	0	0	0	0.009776	0.046094	0	0	0	0	0	0	0	0	0	0
s__uncultured_Blastococcus_sp.	Inf	0.2095	0.6129	no	up	0.0037	0.0065	0	0	0	0	0	0	0	0	0	0.064056	0	0.014183	0	0	0	0	0	0	0	0	0	0
s__Humibacillus_xanthopallidus	Inf	0.2095	0.6129	no	up	0.0063	0.011	0	0	0	0	0	0	0	0	0	0	0.097756	0.033684	0	0	0	0	0	0	0	0	0	0
s__Agromyces_ramosus	Inf	0.2095	0.6129	no	up	0.0062	0.0109	0	0	0	0	0	0	0	0	0	0	0.054743	0.076232	0	0	0	0	0	0	0	0	0	0
s__Actinomycetospora_sp._FXJ1.556	Inf	0.2095	0.6129	no	up	0.0062	0.0109	0	0	0	0	0	0	0	0	0	0	0.089935	0.040775	0	0	0	0	0	0	0	0	0	0
s__Kribbella_sp._YIM_61759	Inf	0.2095	0.6129	no	up	0.0047	0.0083	0	0	0	0	0	0	0	0	0	0	0.035192	0.063822	0	0	0	0	0	0	0	0	0	0
s__0319-7L14_unclassified	Inf	0.2095	0.6129	no	up	0.0008	0.0014	0	0	0	0	0	0	0	0	0	0.004004	0	0.01241	0	0	0	0	0	0	0	0	0	0
s__JG30a-KF-32_unclassified	Inf	0.2095	0.6129	no	up	0.0036	0.0062	0	0	0	0	0	0	0	0	0	0.028025	0.046923	0	0	0	0	0	0	0	0	0	0	0
s__Amb-16S-1034_unclassified	Inf	0.2095	0.6129	no	up	0.0044	0.0077	0	0	0	0	0	0	0	0	0	0	0.072339	0.019501	0	0	0	0	0	0	0	0	0	0
s__BD7-11_unclassified	Inf	0.2095	0.6129	no	up	0.0011	0.002	0	0	0	0	0	0	0	0	0	0.020018	0.00391	0	0	0	0	0	0	0	0	0	0	0
s__MVP-88_unclassified	Inf	0.2095	0.6129	no	up	0.0018	0.0032	0	0	0	0	0	0	0	0	0	0	0.009776	0.028365	0	0	0	0	0	0	0	0	0	0
s__CCM19a_unclassified	Inf	0.2095	0.6129	no	up	0.004	0.0069	0	0	0	0	0	0	0	0	0	0	0.015641	0.067368	0	0	0	0	0	0	0	0	0	0
s__Nocardia_jinanensis	Inf	0.2095	0.6129	no	up	0.0018	0.0031	0	0	0	0	0	0	0	0	0	0	0.015641	0.021274	0	0	0	0	0	0	0	0	0	0
s__Archangium_sp._UTMC_4071	Inf	0.2095	0.6129	no	up	0.0041	0.0071	0	0	0	0	0	0	0	0	0	0	0.039102	0.046094	0	0	0	0	0	0	0	0	0	0
s__Ferruginibacter_unclassified	Inf	0.2095	0.6129	no	up	0.0023	0.0041	0	0	0	0	0	0	0	0	0	0	0.011731	0.037229	0	0	0	0	0	0	0	0	0	0
s__Actinocorallia_sp.	Inf	0.2095	0.6129	no	up	0.0033	0.0058	0	0	0	0	0	0	0	0	0	0	0.023461	0.046094	0	0	0	0	0	0	0	0	0	0
s__Kurthia_sp._LHYP-1	Inf	0.2095	0.6129	no	up	0.0039	0.0067	0	0	0	0	0	0	0	0	0	0.014012	0	0	0.066936	0	0	0	0	0	0	0	0	0
s__Caulobacter_sp._NW-2013-Rh15	Inf	0.2095	0.6129	no	up	0.0029	0.005	0	0	0	0	0	0	0	0	0.021401	0	0	0.039002	0	0	0	0	0	0	0	0	0	0
s__Chitinophagales_unclassified	Inf	0.2095	0.6129	no	up	0.0023	0.004	0	0	0	0	0	0	0	0	0	0	0.015641	0.031911	0	0	0	0	0	0	0	0	0	0
s__Microbacterium_sp.	Inf	0.2095	0.6129	no	up	0.003	0.0053	0	0	0	0	0	0	0	0	0	0.044039	0.019551	0	0	0	0	0	0	0	0	0	0	0
s__Eubacterium]_fissicatena_group_unclassified	Inf	0.2095	0.6129	no	up	0.0038	0.0066	0	0	0	0	0.01096	0	0	0	0.068093	0	0	0	0	0	0	0	0	0	0	0	0	0
s__Hyphomicrobium_sp._Ellin112	Inf	0.2095	0.6129	no	up	0.0037	0.0066	0	0	0	0	0	0	0	0	0	0	0.044968	0.033684	0	0	0	0	0	0	0	0	0	0
s__Rhodococcus_sp._JCM_28283	Inf	0.2095	0.6129	no	up	0.0026	0.0045	0	0	0	0	0	0	0	0	0	0.012011	0	0.042548	0	0	0	0	0	0	0	0	0	0
s__Micromonospora_saelicesensis	Inf	0.2095	0.6129	no	up	0.0036	0.0064	0	0	0	0	0	0	0	0	0	0	0.041057	0.035457	0	0	0	0	0	0	0	0	0	0
s__Mycobacterium_sp._CNJ881_PL04	Inf	0.2095	0.6129	no	up	0.0025	0.0044	0	0	0	0	0	0	0	0	0	0	0.035192	0.017728	0	0	0	0	0	0	0	0	0	0
s__B12-WMSP1_unclassified	Inf	0.2095	0.6129	no	up	0.0032	0.0057	0	0	0	0	0	0	0	0	0	0.062055	0.005865	0	0	0	0	0	0	0	0	0	0	0
s__Rudaea_unclassified	Inf	0.2095	0.6129	no	up	0.0029	0.0051	0	0	0	0	0	0	0	0	0	0.042037	0.019551	0	0	0	0	0	0	0	0	0	0	0
s__Sulfurifustis_unclassified	Inf	0.2095	0.6129	no	up	0.0008	0.0014	0	0	0	0	0	0	0	0	0	0	0.009776	0.007091	0	0	0	0	0	0	0	0	0	0
s__IMCC26207_unclassified	Inf	0.2095	0.6129	no	up	0.0016	0.0029	0	0	0	0	0	0	0	0	0	0	0.009776	0.02482	0	0	0	0	0	0	0	0	0	0
s__Paenibacillus_sp._Baze28	Inf	0.2095	0.6129	no	up	0.0011	0.002	0	0	0	0	0	0	0	0	0	0	0.009776	0.014183	0	0	0	0	0	0	0	0	0	0
s__uncultured_Geobacter_sp.	Inf	0.2095	0.6129	no	up	0.0015	0.0026	0	0	0	0	0	0	0	0	0	0.020018	0	0.010637	0	0	0	0	0	0	0	0	0	0
s__Paludibaculum_unclassified	Inf	0.2095	0.6129	no	up	0.0019	0.0034	0	0	0	0	0	0	0	0	0	0	0.013686	0.026592	0	0	0	0	0	0	0	0	0	0
s__Aeromonas_sp.	Inf	0.2095	0.6129	no	up	0.0024	0.0042	0	0	0	0	0	0	0	0	0.029183	0	0	0.021274	0	0	0	0	0	0	0	0	0	0
s__Candidatus_Yanofskybacteria_unclassified	Inf	0.2095	0.6129	no	up	0.0015	0.0027	0	0	0	0	0	0	0	0	0	0.016014	0	0.015955	0	0	0	0	0	0	0	0	0	0
s__Ramlibacter_sp.	Inf	0.2095	0.6129	no	up	0.0013	0.0023	0	0	0	0	0	0	0	0	0	0	0.013686	0.014183	0	0	0	0	0	0	0	0	0	0
s__Streptomyces_virginiae	Inf	0.2095	0.6129	no	up	0.002	0.0035	0	0	0	0	0	0	0	0	0	0.026023	0.015641	0	0	0	0	0	0	0	0	0	0	0
s__Methylotenera_unclassified	Inf	0.2095	0.6129	no	up	0.0016	0.0027	0	0	0	0	0	0	0	0	0	0	0.009776	0.023047	0	0	0	0	0	0	0	0	0	0
s__Racemicystis_persica	Inf	0.2095	0.6129	no	up	0.0018	0.0031	0	0	0	0	0	0	0	0	0	0	0.015641	0.021274	0	0	0	0	0	0	0	0	0	0
s__Aggregicoccus_sp.	Inf	0.2095	0.6129	no	up	0.0017	0.0031	0	0	0	0	0	0	0	0	0	0	0.013686	0.023047	0	0	0	0	0	0	0	0	0	0
s__Oxobacter_unclassified	Inf	0.2095	0.6129	no	up	0.0017	0.003	0	0	0	0	0	0	0	0	0	0.032028	0.00391	0	0	0	0	0	0	0	0	0	0	0
s__uncultured_Variovorax_sp.	Inf	0.2095	0.6129	no	up	0.0017	0.003	0	0	0	0	0	0	0	0	0	0	0.019551	0.015955	0	0	0	0	0	0	0	0	0	0
s__Mycobacterium_sp._GP0612	Inf	0.2095	0.6129	no	up	0.0014	0.0025	0	0	0	0	0	0	0	0	0	0	0.015641	0.014183	0	0	0	0	0	0	0	0	0	0
s__Lysobacter_sp._7B-228	Inf	0.2095	0.6129	no	up	0.0013	0.0024	0	0	0	0	0	0	0	0	0	0	0.017596	0.010637	0	0	0	0	0	0	0	0	0	0
s__Tumebacillus_avium	Inf	0.2095	0.6129	no	up	0.0013	0.0023	0	0	0	0	0	0	0	0	0	0	0.015641	0.01241	0	0	0	0	0	0	0	0	0	0
s__PeM15_unclassified	Inf	0.2095	0.6129	no	up	0.0008	0.0014	0	0	0	0	0	0	0	0	0	0.004004	0	0.01241	0	0	0	0	0	0	0	0	0	0
s__Legionellales_unclassified	Inf	0.2095	0.6129	no	up	0.0009	0.0017	0	0	0	0	0	0	0	0	0	0	0.00391	0.015955	0	0	0	0	0	0	0	0	0	0
s__Fonticella_unclassified	Inf	0.2095	0.6129	no	up	0.001	0.0018	0	0	0	0	0	0	0	0	0	0.016014	0	0.005318	0	0	0	0	0	0	0	0	0	0
s__Heliobacteriaceae_unclassified	Inf	0.2095	0.6129	no	up	0.001	0.0018	0	0	0	0	0	0	0	0	0	0.016014	0.005865	0	0	0	0	0	0	0	0	0	0	0
s__Neochlamydia_unclassified	Inf	0.2095	0.6129	no	up	0.0004	0.0006	0	0	0	0	0	0	0	0	0	0	0.00391	0.003546	0	0	0	0	0	0	0	0	0	0
s__Lapillicoccus_sp.	Inf	0.2095	0.6129	no	up	0.0009	0.0017	0	0	0	0	0	0	0	0	0	0.016014	0.00391	0	0	0	0	0	0	0	0	0	0	0
s__uncultured_Phycisphaera_sp.	Inf	0.2095	0.6129	no	up	0.0006	0.0011	0	0	0	0	0	0	0	0	0	0	0.009776	0.003546	0	0	0	0	0	0	0	0	0	0
s__Acinetobacter_sp._H15	Inf	0.2095	0.6129	no	up	0.0009	0.0016	0	0	0	0.007193	0	0	0	0	0	0	0	0	0.0119	0	0	0	0	0	0	0	0	0
s__EC3_unclassified	Inf	0.2095	0.6129	no	up	0.0008	0.0014	0	0	0	0	0	0	0	0	0	0	0.011731	0.005318	0	0	0	0	0	0	0	0	0	0
s__Oligoflexaceae_unclassified	Inf	0.2095	0.6129	no	up	0.0005	0.0009	0	0	0	0	0	0	0	0	0	0.006005	0	0.005318	0	0	0	0	0	0	0	0	0	0
s__Schlesneria_unclassified	Inf	0.2095	0.6129	no	up	0.0007	0.0012	0	0	0	0	0	0	0	0	0	0.010009	0.00391	0	0	0	0	0	0	0	0	0	0	0
s__Staphylococcus_hominis	0.49	0.2123	0.6129	no	up	0.1554	0.1771	0.1265	0	0	0.012947	0	0	0	0	2.11284	0	0	0	0	0.006823	0	0	0	0.028265	0	0.518756	0.584631	0
s__A2_unclassified	-1.19	0.2123	0.6129	no	down	0.0039	0.0025	0.0057	0	0.004341	0.025893	0	0	0	0	0	0	0	0	0	0.006823	0.024763	0	0.016301	0.003769	0	0	0	0
s__Peptoniphilus_unclassified	0.41	0.2136	0.6129	no	up	0.0602	0.0673	0.0508	0	0	0	0	0	0	0	0.807393	0	0	0	0	0	0	0	0	0	0.003343	0.162014	0.291575	0
s__uncultured_Elusimicrobium_sp.	3.45	0.2136	0.6129	no	up	0.022	0.036	0.0033	0	0	0	0	0	0.432093	0	0	0	0	0	0	0.003411	0.022995	0.003392	0	0	0	0	0	0
s__uncultured_Marmoricola_sp.	-0.86	0.2136	0.6129	no	down	0.0081	0.006	0.0109	0	0	0	0	0	0	0	0	0	0.072339	0	0	0	0	0	0	0	0.010029	0.018694	0	0.069156
s__Ruminococcaceae_UCG-008_unclassified	-0.71	0.2136	0.6129	no	down	0.0032	0.0025	0.0041	0	0	0	0	0	0	0	0	0	0	0	0.02975	0	0.008844	0.005089	0	0	0.0234	0	0	0
s__Bacteroides_ilei	4.97	0.2163	0.6129	no	up	0.1246	0.213	0.0068	0	1.17508	0	1.11478	0.26123	0	0	0	0	0	0	0.004462	0.061403	0	0	0	0	0	0	0	0
s__Ramlibacter_unclassified	2.31	0.2163	0.6129	no	up	0.0333	0.0506	0.0102	0	0	0	0	0	0	0	0.093385	0.010009	0.211152	0.292517	0	0	0	0	0	0	0	0	0	0.09153
s__Bacillus_aryabhattai	2.86	0.2163	0.6129	no	up	0.0147	0.0233	0.0032	0	0	0	0	0	0	0	0.058366	0.17015	0.035192	0.015955	0	0	0	0	0	0	0	0	0	0.028476
s__uncultured_Clostridium_sp.	-2.31	0.224	0.6129	no	down	0.1321	0.0489	0.243	0	0.120112	0.084873	0.084548	0.098758	0.083386	0.01651	0	0.028025	0	0.005318	0.065449	0.020468	0.486424	1.17884	0.208292	0.171475	0.113659	0	0	0.008136
s__uncultured_Ruminococcus_sp.	-2.48	0.2364	0.6129	no	down	0.0546	0.0184	0.103	0	0	0.04891	0.062628	0.019114	0.043967	0.005503	0	0	0	0	0.040162	0.056286	0.100822	0.615713	0.039847	0.109292	0.005014	0	0	0
s__uncultured_Romboutsia_sp.	-1.65	0.2467	0.6129	no	down	0.1206	0.063	0.1974	0	0.09117	0.133782	0.084548	0	0	0	0.046693	0	0.060608	0.083323	0.255846	0.139863	0.09021	0.195061	0.019924	0.765042	0.56161	0	0.00444	0
s__uncultured_Corynebacterium_sp.	0.46	0.2468	0.6129	no	up	0.0349	0.0395	0.0288	0	0	0	0	0	0.015161	0	0.459144	0	0	0	0	0	0.003538	0.010177	0	0	0	0.197844	0.047363	0
s__Micrococcus_aloeverae	-Inf	0.2482	0.6129	no	down	0.2291	0	0.5345	0	0	0	0	0	0	0	0	0	0	0	0	0	0	0	0	0	0	4.81057	0	0
s__Deinococcus_unclassified	-Inf	0.2482	0.6129	no	down	0.0797	0	0.1859	0	0	0	0	0	0	0	0	0	0	0	0	0	0	0	0	0	0	1.67311	0	0
s__Micrococcus_sp.	-Inf	0.2482	0.6129	no	down	0.0693	0	0.1617	0	0	0	0	0	0	0	0	0	0	0	0	0	0	0	0	0	0	1.45501	0	0
s__Micrococcus_sp._A-2-19B	-Inf	0.2482	0.6129	no	down	0.0601	0	0.1402	0	0	0	0	0	0	0	0	0	0	0	0	0	0	0	0	0	0	1.26184	0	0
s__Klebsiella_pneumoniae	-Inf	0.2482	0.6129	no	down	0.0024	0	0.0057	0	0	0	0	0	0	0	0	0	0	0	0	0	0	0	0	0	0	0.051408	0	0
s__Faecalicatena_orotica	-Inf	0.2482	0.6129	no	down	0.0615	0	0.1434	0	0	0	0	0	0	0	0	0	0	0	0	0	0	1.29079	0	0	0	0	0	0
s__Micrococcus_flavus	-Inf	0.2482	0.6129	no	down	0.0266	0	0.062	0	0	0	0	0	0	0	0	0	0	0	0	0	0	0	0	0	0	0.557702	0	0
s__Paracoccus_sp._DWM116	-Inf	0.2482	0.6129	no	down	0.0269	0	0.0628	0	0	0	0	0	0	0	0	0	0	0	0	0	0	0	0	0	0	0.565491	0	0
s__Roseomonas_sp._BUT-13	-Inf	0.2482	0.6129	no	down	0.0177	0	0.0412	0	0	0	0	0	0	0	0	0	0	0	0	0	0	0	0	0	0	0.370763	0	0
s__Aquabacterium_unclassified	-Inf	0.2482	0.6129	no	down	0.0018	0	0.0041	0	0	0	0	0	0	0	0	0	0	0	0	0	0	0	0	0	0	0	0.037002	0
s__Dietzia_sp._W5004	-Inf	0.2482	0.6129	no	down	0.0215	0	0.0502	0	0	0	0	0	0	0	0	0	0	0	0	0	0	0	0	0	0	0.45177	0	0
s__Rheinheimera_unclassified	-Inf	0.2482	0.6129	no	down	0.0205	0	0.0479	0	0	0	0	0	0	0	0	0	0	0	0	0	0	0	0	0	0	0	0.430703	0
s__Shinella_sp._DNG15	-Inf	0.2482	0.6129	no	down	0.0019	0	0.0045	0	0	0	0	0	0	0	0	0	0	0	0	0	0	0	0	0	0	0.040503	0	0
s__Agreia_pratensis	-Inf	0.2482	0.6129	no	down	0.0002	0	0.0005	0	0	0	0	0	0	0	0	0	0	0	0	0	0	0	0	0	0	0	0	0.004068
s__Deinococcus_sp._77	-Inf	0.2482	0.6129	no	down	0.0156	0	0.0363	0	0	0	0	0	0	0	0	0	0	0	0	0	0	0	0	0	0	0.327144	0	0
s__Dermacoccus_sp.	-Inf	0.2482	0.6129	no	down	0.0021	0	0.0048	0	0	0	0	0	0	0	0	0	0	0	0	0	0	0	0	0	0	0.043619	0	0
s__Bacteroides_xylanisolvens	-Inf	0.2482	0.6129	no	down	0.0061	0	0.0142	0	0	0	0	0	0	0	0	0	0	0	0	0.127923	0	0	0	0	0	0	0	0
s__Macrococcus_unclassified	-Inf	0.2482	0.6129	no	down	0.0016	0	0.0038	0	0	0	0	0	0	0	0	0	0	0	0	0	0	0	0	0	0	0.034272	0	0
s__Arthrobacter_woluwensis	-Inf	0.2482	0.6129	no	down	0.0023	0	0.0054	0	0	0	0	0	0	0	0	0	0	0	0	0	0	0	0	0	0	0.048293	0	0
s__Acinetobacter_sp._109	-Inf	0.2482	0.6129	no	down	0.0165	0	0.0385	0	0	0	0	0	0	0	0	0	0	0	0	0	0	0	0	0	0	0	0.346338	0
s__Pectobacterium_unclassified	-Inf	0.2482	0.6129	no	down	0.0036	0	0.0084	0	0	0	0	0	0	0	0	0	0	0	0	0	0	0	0	0	0	0	0.075484	0
s__Paracoccus_sp._XYY-2015	-Inf	0.2482	0.6129	no	down	0.0136	0	0.0317	0	0	0	0	0	0	0	0	0	0	0	0	0	0	0	0	0	0	0	0.285655	0
s__Janibacter_sp._453B4_12ECASO	-Inf	0.2482	0.6129	no	down	0.0101	0	0.0235	0	0	0	0	0	0	0	0	0	0	0	0	0	0	0	0	0	0	0.211864	0	0
s__Deinococcus_xinjiangensis	-Inf	0.2482	0.6129	no	down	0.0065	0	0.0151	0	0	0	0	0	0	0	0	0	0	0	0	0	0	0	0	0	0	0.135531	0	0
s__Rothia_sp._THG-T3	-Inf	0.2482	0.6129	no	down	0.0064	0	0.015	0	0	0	0	0	0	0	0	0	0	0	0	0	0	0	0	0	0	0	0.134687	0
s__AKAU4049_unclassified	-Inf	0.2482	0.6129	no	down	0.0008	0	0.0018	0	0	0	0	0	0	0	0	0	0	0	0	0	0	0	0	0	0	0	0	0.016272
s__Actinomyces_sp._A9	-Inf	0.2482	0.6129	no	down	0.0084	0	0.0196	0	0	0	0	0	0	0	0	0	0	0	0	0	0	0	0	0	0	0	0.176129	0
s__Haemophilus_parainfluenzae	-Inf	0.2482	0.6129	no	down	0.0032	0	0.0076	0	0	0	0	0	0	0	0	0	0	0	0	0	0	0	0	0	0	0	0.068084	0
s__Clostridium_sp._cTPY-17	-Inf	0.2482	0.6129	no	down	0.0116	0	0.0271	0	0	0	0	0	0	0	0	0	0	0	0	0	0	0.24425	0	0	0	0	0	0
s__Brevundimonas_aurantiaca	-Inf	0.2482	0.6129	no	down	0.0093	0	0.0218	0	0	0	0	0	0	0	0	0	0	0	0	0	0	0	0	0	0	0.196286	0	0
s__Rhodobacterales_unclassified	-Inf	0.2482	0.6129	no	down	0.0095	0	0.0222	0	0	0	0	0	0	0	0	0	0	0	0	0	0	0	0	0	0	0	0.199811	0
s__Kytococcus_unclassified	-Inf	0.2482	0.6129	no	down	0.007	0	0.0163	0	0	0	0	0	0	0	0	0	0	0	0	0	0	0	0	0	0	0.146436	0	0
s__Acinetobacter_haemolyticus	-Inf	0.2482	0.6129	no	down	0.0094	0	0.022	0	0	0	0	0	0	0	0	0	0	0	0	0	0	0	0	0	0	0	0.19833	0
s__Klebsiella_oxytoca	-Inf	0.2482	0.6129	no	down	0.0086	0	0.0201	0	0	0	0	0	0	0	0	0	0	0	0	0	0	0	0	0	0	0	0.18057	0
s__Solirubrobacter_sp._L64	-Inf	0.2482	0.6129	no	down	0.0036	0	0.0084	0	0	0	0	0	0	0	0	0	0	0	0	0	0	0	0	0	0	0	0	0.075258
s__Sphingomonas_sp._JSM_2215019	-Inf	0.2482	0.6129	no	down	0.0036	0	0.0083	0	0	0	0	0	0	0	0	0	0	0	0	0	0	0	0	0	0	0.074776	0	0
s__Kribbella_sp.	-Inf	0.2482	0.6129	no	down	0.0043	0	0.0099	0	0	0	0	0	0	0	0	0	0	0	0	0	0	0	0	0	0	0	0	0.089496
s__Streptomyces_turgidiscabies	-Inf	0.2482	0.6129	no	down	0.0042	0	0.0097	0	0	0	0	0	0	0	0	0	0	0	0	0	0	0	0	0	0	0	0	0.087462
s__Brochothrix_thermosphacta	-Inf	0.2482	0.6129	no	down	0.0056	0	0.013	0	0	0	0	0	0	0	0	0	0	0	0	0	0	0	0	0	0	0	0.116926	0
s__Nesterenkonia_sp.	-Inf	0.2482	0.6129	no	down	0.0106	0	0.0248	0	0	0	0	0	0	0	0	0	0	0	0	0	0	0	0	0	0	0.222769	0	0
s__Parabacteroides_sp._dnLKV8	-Inf	0.2482	0.6129	no	down	0.0017	0	0.0039	0	0	0	0	0	0	0	0	0	0	0	0	0	0.035376	0	0	0	0	0	0	0
s__Cronobacter_unclassified	-Inf	0.2482	0.6129	no	down	0.0058	0	0.0135	0	0	0	0	0	0	0	0	0	0	0	0	0	0	0	0	0	0	0	0.121366	0
s__Streptococcus_anginosus	-Inf	0.2482	0.6129	no	down	0.004	0	0.0094	0	0	0	0	0	0	0	0	0	0	0	0	0	0	0	0	0	0	0	0.084364	0
s__Prevotella_6_unclassified	-Inf	0.2482	0.6129	no	down	0.0066	0	0.0153	0	0	0	0	0	0	0	0	0	0	0	0	0	0	0	0	0	0	0	0.137647	0
s__Haemophilus_sp._'paraurethrae'	-Inf	0.2482	0.6129	no	down	0.009	0	0.021	0	0	0	0	0	0	0	0	0	0	0	0	0	0	0	0	0	0	0	0.18945	0
s__Sphingomonas_panni	-Inf	0.2482	0.6129	no	down	0.005	0	0.0118	0	0	0	0	0	0	0	0	0	0	0	0	0	0	0	0	0	0	0.105932	0	0
s__Fusicatenibacter_saccharivorans	-Inf	0.2482	0.6129	no	down	0.0104	0	0.0242	0	0	0	0	0	0	0	0	0	0	0	0	0	0.217564	0	0	0	0	0	0	0
s__Haemophilus_influenzae	-Inf	0.2482	0.6129	no	down	0.0042	0	0.0097	0	0	0	0	0	0	0	0	0	0	0	0	0	0	0	0	0	0	0	0.087325	0
s__Angustibacter_aerolatus	-Inf	0.2482	0.6129	no	down	0.0033	0	0.0077	0	0	0	0	0	0	0	0	0	0	0	0	0	0	0	0	0	0	0	0	0.069156
s__uncultured_Enterobacter_sp.	-Inf	0.2482	0.6129	no	down	0.0036	0	0.0085	0	0	0	0	0	0	0	0	0	0	0	0	0	0	0	0	0	0	0.076333	0	0
s__Deinococcus_sp._G8(2015)	-Inf	0.2482	0.6129	no	down	0.0074	0	0.0173	0	0	0	0	0	0	0	0	0	0	0	0	0	0	0	0	0	0	0.155783	0	0
s__Sphingomonas_yabuuchiae	-Inf	0.2482	0.6129	no	down	0.0047	0	0.0109	0	0	0	0	0	0	0	0	0	0	0	0	0	0	0	0	0	0	0.098143	0	0
s__Erysipelatoclostridium_sp._SNUG30386	-Inf	0.2482	0.6129	no	down	0.0024	0	0.0057	0	0	0	0	0	0	0	0	0	0	0	0	0	0	0.050885	0	0	0	0	0	0
s__Actinomyces_viscosus	-Inf	0.2482	0.6129	no	down	0.0049	0	0.0115	0	0	0	0	0	0	0	0	0	0	0	0	0	0	0	0	0	0	0	0.103605	0
s__Raoultella_terrigena	-Inf	0.2482	0.6129	no	down	0.0056	0	0.0132	0	0	0	0	0	0	0	0	0	0	0	0	0	0	0	0	0	0	0.118395	0	0
s__Pantoea_sp._Sc1	-Inf	0.2482	0.6129	no	down	0.0032	0	0.0074	0	0	0	0	0	0	0	0	0	0	0	0	0	0	0	0	0	0	0	0.066604	0
s__Domibacillus_unclassified	-Inf	0.2482	0.6129	no	down	0.003	0	0.007	0	0	0	0	0	0	0	0	0	0	0	0	0	0	0	0	0	0	0	0	0.063054
s__Streptomyces_sp._A378Ydz-QZ	-Inf	0.2482	0.6129	no	down	0.0037	0	0.0086	0	0	0	0	0	0	0	0	0	0	0	0	0	0	0	0	0	0	0	0	0.077292
s__Streptomyces_sp._80546	-Inf	0.2482	0.6129	no	down	0.0015	0	0.0036	0	0	0	0	0	0	0	0	0	0	0	0	0	0	0	0	0	0	0	0	0.032544
s__Prevotellaceae_unclassified	-Inf	0.2482	0.6129	no	down	0.0064	0	0.0149	0	0	0	0	0	0	0	0	0	0	0	0	0	0	0	0	0	0	0.133973	0	0
s__Psychrobacter_sp.	-Inf	0.2482	0.6129	no	down	0.0051	0	0.012	0	0	0	0	0	0	0	0	0	0	0	0	0	0	0	0	0	0	0	0.108046	0
s__Streptomyces_sp._E13(2011)	-Inf	0.2482	0.6129	no	down	0.0011	0	0.0026	0	0	0	0	0	0	0	0	0	0	0	0	0	0	0	0	0	0.0234	0	0	0
s__Lachnospiraceae_NC2004_group_unclassified	-Inf	0.2482	0.6129	no	down	0.0035	0	0.0083	0	0	0	0	0	0	0	0	0	0	0	0	0	0.07429	0	0	0	0	0	0	0
s__Dietzia_sp._MCCC_1A11214	-Inf	0.2482	0.6129	no	down	0.0041	0	0.0095	0	0	0	0	0	0	0	0	0	0	0	0	0	0	0	0	0	0	0.08568	0	0
s__Enterococcus_asini	-Inf	0.2482	0.6129	no	down	0.0074	0	0.0172	0	0	0	0	0	0	0	0	0	0	0	0	0	0	0	0	0.154516	0	0	0	0
s__Mixta_calida	-Inf	0.2482	0.6129	no	down	0.0073	0	0.0171	0	0	0	0	0	0	0	0	0	0	0	0	0	0	0	0	0	0	0	0.153928	0
s__Paracoccus_sp._TSAR12	-Inf	0.2482	0.6129	no	down	0.0036	0	0.0085	0	0	0	0	0	0	0	0	0	0	0	0	0	0	0	0	0	0	0.076333	0	0
s__Acinetobacter_sp._TDSAS2-27	-Inf	0.2482	0.6129	no	down	0.0049	0	0.0114	0	0	0	0	0	0	0	0	0	0	0	0	0	0	0	0	0	0	0.102817	0	0
s__Paracoccus_sanguinis	-Inf	0.2482	0.6129	no	down	0.0035	0	0.0081	0	0	0	0	0	0	0	0	0	0	0	0	0	0	0	0	0	0	0.073218	0	0
s__Actinomadura_sp._28a-77-2	-Inf	0.2482	0.6129	no	down	0.0045	0	0.0104	0	0	0	0	0	0	0	0	0	0	0	0	0	0	0	0	0	0	0	0	0.093564
s__Paracoccus_sp._SYSUP0003	-Inf	0.2482	0.6129	no	down	0.0051	0	0.0119	0	0	0	0	0	0	0	0	0	0	0	0	0	0	0	0	0	0	0.10749	0	0
s__Kytococcus_sp._FXJ8.142	-Inf	0.2482	0.6129	no	down	0.0036	0	0.0083	0	0	0	0	0	0	0	0	0	0	0	0	0	0	0	0	0	0	0.074776	0	0
s__JTB255_marine_benthic_group_unclassified	-Inf	0.2482	0.6129	no	down	0.0022	0	0.0052	0	0	0	0	0	0	0	0	0	0	0	0	0	0	0	0	0	0	0	0	0.046782
s__uncultured_Streptomyces_sp.	-Inf	0.2482	0.6129	no	down	0.0042	0	0.0097	0	0	0	0	0	0	0	0	0	0	0	0	0	0	0	0	0	0	0	0	0.087462
s__Treponema_2_unclassified	-Inf	0.2482	0.6129	no	down	0.0062	0	0.0145	0	0	0	0	0	0	0	0	0	0	0	0	0	0	0	0	0	0	0.130857	0	0
s__Pseudomonas_monteilii	-Inf	0.2482	0.6129	no	down	0.0065	0	0.0151	0	0	0	0	0	0	0	0	0	0	0	0	0	0	0	0	0	0	0	0.136167	0
s__Oceanobacillus_unclassified	-Inf	0.2482	0.6129	no	down	0.004	0	0.0093	0	0	0	0	0	0	0	0	0	0	0	0	0	0	0	0	0	0	0	0	0.083394
s__Alistipes_onderdonkii	-Inf	0.2482	0.6129	no	down	0.0008	0	0.0018	0	0	0	0	0	0	0	0	0	0	0	0	0	0.015919	0	0	0	0	0	0	0
s__Streptomyces_seranimatus	-Inf	0.2482	0.6129	no	down	0.0034	0	0.0079	0	0	0	0	0	0	0	0	0	0	0	0	0	0	0	0	0	0	0	0	0.07119
s__Entotheonellaceae_unclassified	-Inf	0.2482	0.6129	no	down	0.0014	0	0.0032	0	0	0	0	0	0	0	0	0	0	0	0	0	0	0	0	0	0	0	0	0.028476
s__Brevibacterium_sp._M1-12	-Inf	0.2482	0.6129	no	down	0.0026	0	0.0061	0	0	0	0	0	0	0	0	0	0	0	0	0	0	0	0	0	0	0.054524	0	0
s__Haematobacter_missouriensis	-Inf	0.2482	0.6129	no	down	0.0036	0	0.0084	0	0	0	0	0	0	0	0	0	0	0	0	0	0	0	0	0	0	0	0.075484	0
s__Corynebacterium_sp._1119	-Inf	0.2482	0.6129	no	down	0.0024	0	0.0057	0	0	0	0	0	0	0	0	0	0	0	0	0	0	0	0	0	0	0.051408	0	0
s__Paracoccus_sp.	-Inf	0.2482	0.6129	no	down	0.001	0	0.0024	0	0	0	0	0	0	0	0	0	0	0	0	0	0	0	0	0	0	0.02181	0	0
s__Tetrasphaera_duodecadis	-Inf	0.2482	0.6129	no	down	0.0034	0	0.0079	0	0	0	0	0	0	0	0	0	0	0	0	0	0	0	0	0	0	0	0	0.07119
s__Empedobacter_unclassified	-Inf	0.2482	0.6129	no	down	0.0018	0	0.0041	0	0	0	0	0	0	0	0	0	0	0	0	0	0	0	0	0	0	0	0.037002	0
s__Pantoea_sp._Gossyppi_A4	-Inf	0.2482	0.6129	no	down	0.0053	0	0.0123	0	0	0	0	0	0	0	0	0	0	0	0	0	0	0	0	0	0	0	0.111006	0
s__Cronobacter_sakazakii	-Inf	0.2482	0.6129	no	down	0.0052	0	0.0122	0	0	0	0	0	0	0	0	0	0	0	0	0	0	0	0	0	0	0	0.109526	0
s__Lechevalieria_unclassified	-Inf	0.2482	0.6129	no	down	0.0014	0	0.0032	0	0	0	0	0	0	0	0	0	0	0	0	0	0	0	0	0	0	0	0	0.028476
s__Dietzia_aerolata	-Inf	0.2482	0.6129	no	down	0.0014	0	0.0033	0	0	0	0	0	0	0	0	0	0	0	0	0	0	0	0	0	0	0.029599	0	0
s__Sphingomonas_humi	-Inf	0.2482	0.6129	no	down	0.0018	0	0.0041	0	0	0	0	0	0	0	0	0	0	0	0	0	0	0	0	0	0	0	0.037002	0
s__Solirubrobacter_ginsenosidimutans	-Inf	0.2482	0.6129	no	down	0.0015	0	0.0036	0	0	0	0	0	0	0	0	0	0	0	0	0	0	0	0	0	0	0	0	0.032544
s__Agathobacter_unclassified	-Inf	0.2482	0.6129	no	down	0.0011	0	0.0025	0	0	0	0	0	0	0	0	0	0	0	0	0	0	0	0	0	0	0	0.022201	0
s__Arthrobacter_sp._S5(2012)	-Inf	0.2482	0.6129	no	down	0.0029	0	0.0068	0	0	0	0	0	0	0	0	0	0	0	0	0	0	0	0	0	0	0	0	0.06102
s__Leptotrichia_wadei	-Inf	0.2482	0.6129	no	down	0.0047	0	0.011	0	0	0	0	0	0	0	0	0	0	0	0	0	0	0	0	0	0	0	0.099165	0
s__Kluyvera_intermedia	-Inf	0.2482	0.6129	no	down	0.0039	0	0.009	0	0	0	0	0	0	0	0	0	0	0	0	0	0	0	0	0	0	0	0.081404	0
s__Pantoea_septica	-Inf	0.2482	0.6129	no	down	0.0035	0	0.0081	0	0	0	0	0	0	0	0	0	0	0	0	0	0	0	0	0	0	0	0.072524	0
s__Sporosarcina_soli	-Inf	0.2482	0.6129	no	down	0.0021	0	0.005	0	0	0	0	0	0	0	0	0	0	0	0	0	0	0	0	0	0	0	0	0.044748
s__Kocuria_sp._CRB15	-Inf	0.2482	0.6129	no	down	0.0015	0	0.0035	0	0	0	0	0	0	0	0	0	0	0	0	0	0	0	0	0	0	0.031157	0	0
s__Rhizobium_sp._H-4	-Inf	0.2482	0.6129	no	down	0.0003	0	0.0006	0	0	0	0	0	0	0	0	0	0	0	0	0	0.005306	0	0	0	0	0	0	0
s__Bacteroides_sp._35BE35	-Inf	0.2482	0.6129	no	down	0.0044	0	0.0104	0	0	0	0	0	0	0	0	0	0	0	0	0	0	0	0	0	0	0	0.093245	0
s__Aeromicrobium_unclassified	-Inf	0.2482	0.6129	no	down	0.0015	0	0.0036	0	0	0	0	0	0	0	0	0	0	0	0	0	0	0	0	0	0	0	0	0.032544
s__Phycicoccus_sp._764H65	-Inf	0.2482	0.6129	no	down	0.0019	0	0.0045	0	0	0	0	0	0	0	0	0	0	0	0	0	0	0	0	0	0	0	0	0.04068
s__uncultured_Hyphomicrobium_sp.	-Inf	0.2482	0.6129	no	down	0.0027	0	0.0063	0	0	0	0	0	0	0	0	0	0	0	0	0	0	0	0	0	0	0	0	0.056952
s__Enterobacter_ludwigii	-Inf	0.2482	0.6129	no	down	0.004	0	0.0094	0	0	0	0	0	0	0	0	0	0	0	0	0	0	0	0	0	0	0	0.084364	0
s__Ornithinimicrobium_sp._THG-GM43	-Inf	0.2482	0.6129	no	down	0.0016	0	0.0036	0	0	0	0	0	0	0	0	0	0	0	0	0	0	0	0	0	0	0.032714	0	0
s__Weissella_ceti	-Inf	0.2482	0.6129	no	down	0.0017	0	0.004	0	0	0	0	0	0	0	0	0	0	0	0	0	0	0	0	0	0	0.03583	0	0
s__Streptomyces_atroolivaceus	-Inf	0.2482	0.6129	no	down	0.0042	0	0.0097	0	0	0	0	0	0	0	0	0	0	0	0	0	0	0	0	0	0	0	0	0.087462
s__Photobacterium_kishitanii	-Inf	0.2482	0.6129	no	down	0.0042	0	0.0097	0	0	0	0	0	0	0	0	0	0	0	0	0	0	0	0	0	0	0	0.087325	0
s__Deinococcus_sp._Lab-1	-Inf	0.2482	0.6129	no	down	0.0022	0	0.005	0	0	0	0	0	0	0	0	0	0	0	0	0	0	0	0	0	0	0.045177	0	0
s__Prevotella_lascolaii	-Inf	0.2482	0.6129	no	down	0.0003	0	0.0008	0	0	0	0	0	0	0	0	0	0	0	0	0	0.007075	0	0	0	0	0	0	0
s__Cellulomonas_sp._b176	-Inf	0.2482	0.6129	no	down	0.0006	0	0.0013	0	0	0	0	0	0	0	0	0	0	0	0	0	0	0	0	0	0.0117	0	0	0
s__Deinococcus_lacus	-Inf	0.2482	0.6129	no	down	0.0033	0	0.0078	0	0	0	0	0	0	0	0	0	0	0	0	0	0	0	0	0	0	0.070102	0	0
s__Porphyromonas_unclassified	-Inf	0.2482	0.6129	no	down	0.0021	0	0.0049	0	0	0	0	0	0	0	0	0	0	0	0	0	0	0	0	0	0	0	0.044402	0
s__Bacteroides_eggerthii	-Inf	0.2482	0.6129	no	down	0.0002	0	0.0004	0	0	0	0	0	0	0	0	0	0	0	0	0	0	0.003392	0	0	0	0	0	0
s__Allostreptomyces_unclassified	-Inf	0.2482	0.6129	no	down	0.0028	0	0.0066	0	0	0	0	0	0	0	0	0	0	0	0	0	0	0	0	0	0	0	0	0.058986
s__Weissella_hellenica	-Inf	0.2482	0.6129	no	down	0.0039	0	0.009	0	0	0	0	0	0	0	0	0	0	0	0	0	0	0	0	0	0	0	0.081404	0
s__Lactobacillus_curvatus	-Inf	0.2482	0.6129	no	down	0.0015	0	0.0035	0	0	0	0	0	0	0	0	0	0	0	0	0	0	0	0	0	0	0	0.031082	0
s__Albidovulum_inexpectatum	-Inf	0.2482	0.6129	no	down	0.0009	0	0.0021	0	0	0	0	0	0	0	0	0	0	0	0	0	0	0	0	0	0	0.018694	0	0
s__Mycobacterium_sp._IP20010961	-Inf	0.2482	0.6129	no	down	0.001	0	0.0023	0	0	0	0	0	0	0	0	0	0	0	0	0	0	0	0	0	0	0	0	0.02034
s__Corynebacterium_sp._full20	-Inf	0.2482	0.6129	no	down	0.0037	0	0.0087	0	0	0	0	0	0	0	0	0	0	0	0	0	0	0	0	0	0	0.077891	0	0
s__Actinomyces_naeslundii	-Inf	0.2482	0.6129	no	down	0.0019	0	0.0045	0	0	0	0	0	0	0	0	0	0	0	0	0	0	0	0	0	0	0.040503	0	0
s__Chroococcidiopsis_PCC_7203_unclassified	-Inf	0.2482	0.6129	no	down	0.0006	0	0.0013	0	0	0	0	0	0	0	0	0	0	0	0	0	0	0	0	0	0	0	0.011841	0
s__Weissella_soli	-Inf	0.2482	0.6129	no	down	0.0009	0	0.0021	0	0	0	0	0	0	0	0	0	0	0	0	0	0	0	0	0	0	0	0.019241	0
s__Pseudomonas_citronellolis	-Inf	0.2482	0.6129	no	down	0.0027	0	0.0064	0	0	0	0	0	0	0	0	0	0	0	0	0	0	0	0	0	0	0.05764	0	0
s__Leuconostoc_pseudomesenteroides	-Inf	0.2482	0.6129	no	down	0.0016	0	0.0036	0	0	0	0	0	0	0	0	0	0	0	0	0	0	0	0	0	0	0	0.032562	0
s__Agromyces_sp._R5-345	-Inf	0.2482	0.6129	no	down	0.0006	0	0.0014	0	0	0	0	0	0	0	0	0	0	0	0	0	0	0	0	0	0	0	0	0.012204
s__Defluviitaleaceae_unclassified	-Inf	0.2482	0.6129	no	down	0.0004	0	0.001	0	0	0	0	0	0	0	0	0	0	0	0	0	0.008844	0	0	0	0	0	0	0
s__Actinomycetospora_sp.	-Inf	0.2482	0.6129	no	down	0.0011	0	0.0026	0	0	0	0	0	0	0	0	0	0	0	0	0	0	0	0	0	0	0	0.023681	0
s__Raoultella_unclassified	-Inf	0.2482	0.6129	no	down	0.0014	0	0.0033	0	0	0	0	0	0	0	0	0	0	0	0	0	0	0	0	0	0	0.029599	0	0
s__Clavibacter_michiganensis	-Inf	0.2482	0.6129	no	down	0.0032	0	0.0076	0	0	0	0	0	0	0	0	0	0	0	0	0	0	0	0	0	0	0	0.068084	0
s__Parafrigoribacterium_mesophilum	-Inf	0.2482	0.6129	no	down	0.0034	0	0.0079	0	0	0	0	0	0	0	0	0	0	0	0	0	0	0	0	0	0	0	0	0.07119
s__Sporosarcina_sp._LKS-72	-Inf	0.2482	0.6129	no	down	0.0015	0	0.0034	0	0	0	0	0	0	0	0	0	0	0	0	0	0	0	0	0	0	0	0	0.03051
s__Actinoplanes_toevensis	-Inf	0.2482	0.6129	no	down	0.0023	0	0.0054	0	0	0	0	0	0	0	0	0	0	0	0	0	0	0	0	0	0	0	0	0.048816
s__Sphingomonas_sp._LLH-Irr-2	-Inf	0.2482	0.6129	no	down	0.0023	0	0.0054	0	0	0	0	0	0	0	0	0	0	0	0	0	0	0	0	0	0	0	0.048843	0
s__uncultured_Oryzihumus_sp.	-Inf	0.2482	0.6129	no	down	0.0014	0	0.0033	0	0	0	0	0	0	0	0	0	0	0	0	0	0	0	0	0	0	0	0.029602	0
s__uncultured_Alkanindiges_sp.	-Inf	0.2482	0.6129	no	down	0.0023	0	0.0054	0	0	0	0	0	0	0	0	0	0	0	0	0	0	0	0	0	0	0.048293	0	0
s__Erythrobacter_unclassified	-Inf	0.2482	0.6129	no	down	0.0015	0	0.0035	0	0	0	0	0	0	0	0	0	0	0	0	0	0	0	0	0	0	0.031157	0	0
s__Staphylococcus_sp._Pb-WC11134	-Inf	0.2482	0.6129	no	down	0.0033	0	0.0077	0	0	0	0	0	0	0	0	0	0	0	0	0	0	0	0	0	0	0	0.069564	0
s__Micrococcus_sp._A2b-2	-Inf	0.2482	0.6129	no	down	0.0013	0	0.0029	0	0	0	0	0	0	0	0	0	0	0	0	0	0	0	0	0	0	0.026483	0	0
s__Rhodococcus_unclassified	-Inf	0.2482	0.6129	no	down	0.0012	0	0.0027	0	0	0	0	0	0	0	0	0	0	0	0	0	0	0	0	0	0	0	0	0.024408
s__Corynebacterium_sp.	-Inf	0.2482	0.6129	no	down	0.0013	0	0.0029	0	0	0	0	0	0	0	0	0	0	0	0	0	0	0	0	0	0	0.026483	0	0
s__Actinomycetospora_chibensis	-Inf	0.2482	0.6129	no	down	0.0004	0	0.001	0	0	0	0	0	0	0	0	0	0	0	0	0	0	0	0	0	0	0.009347	0	0
s__Blautia_sp.	-Inf	0.2482	0.6129	no	down	0.001	0	0.0023	0	0	0	0	0	0	0	0	0	0	0	0	0	0	0.020354	0	0	0	0	0	0
s__Oribacterium_unclassified	-Inf	0.2482	0.6129	no	down	0.0015	0	0.0035	0	0	0	0	0	0	0	0	0	0	0	0	0	0	0	0	0	0	0	0.031082	0
s__Enterococcus_unclassified	-Inf	0.2482	0.6129	no	down	0.003	0	0.0071	0	0	0	0	0	0	0	0	0	0	0	0	0	0	0	0	0	0	0.063871	0	0
s__uncultured_Enterococcus_sp.	-Inf	0.2482	0.6129	no	down	0.0012	0	0.0028	0	0	0	0	0	0	0	0	0	0	0	0	0	0	0	0	0	0	0.024925	0	0
s__Staphylococcus_argensis	-Inf	0.2482	0.6129	no	down	0.0023	0	0.0053	0	0	0	0	0	0	0	0	0	0	0	0	0	0	0	0	0	0	0	0.047363	0
s__Haemophilus_sputorum	-Inf	0.2482	0.6129	no	down	0.0019	0	0.0044	0	0	0	0	0	0	0	0	0	0	0	0	0	0	0	0	0	0	0	0.039962	0
s__Flindersiella_endophytica	-Inf	0.2482	0.6129	no	down	0.0016	0	0.0038	0	0	0	0	0	0	0	0	0	0	0	0	0	0	0	0	0	0	0	0	0.034578
s__Bifidobacterium_longum	-Inf	0.2482	0.6129	no	down	0.0007	0	0.0016	0	0	0	0	0	0	0	0	0	0	0	0	0	0	0	0	0	0	0	0.014801	0
s__Megasphaera_unclassified	-Inf	0.2482	0.6129	no	down	0.0002	0	0.0005	0	0	0	0	0	0	0	0	0	0	0	0	0	0	0	0	0	0	0.004673	0	0
s__Nocardioides_sp._Sco-A08	-Inf	0.2482	0.6129	no	down	0.0027	0	0.0064	0	0	0	0	0	0	0	0	0	0	0	0	0	0	0	0	0	0	0	0.057723	0
s__Actinomyces_unclassified	-Inf	0.2482	0.6129	no	down	0.0006	0	0.0014	0	0	0	0	0	0	0	0	0	0	0	0	0	0	0	0	0	0	0.012463	0	0
s__Rhodovastum_unclassified	-Inf	0.2482	0.6129	no	down	0.0015	0	0.0034	0	0	0	0	0	0	0	0	0	0	0	0	0	0	0	0	0	0	0	0	0.03051
s__Acinetobacter_baylyi	-Inf	0.2482	0.6129	no	down	0.0027	0	0.0062	0	0	0	0	0	0	0	0	0	0	0	0	0	0	0	0	0	0	0	0.056243	0
s__Nocardioides_sp._NIMMe6	-Inf	0.2482	0.6129	no	down	0.0024	0	0.0055	0	0	0	0	0	0	0	0	0	0	0	0	0	0	0	0	0	0	0.04985	0	0
s__Porphyromonas_endodontalis	-Inf	0.2482	0.6129	no	down	0.0023	0	0.0054	0	0	0	0	0	0	0	0	0	0	0	0	0	0	0	0	0	0	0.048293	0	0
s__Rothia_dentocariosa	-Inf	0.2482	0.6129	no	down	0.0013	0	0.003	0	0	0	0	0	0	0	0	0	0	0	0	0	0	0	0	0	0	0	0.026641	0
s__Schumannella_unclassified	-Inf	0.2482	0.6129	no	down	0.0026	0	0.0061	0	0	0	0	0	0	0	0	0	0	0	0	0	0	0	0	0	0	0	0.054763	0
s__Alkaliphilus_unclassified	-Inf	0.2482	0.6129	no	down	0.0026	0	0.0061	0	0	0	0	0	0	0	0	0	0	0	0	0	0	0	0	0	0	0.054524	0	0
s__Mycobacterium_sp._DWMJ-1162B2	-Inf	0.2482	0.6129	no	down	0.0026	0	0.0061	0	0	0	0	0	0	0	0	0	0	0	0	0	0	0	0	0	0	0.054524	0	0
s__uncultured_Anaerofilum_sp.	-Inf	0.2482	0.6129	no	down	0.0007	0	0.0017	0	0	0	0	0	0	0	0	0	0	0	0	0	0	0.015266	0	0	0	0	0	0
s__Actinomyces_haliotis	-Inf	0.2482	0.6129	no	down	0.0014	0	0.0033	0	0	0	0	0	0	0	0	0	0	0	0	0	0	0	0	0	0	0	0.029602	0
s__Paracoccus_unclassified	-Inf	0.2482	0.6129	no	down	0.0016	0	0.0038	0	0	0	0	0	0	0	0	0	0	0	0	0	0	0	0	0	0	0.034272	0	0
s__Amycolatopsis_sp._CC_0574	-Inf	0.2482	0.6129	no	down	0.0004	0	0.0009	0	0	0	0	0	0	0	0	0	0	0	0	0	0	0	0	0	0.008357	0	0	0
s__Sphingomonas_sp._L9-495	-Inf	0.2482	0.6129	no	down	0.0013	0	0.0029	0	0	0	0	0	0	0	0	0	0	0	0	0	0	0	0	0	0	0.026483	0	0
s__Myxococcus_macrosporus	-Inf	0.2482	0.6129	no	down	0.0009	0	0.0021	0	0	0	0	0	0	0	0	0	0	0	0	0	0	0	0	0	0	0.018694	0	0
s__Alteromonadales_unclassified	-Inf	0.2482	0.6129	no	down	0.0011	0	0.0025	0	0	0	0	0	0	0	0	0	0	0	0	0	0	0	0	0	0	0	0.022201	0
s__Achromobacter_unclassified	-Inf	0.2482	0.6129	no	down	0.0013	0	0.0029	0	0	0	0	0	0	0	0	0	0	0	0	0	0	0	0	0	0	0	0	0.026442
s__Eubacterium]_hallii_group_unclassified	-Inf	0.2482	0.6129	no	down	0.0024	0	0.0057	0	0	0	0	0	0	0	0	0	0	0	0	0	0	0.050885	0	0	0	0	0	0
s__Nocardioides_sp._URHD0098	-Inf	0.2482	0.6129	no	down	0.0024	0	0.0056	0	0	0	0	0	0	0	0	0	0	0	0	0	0	0	0	0	0	0	0	0.05085
s__Actinomyces_oris	-Inf	0.2482	0.6129	no	down	0.0024	0	0.0055	0	0	0	0	0	0	0	0	0	0	0	0	0	0	0	0	0	0	0.04985	0	0
s__Pseudoramibacter_unclassified	-Inf	0.2482	0.6129	no	down	0.0024	0	0.0055	0	0	0	0	0	0	0	0	0	0	0	0	0	0	0	0	0	0	0.04985	0	0
s__Muricoccus_unclassified	-Inf	0.2482	0.6129	no	down	0.0014	0	0.0033	0	0	0	0	0	0	0	0	0	0	0	0	0	0	0	0	0	0	0.029599	0	0
s__Eubacterium_plexicaudatum	-Inf	0.2482	0.6129	no	down	0.0002	0	0.0004	0	0	0	0	0	0	0	0	0	0	0	0	0	0	0.003392	0	0	0	0	0	0
s__Lysinimonas_sp._LM-2018	-Inf	0.2482	0.6129	no	down	0.0023	0	0.0054	0	0	0	0	0	0	0	0	0	0	0	0	0	0	0	0	0	0	0	0	0.048816
s__Lactobacillus_jensenii	-Inf	0.2482	0.6129	no	down	0.002	0	0.0046	0	0	0	0	0	0	0	0	0	0	0	0	0	0	0	0	0	0	0	0.041442	0
s__Rothia_terrae	-Inf	0.2482	0.6129	no	down	0.0016	0	0.0038	0	0	0	0	0	0	0	0	0	0	0	0	0	0	0	0	0	0	0	0.034042	0
s__Polyangium_sp.	-Inf	0.2482	0.6129	no	down	0.0003	0	0.0007	0	0	0	0	0	0	0	0	0	0	0	0	0	0	0	0	0	0	0	0	0.006102
s__Brevundimonas_mediterranea	-Inf	0.2482	0.6129	no	down	0.0023	0	0.0054	0	0	0	0	0	0	0	0	0	0	0	0	0	0	0	0	0	0	0.048293	0	0
s__Parvimonas_unclassified	-Inf	0.2482	0.6129	no	down	0.0018	0	0.0043	0	0	0	0	0	0	0	0	0	0	0	0	0	0	0	0	0	0	0	0.038482	0
s__Cellvibrionaceae_unclassified	-Inf	0.2482	0.6129	no	down	0.0007	0	0.0016	0	0	0	0	0	0	0	0	0	0	0	0	0	0	0	0	0	0	0	0.014801	0
s__Actinomyces_sp._oral_taxon_178	-Inf	0.2482	0.6129	no	down	0.0013	0	0.0031	0	0	0	0	0	0	0	0	0	0	0	0	0	0	0	0	0	0	0	0.028121	0
s__Kineosporiaceae_unclassified	-Inf	0.2482	0.6129	no	down	0.0011	0	0.0025	0	0	0	0	0	0	0	0	0	0	0	0	0	0	0	0	0	0	0	0	0.022374
s__Acinetobacter_sp._NF006	-Inf	0.2482	0.6129	no	down	0.0022	0	0.005	0	0	0	0	0	0	0	0	0	0	0	0	0	0	0	0	0	0	0.045177	0	0
s__Micrococcus_sp._SLG510B10-2-2	-Inf	0.2482	0.6129	no	down	0.0022	0	0.005	0	0	0	0	0	0	0	0	0	0	0	0	0	0	0	0	0	0	0.045177	0	0
s__Rugosimonospora_sp._260305	-Inf	0.2482	0.6129	no	down	0.0021	0	0.005	0	0	0	0	0	0	0	0	0	0	0	0	0	0	0	0	0	0	0	0	0.044748
s__Curtobacterium_flaccumfaciens	-Inf	0.2482	0.6129	no	down	0.0008	0	0.0018	0	0	0	0	0	0	0	0	0	0	0	0	0	0	0	0	0	0	0	0.016281	0
s__Clostridium_sensu_stricto_9_unclassified	-Inf	0.2482	0.6129	no	down	0.0021	0	0.0048	0	0	0	0	0	0	0	0	0	0	0	0	0	0	0	0	0	0	0.043619	0	0
s__Leifsonia_sp.	-Inf	0.2482	0.6129	no	down	0.0015	0	0.0036	0	0	0	0	0	0	0	0	0	0	0	0	0	0	0	0	0	0	0	0	0.032544
s__Lachnospiraceae_UCG-008_unclassified	-Inf	0.2482	0.6129	no	down	0.0011	0	0.0026	0	0	0	0	0	0	0	0	0	0	0	0	0	0	0.023747	0	0	0	0	0	0
s__Actinopolymorpha_rutila	-Inf	0.2482	0.6129	no	down	0.0014	0	0.0032	0	0	0	0	0	0	0	0	0	0	0	0	0	0	0	0	0	0	0	0	0.028476
s__Microbacterium_sp._CB_286519	-Inf	0.2482	0.6129	no	down	0.002	0	0.0048	0	0	0	0	0	0	0	0	0	0	0	0	0	0	0	0	0	0	0	0.042922	0
s__Tsukamurella_unclassified	-Inf	0.2482	0.6129	no	down	0.0006	0	0.0015	0	0	0	0	0	0	0	0	0	0	0	0	0	0	0	0	0	0	0	0.013321	0
s__Marmoricola_sp._CMT28	-Inf	0.2482	0.6129	no	down	0.0005	0	0.0012	0	0	0	0	0	0	0	0	0	0	0	0	0	0	0	0	0	0	0	0.010361	0
s__Actinomadura_meridiana	-Inf	0.2482	0.6129	no	down	0.002	0	0.0047	0	0	0	0	0	0	0	0	0	0	0	0	0	0	0	0	0	0	0	0	0.042714
s__Adlercreutzia_sp.	-Inf	0.2482	0.6129	no	down	0.0004	0	0.0009	0	0	0	0	0	0	0	0	0	0	0	0	0	0	0.008481	0	0	0	0	0	0
s__Tepidisphaera_unclassified	-Inf	0.2482	0.6129	no	down	0.0008	0	0.002	0	0	0	0	0	0	0	0	0	0	0	0	0	0	0	0	0	0	0	0.017761	0
s__Clostridium_sp._Culture-1	-Inf	0.2482	0.6129	no	down	0.0007	0	0.0016	0	0	0	0	0	0	0	0	0	0	0	0	0	0	0	0.01449	0	0	0	0	0
s__Citrobacter_sp.	-Inf	0.2482	0.6129	no	down	0.0007	0	0.0016	0	0	0	0	0	0	0	0	0	0	0	0	0	0	0	0	0	0	0.01402	0	0
s__Actinomycetospora_lutea	-Inf	0.2482	0.6129	no	down	0.002	0	0.0046	0	0	0	0	0	0	0	0	0	0	0	0	0	0	0	0	0	0	0	0.041442	0
s__Novibacillus_sp.	-Inf	0.2482	0.6129	no	down	0.0014	0	0.0032	0	0	0	0	0	0	0	0	0	0	0	0	0	0	0	0	0	0	0	0	0.028476
s__Xanthomonas_phaseoli	-Inf	0.2482	0.6129	no	down	0.0006	0	0.0014	0	0	0	0	0	0	0	0	0	0	0	0	0	0	0	0	0	0	0.012463	0	0
s__uncultured_Aminobacter_sp.	-Inf	0.2482	0.6129	no	down	0.0019	0	0.0045	0	0	0	0	0	0	0	0	0	0	0	0	0	0	0	0	0	0	0	0	0.04068
s__uncultured_Dactylosporangium_sp.	-Inf	0.2482	0.6129	no	down	0.0019	0	0.0045	0	0	0	0	0	0	0	0	0	0	0	0	0	0	0	0	0	0	0	0	0.04068
s__Arthrobacter_sp._HBUM178377	-Inf	0.2482	0.6129	no	down	0.0019	0	0.0045	0	0	0	0	0	0	0	0	0	0	0	0	0	0	0	0	0	0	0.040503	0	0
s__Bacillus_kokeshiiformis	-Inf	0.2482	0.6129	no	down	0.0009	0	0.002	0	0	0	0	0	0	0	0	0	0	0	0	0	0	0	0	0	0	0	0	0.018306
s__Leifsonia_sp._MN_177	-Inf	0.2482	0.6129	no	down	0.0009	0	0.002	0	0	0	0	0	0	0	0	0	0	0	0	0	0	0	0	0	0	0	0	0.018306
s__Nocardioides_sp._SAC-4	-Inf	0.2482	0.6129	no	down	0.0011	0	0.0025	0	0	0	0	0	0	0	0	0	0	0	0	0	0	0	0	0	0	0	0.022201	0
s__Comamonas_terrigena	-Inf	0.2482	0.6129	no	down	0.0008	0	0.0019	0	0	0	0	0	0	0	0	0	0	0	0	0	0	0	0	0	0	0.017136	0	0
s__Dokdonella_fugitiva	-Inf	0.2482	0.6129	no	down	0.0018	0	0.0043	0	0	0	0	0	0	0	0	0	0	0	0	0	0	0	0	0	0	0	0	0.038646
s__Dermacoccus_sp._MT3.1	-Inf	0.2482	0.6129	no	down	0.0018	0	0.0043	0	0	0	0	0	0	0	0	0	0	0	0	0	0	0	0	0	0	0	0.038482	0
s__Lactobacillus_gasseri	-Inf	0.2482	0.6129	no	down	0.0018	0	0.0043	0	0	0	0	0	0	0	0	0	0	0	0	0	0	0	0	0	0	0	0.038482	0
s__Mycobacterium_sp._1777	-Inf	0.2482	0.6129	no	down	0.0008	0	0.0018	0	0	0	0	0	0	0	0	0	0	0	0	0	0	0	0	0	0	0	0	0.016272
s__Castellaniella_unclassified	-Inf	0.2482	0.6129	no	down	0.0006	0	0.0014	0	0	0	0	0	0	0	0	0	0	0	0	0	0	0	0	0	0	0	0	0.012204
s__Caldinitratiruptor_unclassified	-Inf	0.2482	0.6129	no	down	0.0018	0	0.0042	0	0	0	0	0	0	0	0	0	0	0	0	0	0	0	0	0	0	0.037388	0	0
s__Spirochaetaceae_unclassified	-Inf	0.2482	0.6129	no	down	0.001	0	0.0023	0	0	0	0	0	0	0	0	0	0	0	0	0	0	0	0	0	0	0	0	0.02034
s__uncultured_Ethanoligenens_sp.	-Inf	0.2482	0.6129	no	down	0.0004	0	0.001	0	0	0	0	0	0	0	0	0	0	0	0	0	0.008844	0	0	0	0	0	0	0
s__Bacillus_sp._FJAT-25680	-Inf	0.2482	0.6129	no	down	0.0018	0	0.0041	0	0	0	0	0	0	0	0	0	0	0	0	0	0	0	0	0	0	0	0.037002	0
s__Porphyromonas_canoris	-Inf	0.2482	0.6129	no	down	0.0018	0	0.0041	0	0	0	0	0	0	0	0	0	0	0	0	0	0	0	0	0	0	0	0.037002	0
s__Pseudonocardia_sp._CC011018-07	-Inf	0.2482	0.6129	no	down	0.0018	0	0.0041	0	0	0	0	0	0	0	0	0	0	0	0	0	0	0	0	0	0	0	0.037002	0
s__Pseudonocardia_xinjiangensis	-Inf	0.2482	0.6129	no	down	0.0006	0	0.0014	0	0	0	0	0	0	0	0	0	0	0	0	0	0	0	0	0	0	0	0	0.012204
s__Geobacillus_sp._TibetanG6	-Inf	0.2482	0.6129	no	down	0.0017	0	0.0039	0	0	0	0	0	0	0	0	0	0	0	0	0	0	0	0	0	0	0	0.035522	0
s__Psychrobacter_sp._P014	-Inf	0.2482	0.6129	no	down	0.0017	0	0.0039	0	0	0	0	0	0	0	0	0	0	0	0	0	0	0	0	0	0	0	0.035522	0
s__Calidifontibacter_indicus	-Inf	0.2482	0.6129	no	down	0.001	0	0.0023	0	0	0	0	0	0	0	0	0	0	0	0	0	0	0	0	0	0	0	0.020721	0
s__Prevotella_nigrescens	-Inf	0.2482	0.6129	no	down	0.0002	0	0.0005	0	0	0	0	0	0	0	0	0	0	0	0	0	0	0	0	0	0	0	0.00444	0
s__Corynebacterium_tuberculostearicum	-Inf	0.2482	0.6129	no	down	0.0016	0	0.0038	0	0	0	0	0	0	0	0	0	0	0	0	0	0	0	0	0	0	0.034272	0	0
s__Pseudomonas_sp._AY-2011-RS11	-Inf	0.2482	0.6129	no	down	0.0016	0	0.0038	0	0	0	0	0	0	0	0	0	0	0	0	0	0	0	0	0	0	0.034272	0	0
s__WS6_(Dojkabacteria)_unclassified	-Inf	0.2482	0.6129	no	down	0.0013	0	0.0029	0	0	0	0	0	0	0	0	0	0	0	0	0	0	0	0	0	0	0	0	0.026442
s__Antricoccus_unclassified	-Inf	0.2482	0.6129	no	down	0.0003	0	0.0007	0	0	0	0	0	0	0	0	0	0	0	0	0	0	0	0	0	0	0.006231	0	0
s__Lechevalieria_aerocolonigenes	-Inf	0.2482	0.6129	no	down	0.0004	0	0.0009	0	0	0	0	0	0	0	0	0	0	0	0	0	0	0	0	0	0.008357	0	0	0
s__Deinococcus_sp._2A2	-Inf	0.2482	0.6129	no	down	0.0016	0	0.0038	0	0	0	0	0	0	0	0	0	0	0	0	0	0	0	0	0	0	0	0.034042	0
s__Gibbsiella_unclassified	-Inf	0.2482	0.6129	no	down	0.0016	0	0.0038	0	0	0	0	0	0	0	0	0	0	0	0	0	0	0	0	0	0	0	0.034042	0
s__Streptomyces]_thermoautotrophicus_unclassified	-Inf	0.2482	0.6129	no	down	0.0014	0	0.0032	0	0	0	0	0	0	0	0	0	0	0	0	0	0	0	0	0	0	0	0	0.028476
s__Neisseria_elongata	-Inf	0.2482	0.6129	no	down	0.0011	0	0.0026	0	0	0	0	0	0	0	0	0	0	0	0	0	0	0	0	0	0	0	0.023681	0
s__Saccharomonospora_sp.	-Inf	0.2482	0.6129	no	down	0.0011	0	0.0025	0	0	0	0	0	0	0	0	0	0	0	0	0	0	0	0	0	0	0	0	0.022374
s__Planifilum_fulgidum	-Inf	0.2482	0.6129	no	down	0.0009	0	0.002	0	0	0	0	0	0	0	0	0	0	0	0	0	0	0	0	0	0	0	0	0.018306
s__Microbacterium_sp._CC_0524	-Inf	0.2482	0.6129	no	down	0.0016	0	0.0036	0	0	0	0	0	0	0	0	0	0	0	0	0	0	0	0	0	0	0.032714	0	0
s__Paracoccus_limosus	-Inf	0.2482	0.6129	no	down	0.0016	0	0.0036	0	0	0	0	0	0	0	0	0	0	0	0	0	0	0	0	0	0	0	0.032562	0
s__Actinomadura_chibensis	-Inf	0.2482	0.6129	no	down	0.0015	0	0.0036	0	0	0	0	0	0	0	0	0	0	0	0	0	0	0	0	0	0	0	0	0.032544
s__uncultured_Ammoniphilus_sp.	-Inf	0.2482	0.6129	no	down	0.0005	0	0.0011	0	0	0	0	0	0	0	0	0	0	0	0	0	0	0	0	0	0	0	0	0.01017
s__Catabacter_unclassified	-Inf	0.2482	0.6129	no	down	0.0009	0	0.002	0	0	0	0	0	0	0	0	0	0	0	0	0	0	0	0	0	0.018386	0	0	0
s__Methylophilus_unclassified	-Inf	0.2482	0.6129	no	down	0.0001	0	0.0003	0	0	0	0	0	0	0	0	0	0	0	0	0	0	0	0	0	0	0.003116	0	0
s__Acidaminococcus_unclassified	-Inf	0.2482	0.6129	no	down	0.0015	0	0.0035	0	0	0	0	0	0	0	0	0	0	0	0	0	0	0	0	0	0	0.031157	0	0
s__Acinetobacter_sp._7-17	-Inf	0.2482	0.6129	no	down	0.0015	0	0.0035	0	0	0	0	0	0	0	0	0	0	0	0	0	0	0	0	0	0	0	0.031082	0
s__Eikenella_unclassified	-Inf	0.2482	0.6129	no	down	0.0015	0	0.0035	0	0	0	0	0	0	0	0	0	0	0	0	0	0	0	0	0	0	0	0.031082	0
s__Anaerocolumna_unclassified	-Inf	0.2482	0.6129	no	down	0.0005	0	0.0011	0	0	0	0	0	0	0	0	0	0	0	0	0	0	0	0	0	0	0	0	0.01017
s__Roseomonas_sp._S2-87	-Inf	0.2482	0.6129	no	down	0.0007	0	0.0016	0	0	0	0	0	0	0	0	0	0	0	0	0	0	0	0	0	0	0	0.014801	0
s__Luteimonas_aquatica	-Inf	0.2482	0.6129	no	down	0.0011	0	0.0025	0	0	0	0	0	0	0	0	0	0	0	0	0	0	0	0	0	0	0	0.022201	0
s__Olsenella_sp._F0004	-Inf	0.2482	0.6129	no	down	0.0007	0	0.0016	0	0	0	0	0	0	0	0	0	0	0	0	0	0	0	0	0	0	0.01402	0	0
s__Arthrobacter_silviterrae	-Inf	0.2482	0.6129	no	down	0.0015	0	0.0034	0	0	0	0	0	0	0	0	0	0	0	0	0	0	0	0	0	0	0	0	0.03051
s__Nonomuraea_flavida	-Inf	0.2482	0.6129	no	down	0.0015	0	0.0034	0	0	0	0	0	0	0	0	0	0	0	0	0	0	0	0	0	0	0	0	0.03051
s__Jeotgalibacillus_unclassified	-Inf	0.2482	0.6129	no	down	0.0011	0	0.0026	0	0	0	0	0	0	0	0	0	0	0	0	0	0	0	0	0	0	0	0.023681	0
s__Novosphingobium_sp.	-Inf	0.2482	0.6129	no	down	0.0004	0	0.0009	0	0	0	0	0	0	0	0	0	0	0	0	0	0	0	0	0	0	0.007789	0	0
s__Acinetobacter_sp._5AH8	-Inf	0.2482	0.6129	no	down	0.0014	0	0.0033	0	0	0	0	0	0	0	0	0	0	0	0	0	0	0	0	0	0	0	0.029602	0
s__Acinetobacter_sp._Wuba39	-Inf	0.2482	0.6129	no	down	0.0014	0	0.0033	0	0	0	0	0	0	0	0	0	0	0	0	0	0	0	0	0	0	0	0.029602	0
s__Sphingomonas_sp._5.2	-Inf	0.2482	0.6129	no	down	0.0014	0	0.0033	0	0	0	0	0	0	0	0	0	0	0	0	0	0	0	0	0	0	0	0.029602	0
s__Acinetobacter_sp._CIP_102159	-Inf	0.2482	0.6129	no	down	0.0014	0	0.0033	0	0	0	0	0	0	0	0	0	0	0	0	0	0	0	0	0	0	0.029599	0	0
s__Deinococcus_planocerae	-Inf	0.2482	0.6129	no	down	0.0007	0	0.0016	0	0	0	0	0	0	0	0	0	0	0	0	0	0	0	0	0	0	0	0.014801	0
s__Anaeroglobus_unclassified	-Inf	0.2482	0.6129	no	down	0.0011	0	0.0025	0	0	0	0	0	0	0	0	0	0	0	0	0	0	0	0	0	0	0	0.022201	0
s__Lactococcus_sp._MKKR24	-Inf	0.2482	0.6129	no	down	0.0007	0	0.0016	0	0	0	0	0	0	0	0	0	0	0	0	0	0	0	0	0	0	0	0.014801	0
s__Pseudorhodoferax_unclassified	-Inf	0.2482	0.6129	no	down	0.0007	0	0.0016	0	0	0	0	0	0	0	0	0	0	0	0	0	0	0	0	0	0	0	0.014801	0
s__Legionella_quateirensis	-Inf	0.2482	0.6129	no	down	0.0006	0	0.0014	0	0	0	0	0	0	0	0	0	0	0	0	0	0	0	0	0	0	0	0	0.012204
s__uncultured_Acidobacterium_sp.	-Inf	0.2482	0.6129	no	down	0.0005	0	0.0011	0	0	0	0	0	0	0	0	0	0	0	0	0	0	0	0	0	0	0	0	0.01017
s__Eel-36e1D6_unclassified	-Inf	0.2482	0.6129	no	down	0.0005	0	0.0011	0	0	0	0	0	0	0	0	0	0	0	0	0	0	0	0	0	0	0	0	0.01017
s__Acinetobacter_sp._EAXY14	-Inf	0.2482	0.6129	no	down	0.0013	0	0.0031	0	0	0	0	0	0	0	0	0	0	0	0	0	0	0	0	0	0	0	0.028121	0
s__Cardiobacterium_valvarum	-Inf	0.2482	0.6129	no	down	0.0013	0	0.0031	0	0	0	0	0	0	0	0	0	0	0	0	0	0	0	0	0	0	0	0.028121	0
s__Pseudomonas_resinovorans	-Inf	0.2482	0.6129	no	down	0.0013	0	0.0031	0	0	0	0	0	0	0	0	0	0	0	0	0	0	0	0	0	0	0	0.028121	0
s__Agrococcus_sp.	-Inf	0.2482	0.6129	no	down	0.0013	0	0.0031	0	0	0	0	0	0	0	0	0	0	0	0	0	0	0	0	0	0	0.028041	0	0
s__Kallotenue_papyrolyticum	-Inf	0.2482	0.6129	no	down	0.0013	0	0.0031	0	0	0	0	0	0	0	0	0	0	0	0	0	0	0	0	0	0	0.028041	0	0
s__Starkeya_sp._CRRI-94_SA10	-Inf	0.2482	0.6129	no	down	0.0004	0	0.001	0	0	0	0	0	0	0	0	0	0	0	0	0	0	0	0	0	0	0	0.00888	0
s__Stella_unclassified	-Inf	0.2482	0.6129	no	down	0.0008	0	0.0018	0	0	0	0	0	0	0	0	0	0	0	0	0	0	0	0	0	0	0	0	0.016272
s__Acinetobacter_baumannii	-Inf	0.2482	0.6129	no	down	0.0007	0	0.0016	0	0	0	0	0	0	0	0	0	0	0	0	0	0	0	0	0	0	0.01402	0	0
s__Noviherbaspirillum_unclassified	-Inf	0.2482	0.6129	no	down	0.0008	0	0.0018	0	0	0	0	0	0	0	0	0	0	0	0	0	0	0	0	0	0	0	0.016281	0
s__Actinoplanes_sp._L1209	-Inf	0.2482	0.6129	no	down	0.0007	0	0.0016	0	0	0	0	0	0	0	0	0	0	0	0	0	0	0	0	0	0	0	0	0.014238
s__Mobiluncus_curtisii	-Inf	0.2482	0.6129	no	down	0.0013	0	0.003	0	0	0	0	0	0	0	0	0	0	0	0	0	0	0	0	0	0	0	0.026641	0
s__Stenotrophomonas_sp._XC-07	-Inf	0.2482	0.6129	no	down	0.0013	0	0.003	0	0	0	0	0	0	0	0	0	0	0	0	0	0	0	0	0	0	0	0.026641	0
s__Brevundimonas_sp._B662_3	-Inf	0.2482	0.6129	no	down	0.0013	0	0.0029	0	0	0	0	0	0	0	0	0	0	0	0	0	0	0	0	0	0	0.026483	0	0
s__Curtobacterium_sp._NJ-10	-Inf	0.2482	0.6129	no	down	0.0013	0	0.0029	0	0	0	0	0	0	0	0	0	0	0	0	0	0	0	0	0	0	0.026483	0	0
s__uncultured_Curvibacter_sp.	-Inf	0.2482	0.6129	no	down	0.0013	0	0.0029	0	0	0	0	0	0	0	0	0	0	0	0	0	0	0	0	0	0	0.026483	0	0
s__uncultured_Ornithinimicrobium_sp.	-Inf	0.2482	0.6129	no	down	0.0013	0	0.0029	0	0	0	0	0	0	0	0	0	0	0	0	0	0	0	0	0	0	0.026483	0	0
s__Actinoallomurus_yoronensis	-Inf	0.2482	0.6129	no	down	0.0013	0	0.0029	0	0	0	0	0	0	0	0	0	0	0	0	0	0	0	0	0	0	0	0	0.026442
s__uncultured_Shuttleworthia_sp.	-Inf	0.2482	0.6129	no	down	0.0008	0	0.0019	0	0	0	0	0	0	0	0	0	0	0	0	0	0	0.016962	0	0	0	0	0	0
s__uncultured_Subdoligranulum_sp.	-Inf	0.2482	0.6129	no	down	0.0003	0	0.0006	0	0	0	0	0	0	0	0	0	0	0	0	0	0.005306	0	0	0	0	0	0	0
s__uncultured_Pigmentiphaga_sp.	-Inf	0.2482	0.6129	no	down	0.0007	0	0.0016	0	0	0	0	0	0	0	0	0	0	0	0	0	0	0	0	0	0	0	0	0.014238
s__Bacillus_sp._CNE_14	-Inf	0.2482	0.6129	no	down	0.0012	0	0.0028	0	0	0	0	0	0	0	0	0	0	0	0	0	0	0	0	0	0	0	0.025161	0
s__Leuconostoc_mesenteroides	-Inf	0.2482	0.6129	no	down	0.0012	0	0.0028	0	0	0	0	0	0	0	0	0	0	0	0	0	0	0	0	0	0	0	0.025161	0
s__Micrococcus_sp._M50-7.1	-Inf	0.2482	0.6129	no	down	0.0012	0	0.0028	0	0	0	0	0	0	0	0	0	0	0	0	0	0	0	0	0	0	0.024925	0	0
s__Streptobacillus_hongkongensis	-Inf	0.2482	0.6129	no	down	0.0003	0	0.0007	0	0	0	0	0	0	0	0	0	0	0	0	0	0	0	0	0	0	0	0.00592	0
s__Paenibacillus_alginolyticus	-Inf	0.2482	0.6129	no	down	0.0005	0	0.0011	0	0	0	0	0	0	0	0	0	0	0	0	0	0	0	0	0	0	0	0	0.01017
s__Murimonas_sp.	-Inf	0.2482	0.6129	no	down	0.0003	0	0.0006	0	0	0	0	0	0	0	0	0	0	0	0	0	0	0	0.005434	0	0	0	0	0
s__Dokdonella_soli	-Inf	0.2482	0.6129	no	down	0.0012	0	0.0027	0	0	0	0	0	0	0	0	0	0	0	0	0	0	0	0	0	0	0	0	0.024408
s__Paenibacillus_amylolyticus	-Inf	0.2482	0.6129	no	down	0.0012	0	0.0027	0	0	0	0	0	0	0	0	0	0	0	0	0	0	0	0	0	0	0	0	0.024408
s__Clostridium_sp.	-Inf	0.2482	0.6129	no	down	0.0006	0	0.0013	0	0	0	0	0	0	0	0	0	0	0	0	0	0	0	0	0	0.0117	0	0	0
s__Burkholderia_sp._JSC-R3-522-9	-Inf	0.2482	0.6129	no	down	0.0011	0	0.0026	0	0	0	0	0	0	0	0	0	0	0	0	0	0	0	0	0	0	0	0.023681	0
s__CENA359_unclassified	-Inf	0.2482	0.6129	no	down	0.0011	0	0.0026	0	0	0	0	0	0	0	0	0	0	0	0	0	0	0	0	0	0	0	0.023681	0
s__Leptolyngbya_ANT.L52.2_unclassified	-Inf	0.2482	0.6129	no	down	0.0011	0	0.0026	0	0	0	0	0	0	0	0	0	0	0	0	0	0	0	0	0	0	0	0.023681	0
s__Novosphingobium_sp._15R31	-Inf	0.2482	0.6129	no	down	0.0011	0	0.0026	0	0	0	0	0	0	0	0	0	0	0	0	0	0	0	0	0	0	0	0.023681	0
s__Oceanivirga_unclassified	-Inf	0.2482	0.6129	no	down	0.0007	0	0.0016	0	0	0	0	0	0	0	0	0	0	0	0	0	0	0	0	0	0	0	0.014801	0
s__Pantoea_sp._57917	-Inf	0.2482	0.6129	no	down	0.0011	0	0.0026	0	0	0	0	0	0	0	0	0	0	0	0	0	0	0	0	0	0	0.023367	0	0
s__Aminobacter_unclassified	-Inf	0.2482	0.6129	no	down	0.0005	0	0.0012	0	0	0	0	0	0	0	0	0	0	0	0	0	0	0	0	0	0	0.010905	0	0
s__Prosthecomicrobium_sp._enrichment_culture_clone_a113	-Inf	0.2482	0.6129	no	down	0.0006	0	0.0014	0	0	0	0	0	0	0	0	0	0	0	0	0	0	0	0	0	0	0	0	0.012204
s__Deinococcus_sp._JSM_2215109	-Inf	0.2482	0.6129	no	down	0.0008	0	0.0019	0	0	0	0	0	0	0	0	0	0	0	0	0	0	0	0	0	0	0.017136	0	0
s__Ornithinimicrobium_pekingense	-Inf	0.2482	0.6129	no	down	0.0007	0	0.0017	0	0	0	0	0	0	0	0	0	0	0	0	0	0	0	0	0	0	0.015578	0	0
s__Candidimonas_sp.	-Inf	0.2482	0.6129	no	down	0.0011	0	0.0025	0	0	0	0	0	0	0	0	0	0	0	0	0	0	0	0	0	0	0	0	0.022374
s__Mycobacterium_sp._NMR16-3	-Inf	0.2482	0.6129	no	down	0.0011	0	0.0025	0	0	0	0	0	0	0	0	0	0	0	0	0	0	0	0	0	0	0	0	0.022374
s__Corallococcus_exiguus	-Inf	0.2482	0.6129	no	down	0.0011	0	0.0025	0	0	0	0	0	0	0	0	0	0	0	0	0	0	0	0	0	0	0	0.022201	0
s__Deinococcus_reticulitermitis	-Inf	0.2482	0.6129	no	down	0.0011	0	0.0025	0	0	0	0	0	0	0	0	0	0	0	0	0	0	0	0	0	0	0	0.022201	0
s__Phycicoccus_ochangensis	-Inf	0.2482	0.6129	no	down	0.0011	0	0.0025	0	0	0	0	0	0	0	0	0	0	0	0	0	0	0	0	0	0	0	0.022201	0
s__Rhodobacter_sp._SL24	-Inf	0.2482	0.6129	no	down	0.0011	0	0.0025	0	0	0	0	0	0	0	0	0	0	0	0	0	0	0	0	0	0	0	0.022201	0
s__Corynebacterium_glucuronolyticum	-Inf	0.2482	0.6129	no	down	0.001	0	0.0023	0	0	0	0	0	0	0	0	0	0	0	0	0	0	0	0	0	0	0	0.020721	0
s__Pantoea_sp._MG-2011-90-GD	-Inf	0.2482	0.6129	no	down	0.001	0	0.0023	0	0	0	0	0	0	0	0	0	0	0	0	0	0	0	0	0	0	0	0.020721	0
s__Paraburkholderia_sp.	-Inf	0.2482	0.6129	no	down	0.001	0	0.0023	0	0	0	0	0	0	0	0	0	0	0	0	0	0	0	0	0	0	0	0.020721	0
s__uncultured_Aggregatibacter_sp.	-Inf	0.2482	0.6129	no	down	0.001	0	0.0023	0	0	0	0	0	0	0	0	0	0	0	0	0	0	0	0	0	0	0	0.020721	0
s__uncultured_Frankia_sp.	-Inf	0.2482	0.6129	no	down	0.0002	0	0.0005	0	0	0	0	0	0	0	0	0	0	0	0	0	0	0	0	0	0	0	0	0.004068
s__Frankia_sp.	-Inf	0.2482	0.6129	no	down	0.001	0	0.0023	0	0	0	0	0	0	0	0	0	0	0	0	0	0	0	0	0	0	0	0	0.02034
s__Micromonospora_sp._NEAU-NH1	-Inf	0.2482	0.6129	no	down	0.001	0	0.0023	0	0	0	0	0	0	0	0	0	0	0	0	0	0	0	0	0	0	0	0	0.02034
s__Brachybacterium_sp._111S1a	-Inf	0.2482	0.6129	no	down	0.001	0	0.0023	0	0	0	0	0	0	0	0	0	0	0	0	0	0	0	0	0	0	0.020252	0	0
s__Diaphorobacter_unclassified	-Inf	0.2482	0.6129	no	down	0.001	0	0.0023	0	0	0	0	0	0	0	0	0	0	0	0	0	0	0	0	0	0	0.020252	0	0
s__Anaerofustis_stercorihominis	-Inf	0.2482	0.6129	no	down	0.001	0	0.0022	0	0	0	0	0	0	0	0	0	0	0	0	0	0	0	0	0	0.020057	0	0	0
s__Ruminococcaceae_V9D2013_group_unclassified	-Inf	0.2482	0.6129	no	down	0.0006	0	0.0015	0	0	0	0	0	0	0	0	0	0	0	0	0	0	0.013569	0	0	0	0	0	0
s__Aeromonas_veronii	-Inf	0.2482	0.6129	no	down	0.0009	0	0.0021	0	0	0	0	0	0	0	0	0	0	0	0	0	0	0	0	0	0	0	0.019241	0
s__Dickeya_unclassified	-Inf	0.2482	0.6129	no	down	0.0009	0	0.0021	0	0	0	0	0	0	0	0	0	0	0	0	0	0	0	0	0	0	0	0.019241	0
s__Leucobacter_sp._M2	-Inf	0.2482	0.6129	no	down	0.0009	0	0.0021	0	0	0	0	0	0	0	0	0	0	0	0	0	0	0	0	0	0	0	0.019241	0
s__Pseudomonas_mendocina	-Inf	0.2482	0.6129	no	down	0.0009	0	0.0021	0	0	0	0	0	0	0	0	0	0	0	0	0	0	0	0	0	0	0	0.019241	0
s__Pseudoxanthomonas_gei	-Inf	0.2482	0.6129	no	down	0.0004	0	0.0009	0	0	0	0	0	0	0	0	0	0	0	0	0	0	0	0	0	0	0	0	0.008136
s__Beduinibacterium_massiliense	-Inf	0.2482	0.6129	no	down	0.0006	0	0.0013	0	0	0	0	0	0	0	0	0	0	0	0	0	0	0	0	0	0.0117	0	0	0
s__Luteimonas_sp._AS78	-Inf	0.2482	0.6129	no	down	0.0002	0	0.0005	0	0	0	0	0	0	0	0	0	0	0	0	0	0	0	0	0	0	0	0	0.004068
s__Luteimonas_sp._ZGLJ36-2	-Inf	0.2482	0.6129	no	down	0.0009	0	0.0021	0	0	0	0	0	0	0	0	0	0	0	0	0	0	0	0	0	0	0.018694	0	0
s__Nesterenkonia_unclassified	-Inf	0.2482	0.6129	no	down	0.0009	0	0.0021	0	0	0	0	0	0	0	0	0	0	0	0	0	0	0	0	0	0	0.018694	0	0
s__Phenylobacterium_muchangponense	-Inf	0.2482	0.6129	no	down	0.0009	0	0.0021	0	0	0	0	0	0	0	0	0	0	0	0	0	0	0	0	0	0	0.018694	0	0
s__Sphingopyxis_sp._0-1A	-Inf	0.2482	0.6129	no	down	0.0009	0	0.0021	0	0	0	0	0	0	0	0	0	0	0	0	0	0	0	0	0	0	0.018694	0	0
s__Streptococcus_iniae	-Inf	0.2482	0.6129	no	down	0.0005	0	0.0012	0	0	0	0	0	0	0	0	0	0	0	0	0	0	0	0	0	0	0.010905	0	0
s__Erythrobacteraceae_unclassified	-Inf	0.2482	0.6129	no	down	0.0009	0	0.002	0	0	0	0	0	0	0	0	0	0	0	0	0	0	0	0	0	0	0	0	0.018306
s__Chroococcidiopsis_SAG_2023_unclassified	-Inf	0.2482	0.6129	no	down	0.0002	0	0.0005	0	0	0	0	0	0	0	0	0	0	0	0	0	0	0	0	0	0	0.004673	0	0
s__Azohydromonas_unclassified	-Inf	0.2482	0.6129	no	down	0.0008	0	0.002	0	0	0	0	0	0	0	0	0	0	0	0	0	0	0	0	0	0	0	0.017761	0
s__uncultured_Comamonas_sp.	-Inf	0.2482	0.6129	no	down	0.0008	0	0.002	0	0	0	0	0	0	0	0	0	0	0	0	0	0	0	0	0	0	0	0.017761	0
s__Neglecta_sp.	-Inf	0.2482	0.6129	no	down	0.0007	0	0.0016	0	0	0	0	0	0	0	0	0	0	0	0	0	0.014151	0	0	0	0	0	0	0
s__Kocuria_turfanensis	-Inf	0.2482	0.6129	no	down	0.0008	0	0.0019	0	0	0	0	0	0	0	0	0	0	0	0	0	0	0	0	0	0	0.017136	0	0
s__Mycobacterium_sp._DWMJ-1288A1	-Inf	0.2482	0.6129	no	down	0.0008	0	0.0019	0	0	0	0	0	0	0	0	0	0	0	0	0	0	0	0	0	0	0.017136	0	0
s__Rubrobacteraceae_unclassified	-Inf	0.2482	0.6129	no	down	0.0002	0	0.0005	0	0	0	0	0	0	0	0	0	0	0	0	0	0	0	0	0	0	0	0	0.004068
s__Lysobacter_sp._1.3.3	-Inf	0.2482	0.6129	no	down	0.0008	0	0.0019	0	0	0	0	0	0	0	0	0	0	0	0	0	0	0	0	0	0.016715	0	0	0
s__MN_122.2a_unclassified	-Inf	0.2482	0.6129	no	down	0.0004	0	0.0008	0	0	0	0	0	0	0	0	0	0	0	0	0	0	0	0	0	0	0	0.0074	0
s__Duganella_unclassified	-Inf	0.2482	0.6129	no	down	0.0004	0	0.001	0	0	0	0	0	0	0	0	0	0	0	0	0	0	0	0	0	0	0	0.00888	0
s__uncultured_Acidothermus_sp.	-Inf	0.2482	0.6129	no	down	0.0005	0	0.0011	0	0	0	0	0	0	0	0	0	0	0	0	0	0	0	0	0	0	0	0	0.01017
s__Stenotrophomonas_sp._APP-24	-Inf	0.2482	0.6129	no	down	0.0008	0	0.0018	0	0	0	0	0	0	0	0	0	0	0	0	0	0	0	0	0	0	0	0.016281	0
s__'Lysobacter_humi'_Akter_et_al._2016	-Inf	0.2482	0.6129	no	down	0.0008	0	0.0018	0	0	0	0	0	0	0	0	0	0	0	0	0	0	0	0	0	0	0	0	0.016272
s__Crenobacter_unclassified	-Inf	0.2482	0.6129	no	down	0.0008	0	0.0018	0	0	0	0	0	0	0	0	0	0	0	0	0	0	0	0	0	0	0	0	0.016272
s__Massilia_sp._THG-SS12.3	-Inf	0.2482	0.6129	no	down	0.0008	0	0.0018	0	0	0	0	0	0	0	0	0	0	0	0	0	0	0	0	0	0	0	0	0.016272
s__Nocardia_nova	-Inf	0.2482	0.6129	no	down	0.0008	0	0.0018	0	0	0	0	0	0	0	0	0	0	0	0	0	0	0	0	0	0	0	0	0.016272
s__uncultured_Gracilibacillus_sp.	-Inf	0.2482	0.6129	no	down	0.0008	0	0.0018	0	0	0	0	0	0	0	0	0	0	0	0	0	0	0	0	0	0	0	0	0.016272
s__Aneurinibacillus_unclassified	-Inf	0.2482	0.6129	no	down	0.0002	0	0.0004	0	0	0	0	0	0	0	0	0	0	0	0	0	0	0	0	0	0.003343	0	0	0
s__Novosphingobium_fluoreni	-Inf	0.2482	0.6129	no	down	0.0007	0	0.0017	0	0	0	0	0	0	0	0	0	0	0	0	0	0	0	0	0	0	0.015578	0	0
s__Symbiobacterium_unclassified	-Inf	0.2482	0.6129	no	down	0.0004	0	0.001	0	0	0	0	0	0	0	0	0	0	0	0	0	0	0	0	0	0	0.009347	0	0
s__Coprococcus_3_unclassified	-Inf	0.2482	0.6129	no	down	0.0007	0	0.0016	0	0	0	0	0	0	0	0	0	0	0	0	0	0	0	0	0	0	0	0.014801	0
s__Flavisolibacter_ginsengisoli	-Inf	0.2482	0.6129	no	down	0.0007	0	0.0016	0	0	0	0	0	0	0	0	0	0	0	0	0	0	0	0	0	0	0	0.014801	0
s__Geobacillus_stearothermophilus	-Inf	0.2482	0.6129	no	down	0.0007	0	0.0016	0	0	0	0	0	0	0	0	0	0	0	0	0	0	0	0	0	0	0	0.014801	0
s__Nesterenkonia_lacusekhoensis	-Inf	0.2482	0.6129	no	down	0.0007	0	0.0016	0	0	0	0	0	0	0	0	0	0	0	0	0	0	0	0	0	0	0	0.014801	0
s__Pseudomonas_putida	-Inf	0.2482	0.6129	no	down	0.0007	0	0.0016	0	0	0	0	0	0	0	0	0	0	0	0	0	0	0	0	0	0	0	0.014801	0
s__Sphingomonas_sp._JS8(2011)	-Inf	0.2482	0.6129	no	down	0.0007	0	0.0016	0	0	0	0	0	0	0	0	0	0	0	0	0	0	0	0	0	0	0	0.014801	0
s__Uruburuella_unclassified	-Inf	0.2482	0.6129	no	down	0.0007	0	0.0016	0	0	0	0	0	0	0	0	0	0	0	0	0	0	0	0	0	0	0	0.014801	0
s__uncultured_Helicobacter_sp.	-Inf	0.2482	0.6129	no	down	0.0005	0	0.0011	0	0	0	0	0	0	0	0	0	0	0	0	0	0	0	0	0	0	0	0	0.01017
s__Candidatus_Moranbacteria_unclassified	-Inf	0.2482	0.6129	no	down	0.0007	0	0.0016	0	0	0	0	0	0	0	0	0	0	0	0	0	0	0	0	0	0	0	0	0.014238
s__Dyadobacter_unclassified	-Inf	0.2482	0.6129	no	down	0.0007	0	0.0016	0	0	0	0	0	0	0	0	0	0	0	0	0	0	0	0	0	0	0	0	0.014238
s__Deinococcus_aquaticus	-Inf	0.2482	0.6129	no	down	0.0007	0	0.0016	0	0	0	0	0	0	0	0	0	0	0	0	0	0	0	0	0	0	0.01402	0	0
s__Gemmobacter_sp._YJ-T1-11	-Inf	0.2482	0.6129	no	down	0.0007	0	0.0016	0	0	0	0	0	0	0	0	0	0	0	0	0	0	0	0	0	0	0.01402	0	0
s__Amaricoccus_sp._HAR-UPW-R2A-40	-Inf	0.2482	0.6129	no	down	0.0002	0	0.0005	0	0	0	0	0	0	0	0	0	0	0	0	0	0	0	0	0	0	0.004673	0	0
s__Piscicoccus_intestinalis	-Inf	0.2482	0.6129	no	down	0.0004	0	0.0008	0	0	0	0	0	0	0	0	0	0	0	0	0	0	0	0	0	0	0	0.0074	0
s__Rickettsia_endosymbiont_of_Liposcelis_bostrychophila	-Inf	0.2482	0.6129	no	down	0.0001	0	0.0003	0	0	0	0	0	0	0	0	0	0	0	0	0	0	0	0	0	0	0.003116	0	0
s__Acinetobacter_sp._Marseille-P8049	-Inf	0.2482	0.6129	no	down	0.0006	0	0.0015	0	0	0	0	0	0	0	0	0	0	0	0	0	0	0	0	0	0	0	0.013321	0
s__Dermabacter_hominis	-Inf	0.2482	0.6129	no	down	0.0006	0	0.0015	0	0	0	0	0	0	0	0	0	0	0	0	0	0	0	0	0	0	0	0.013321	0
s__Marmoricola_sp._BAC242	-Inf	0.2482	0.6129	no	down	0.0006	0	0.0015	0	0	0	0	0	0	0	0	0	0	0	0	0	0	0	0	0	0	0	0.013321	0
s__Nocardiopsis_sp._YIM_90009	-Inf	0.2482	0.6129	no	down	0.0006	0	0.0015	0	0	0	0	0	0	0	0	0	0	0	0	0	0	0	0	0	0	0	0.013321	0
s__Stenotrophomonas_unclassified	-Inf	0.2482	0.6129	no	down	0.0006	0	0.0015	0	0	0	0	0	0	0	0	0	0	0	0	0	0	0	0	0	0	0	0.013321	0
s__uncultured_Alishewanella_sp.	-Inf	0.2482	0.6129	no	down	0.0006	0	0.0015	0	0	0	0	0	0	0	0	0	0	0	0	0	0	0	0	0	0	0	0.013321	0
s__Anaerostipes_sp._IE4	-Inf	0.2482	0.6129	no	down	0.0002	0	0.0006	0	0	0	0	0	0	0	0	0	0	0	0	0	0	0	0	0	0.005014	0	0	0
s__Kitasatospora_kazusensis	-Inf	0.2482	0.6129	no	down	0.0006	0	0.0014	0	0	0	0	0	0	0	0	0	0	0	0	0	0	0	0	0	0	0.012463	0	0
s__Staphylococcus_sp._G5III	-Inf	0.2482	0.6129	no	down	0.0006	0	0.0014	0	0	0	0	0	0	0	0	0	0	0	0	0	0	0	0	0	0	0.012463	0	0
s__Kytococcus_sp._BYHD1-4	-Inf	0.2482	0.6129	no	down	0.0006	0	0.0014	0	0	0	0	0	0	0	0	0	0	0	0	0	0	0	0	0	0	0	0	0.012204
s__Pelomonas_sp._SG92	-Inf	0.2482	0.6129	no	down	0.0006	0	0.0014	0	0	0	0	0	0	0	0	0	0	0	0	0	0	0	0	0	0	0	0	0.012204
s__Thermobacillus_unclassified	-Inf	0.2482	0.6129	no	down	0.0006	0	0.0014	0	0	0	0	0	0	0	0	0	0	0	0	0	0	0	0	0	0	0	0	0.012204
s__Prevotellaceae_UCG-004_unclassified	-Inf	0.2482	0.6129	no	down	0.0006	0	0.0013	0	0	0	0	0	0	0	0	0	0	0	0	0.011939	0	0	0	0	0	0	0	0
s__Blautia_schinkii	-Inf	0.2482	0.6129	no	down	0.0006	0	0.0013	0	0	0	0	0	0	0	0	0	0	0	0	0	0	0.011873	0	0	0	0	0	0
s__CL500-3_unclassified	-Inf	0.2482	0.6129	no	down	0.0006	0	0.0013	0	0	0	0	0	0	0	0	0	0	0	0	0	0	0	0	0	0	0	0.011841	0
s__Mogibacterium_unclassified	-Inf	0.2482	0.6129	no	down	0.0006	0	0.0013	0	0	0	0	0	0	0	0	0	0	0	0	0	0	0	0	0	0	0	0.011841	0
s__Ornithinicoccus_sp._MG-2010-D40	-Inf	0.2482	0.6129	no	down	0.0006	0	0.0013	0	0	0	0	0	0	0	0	0	0	0	0	0	0	0	0	0	0	0	0.011841	0
s__Pseudomonas_sp._MLB26	-Inf	0.2482	0.6129	no	down	0.0006	0	0.0013	0	0	0	0	0	0	0	0	0	0	0	0	0	0	0	0	0	0	0	0.011841	0
s__Pseudopropionibacterium_unclassified	-Inf	0.2482	0.6129	no	down	0.0006	0	0.0013	0	0	0	0	0	0	0	0	0	0	0	0	0	0	0	0	0	0	0	0.011841	0
s__Sinobacteraceae_unclassified	-Inf	0.2482	0.6129	no	down	0.0004	0	0.0009	0	0	0	0	0	0	0	0	0	0	0	0	0	0	0	0	0	0	0	0	0.008136
s__Alkanibacter_unclassified	-Inf	0.2482	0.6129	no	down	0.0004	0	0.0009	0	0	0	0	0	0	0	0	0	0	0	0	0	0	0	0	0	0	0	0	0.008136
s__uncultured_Acetanaerobacterium_sp.	-Inf	0.2482	0.6129	no	down	0.0005	0	0.0013	0	0	0	0	0	0	0	0	0	0	0	0	0	0	0	0	0.011306	0	0	0	0
s__Desemzia_sp._sed326	-Inf	0.2482	0.6129	no	down	0.0005	0	0.0012	0	0	0	0	0	0	0	0	0	0	0	0	0	0	0	0	0	0	0.010905	0	0
s__Pseudomonas_fragi	-Inf	0.2482	0.6129	no	down	0.0005	0	0.0012	0	0	0	0	0	0	0	0	0	0	0	0	0	0	0	0	0	0	0.010905	0	0
s__Enterobacter_sp.	-Inf	0.2482	0.6129	no	down	0.0005	0	0.0012	0	0	0	0	0	0	0	0	0	0	0	0	0	0	0	0	0	0	0	0.010361	0
s__Nocardioides_sp._JS1660	-Inf	0.2482	0.6129	no	down	0.0005	0	0.0012	0	0	0	0	0	0	0	0	0	0	0	0	0	0	0	0	0	0	0	0.010361	0
s__Pseudoxanthomonas_sp.	-Inf	0.2482	0.6129	no	down	0.0005	0	0.0012	0	0	0	0	0	0	0	0	0	0	0	0	0	0	0	0	0	0	0	0.010361	0
s__uncultured_Gaiella_sp.	-Inf	0.2482	0.6129	no	down	0.0002	0	0.0005	0	0	0	0	0	0	0	0	0	0	0	0	0	0	0	0	0	0	0	0	0.004068
s__Corticibacterium_populi	-Inf	0.2482	0.6129	no	down	0.0005	0	0.0011	0	0	0	0	0	0	0	0	0	0	0	0	0	0	0	0	0	0	0	0	0.01017
s__Glycomyces_sp._I15A-00842	-Inf	0.2482	0.6129	no	down	0.0005	0	0.0011	0	0	0	0	0	0	0	0	0	0	0	0	0	0	0	0	0	0	0	0	0.01017
s__Iamia_majanohamensis	-Inf	0.2482	0.6129	no	down	0.0005	0	0.0011	0	0	0	0	0	0	0	0	0	0	0	0	0	0	0	0	0	0	0	0	0.01017
s__Mycobacterium_sp._GN-9188	-Inf	0.2482	0.6129	no	down	0.0005	0	0.0011	0	0	0	0	0	0	0	0	0	0	0	0	0	0	0	0	0	0	0	0	0.01017
s__Nocardia_sp._MH164	-Inf	0.2482	0.6129	no	down	0.0005	0	0.0011	0	0	0	0	0	0	0	0	0	0	0	0	0	0	0	0	0	0	0	0	0.01017
s__uncultured_Cellulomonas_sp.	-Inf	0.2482	0.6129	no	down	0.0005	0	0.0011	0	0	0	0	0	0	0	0	0	0	0	0	0	0	0	0	0	0	0	0	0.01017
s__Agromyces_sp._S23316	-Inf	0.2482	0.6129	no	down	0.0003	0	0.0007	0	0	0	0	0	0	0	0	0	0	0	0	0	0	0	0	0	0	0	0	0.006102
s__Magnetospiraceae_unclassified	-Inf	0.2482	0.6129	no	down	0.0002	0	0.0005	0	0	0	0	0	0	0	0	0	0	0	0	0	0	0	0	0	0	0	0	0.004068
s__Nitrosomonadaceae_unclassified	-Inf	0.2482	0.6129	no	down	0.0002	0	0.0005	0	0	0	0	0	0	0	0	0	0	0	0	0	0	0	0	0	0	0	0	0.004068
s__Deinococcus_sp._TWP2.2A	-Inf	0.2482	0.6129	no	down	0.0004	0	0.001	0	0	0	0	0	0	0	0	0	0	0	0	0	0	0	0	0	0	0.009347	0	0
s__Pseudomonas_sp._GE-47	-Inf	0.2482	0.6129	no	down	0.0004	0	0.001	0	0	0	0	0	0	0	0	0	0	0	0	0	0	0	0	0	0	0.009347	0	0
s__Tepidisphaeraceae_unclassified	-Inf	0.2482	0.6129	no	down	0.0004	0	0.001	0	0	0	0	0	0	0	0	0	0	0	0	0	0	0	0	0	0	0.009347	0	0
s__Anaerotignum_propionicum	-Inf	0.2482	0.6129	no	down	0.0004	0	0.001	0	0	0	0	0	0	0	0	0	0	0	0	0	0	0	0.009056	0	0	0	0	0
s__Algoriphagus_sp._I10B-02282	-Inf	0.2482	0.6129	no	down	0.0004	0	0.001	0	0	0	0	0	0	0	0	0	0	0	0	0	0	0	0	0	0	0	0.00888	0
s__Asaia_unclassified	-Inf	0.2482	0.6129	no	down	0.0004	0	0.001	0	0	0	0	0	0	0	0	0	0	0	0	0	0	0	0	0	0	0	0.00888	0
s__Nocardioides_panacisoli	-Inf	0.2482	0.6129	no	down	0.0004	0	0.001	0	0	0	0	0	0	0	0	0	0	0	0	0	0	0	0	0	0	0	0.00888	0
s__uncultured_Gemmiger_sp.	-Inf	0.2482	0.6129	no	down	0.0004	0	0.001	0	0	0	0	0	0	0	0	0	0	0	0	0	0.008844	0	0	0	0	0	0	0
s__uncultured_Hespellia_sp.	-Inf	0.2482	0.6129	no	down	0.0004	0	0.001	0	0	0	0	0	0	0	0	0	0	0	0	0	0.008844	0	0	0	0	0	0	0
s__uncultured_Shewanella_sp.	-Inf	0.2482	0.6129	no	down	0.0003	0	0.0007	0	0	0	0	0	0	0	0	0	0	0	0	0	0	0	0	0	0	0	0.00592	0
s__Mordavella_sp.	-Inf	0.2482	0.6129	no	down	0.0003	0	0.0006	0	0	0	0	0	0	0	0	0	0	0	0	0	0.005306	0	0	0	0	0	0	0
s__Clostridium_sp._Clone-44	-Inf	0.2482	0.6129	no	down	0.0003	0	0.0006	0	0	0	0	0	0	0	0	0	0	0	0	0	0.005306	0	0	0	0	0	0	0
s__Caldicoprobacter_unclassified	-Inf	0.2482	0.6129	no	down	0.0004	0	0.0009	0	0	0	0	0	0	0	0	0	0	0	0	0	0	0	0	0	0	0	0	0.008136
s__Chelativorans_composti	-Inf	0.2482	0.6129	no	down	0.0004	0	0.0009	0	0	0	0	0	0	0	0	0	0	0	0	0	0	0	0	0	0	0	0	0.008136
s__Fluviicola_unclassified	-Inf	0.2482	0.6129	no	down	0.0004	0	0.0009	0	0	0	0	0	0	0	0	0	0	0	0	0	0	0	0	0	0	0	0	0.008136
s__Nocardia_sp._KLBMP_S0032	-Inf	0.2482	0.6129	no	down	0.0004	0	0.0009	0	0	0	0	0	0	0	0	0	0	0	0	0	0	0	0	0	0	0	0	0.008136
s__uncultured_Virgibacillus_sp.	-Inf	0.2482	0.6129	no	down	0.0004	0	0.0009	0	0	0	0	0	0	0	0	0	0	0	0	0	0	0	0	0	0	0	0	0.008136
s__Anaerovibrio_unclassified	-Inf	0.2482	0.6129	no	down	0.0004	0	0.0009	0	0	0	0	0	0	0	0	0	0	0	0	0	0	0	0	0	0	0.007789	0	0
s__Georgenia_sp._1P07AB	-Inf	0.2482	0.6129	no	down	0.0004	0	0.0009	0	0	0	0	0	0	0	0	0	0	0	0	0	0	0	0	0	0	0.007789	0	0
s__Mobilicoccus_unclassified	-Inf	0.2482	0.6129	no	down	0.0004	0	0.0009	0	0	0	0	0	0	0	0	0	0	0	0	0	0	0	0	0	0	0.007789	0	0
s__Serratia_sp._OM17	-Inf	0.2482	0.6129	no	down	0.0004	0	0.0009	0	0	0	0	0	0	0	0	0	0	0	0	0	0	0	0	0	0	0.007789	0	0
s__Kocuria_palustris	-Inf	0.2482	0.6129	no	down	0.0004	0	0.0008	0	0	0	0	0	0	0	0	0	0	0	0	0	0	0	0	0.007537	0	0	0	0
s__Aeromicrobium_fastidiosum	-Inf	0.2482	0.6129	no	down	0.0004	0	0.0008	0	0	0	0	0	0	0	0	0	0	0	0	0	0	0	0	0	0	0	0.0074	0
s__Enterococcus_columbae	-Inf	0.2482	0.6129	no	down	0.0004	0	0.0008	0	0	0	0	0	0	0	0	0	0	0	0	0	0	0	0	0	0	0	0.0074	0
s__Moraxella_sp.	-Inf	0.2482	0.6129	no	down	0.0004	0	0.0008	0	0	0	0	0	0	0	0	0	0	0	0	0	0	0	0	0	0	0	0.0074	0
s__Sphingomonas_sp._oral_clone_FI012	-Inf	0.2482	0.6129	no	down	0.0004	0	0.0008	0	0	0	0	0	0	0	0	0	0	0	0	0	0	0	0	0	0	0	0.0074	0
s__Sphingorhabdus_unclassified	-Inf	0.2482	0.6129	no	down	0.0004	0	0.0008	0	0	0	0	0	0	0	0	0	0	0	0	0	0	0	0	0	0	0	0.0074	0
s__Anaerobium_sp.	-Inf	0.2482	0.6129	no	down	0.0002	0	0.0004	0	0	0	0	0	0	0	0	0	0	0	0	0	0.003538	0	0	0	0	0	0	0
s__Neglecta_sp._Marseille-P3890	-Inf	0.2482	0.6129	no	down	0.0003	0	0.0008	0	0	0	0	0	0	0	0	0	0	0	0	0	0.007075	0	0	0	0	0	0	0
s__Aminobacter_sp._FS-YC6700	-Inf	0.2482	0.6129	no	down	0.0003	0	0.0007	0	0	0	0	0	0	0	0	0	0	0	0	0	0	0	0	0	0.006686	0	0	0
s__Archangium_sp._42-mts-2	-Inf	0.2482	0.6129	no	down	0.0003	0	0.0007	0	0	0	0	0	0	0	0	0	0	0	0	0	0	0	0	0	0.006686	0	0	0
s__Cereibacter_changlensis	-Inf	0.2482	0.6129	no	down	0.0003	0	0.0007	0	0	0	0	0	0	0	0	0	0	0	0	0	0	0	0	0	0	0.006231	0	0
s__Deinococcus_sp._20	-Inf	0.2482	0.6129	no	down	0.0003	0	0.0007	0	0	0	0	0	0	0	0	0	0	0	0	0	0	0	0	0	0	0.006231	0	0
s__Aquisphaera_giovannonii	-Inf	0.2482	0.6129	no	down	0.0003	0	0.0007	0	0	0	0	0	0	0	0	0	0	0	0	0	0	0	0	0	0	0	0	0.006102
s__Flammeovirgaceae_unclassified	-Inf	0.2482	0.6129	no	down	0.0003	0	0.0007	0	0	0	0	0	0	0	0	0	0	0	0	0	0	0	0	0	0	0	0	0.006102
s__Jatrophihabitans_sp.	-Inf	0.2482	0.6129	no	down	0.0003	0	0.0007	0	0	0	0	0	0	0	0	0	0	0	0	0	0	0	0	0	0	0	0	0.006102
s__Ornithinibacillus_halophilus	-Inf	0.2482	0.6129	no	down	0.0003	0	0.0007	0	0	0	0	0	0	0	0	0	0	0	0	0	0	0	0	0	0	0	0	0.006102
s__Simkaniaceae_unclassified	-Inf	0.2482	0.6129	no	down	0.0003	0	0.0007	0	0	0	0	0	0	0	0	0	0	0	0	0	0	0	0	0	0	0	0	0.006102
s__Smaragdicoccus_niigatensis	-Inf	0.2482	0.6129	no	down	0.0003	0	0.0007	0	0	0	0	0	0	0	0	0	0	0	0	0	0	0	0	0	0	0	0	0.006102
s__Terrabacter_sp._MUSC73T	-Inf	0.2482	0.6129	no	down	0.0003	0	0.0007	0	0	0	0	0	0	0	0	0	0	0	0	0	0	0	0	0	0	0	0	0.006102
s__uncultured_Chlamydia_sp.	-Inf	0.2482	0.6129	no	down	0.0003	0	0.0007	0	0	0	0	0	0	0	0	0	0	0	0	0	0	0	0	0	0	0	0	0.006102
s__Chroococcidiopsaceae_unclassified	-Inf	0.2482	0.6129	no	down	0.0003	0	0.0007	0	0	0	0	0	0	0	0	0	0	0	0	0	0	0	0	0	0	0	0.00592	0
s__Pasteurellaceae_unclassified	-Inf	0.2482	0.6129	no	down	0.0003	0	0.0007	0	0	0	0	0	0	0	0	0	0	0	0	0	0	0	0	0	0	0	0.00592	0
s__uncultured_Alteromonas_sp.	-Inf	0.2482	0.6129	no	down	0.0003	0	0.0007	0	0	0	0	0	0	0	0	0	0	0	0	0	0	0	0	0	0	0	0.00592	0
s__Lachnoclostridium_phocaeense	-Inf	0.2482	0.6129	no	down	0.0003	0	0.0006	0	0	0	0	0	0	0	0	0	0	0	0	0	0.005306	0	0	0	0	0	0	0
s__Ruminiclostridium_sp.	-Inf	0.2482	0.6129	no	down	0.0003	0	0.0006	0	0	0	0	0	0	0	0	0	0	0	0	0	0.005306	0	0	0	0	0	0	0
s__Ihubacter_sp.	-Inf	0.2482	0.6129	no	down	0.0002	0	0.0006	0	0	0	0	0	0	0	0	0	0	0	0	0	0	0.005089	0	0	0	0	0	0
s__Pseudoglutamicibacter_albus	-Inf	0.2482	0.6129	no	down	0.0002	0	0.0006	0	0	0	0	0	0	0	0	0	0	0	0	0	0	0.005089	0	0	0	0	0	0
s__Mycobacterium_sp._05FL-49-186A	-Inf	0.2482	0.6129	no	down	0.0002	0	0.0006	0	0	0	0	0	0	0	0	0	0	0	0	0	0	0	0	0	0.005014	0	0	0
s__Promicromonospora_sp.	-Inf	0.2482	0.6129	no	down	0.0002	0	0.0006	0	0	0	0	0	0	0	0	0	0	0	0	0	0	0	0	0	0.005014	0	0	0
s__uncultured_Verrucosispora_sp.	-Inf	0.2482	0.6129	no	down	0.0002	0	0.0006	0	0	0	0	0	0	0	0	0	0	0	0	0	0	0	0	0	0.005014	0	0	0
s__Bacillus_sp._N300I	-Inf	0.2482	0.6129	no	down	0.0002	0	0.0005	0	0	0	0	0	0	0	0	0	0	0	0	0	0	0	0	0	0	0.004673	0	0
s__Deinococcus_sp._JSM_2145010	-Inf	0.2482	0.6129	no	down	0.0002	0	0.0005	0	0	0	0	0	0	0	0	0	0	0	0	0	0	0	0	0	0	0.004673	0	0
s__Eubacterium]_yurii_group_unclassified	-Inf	0.2482	0.6129	no	down	0.0002	0	0.0005	0	0	0	0	0	0	0	0	0	0	0	0	0	0	0	0	0	0	0.004673	0	0
s__Pleomorphomonadaceae_unclassified	-Inf	0.2482	0.6129	no	down	0.0002	0	0.0005	0	0	0	0	0	0	0	0	0	0	0	0	0	0	0	0	0	0	0.004673	0	0
s__Pseudofulvimonas_gallinarii	-Inf	0.2482	0.6129	no	down	0.0002	0	0.0005	0	0	0	0	0	0	0	0	0	0	0	0	0	0	0	0	0	0	0.004673	0	0
s__Fibrisoma_unclassified	-Inf	0.2482	0.6129	no	down	0.0002	0	0.0005	0	0	0	0	0	0	0	0	0	0	0	0	0	0	0	0	0	0	0	0.00444	0
s__Nocardioides_sp._87N50-1a	-Inf	0.2482	0.6129	no	down	0.0002	0	0.0005	0	0	0	0	0	0	0	0	0	0	0	0	0	0	0	0	0	0	0	0.00444	0
s__Rhodocytophaga_unclassified	-Inf	0.2482	0.6129	no	down	0.0002	0	0.0005	0	0	0	0	0	0	0	0	0	0	0	0	0	0	0	0	0	0	0	0.00444	0
s__Tychonema_CCAP_1459-11B_unclassified	-Inf	0.2482	0.6129	no	down	0.0002	0	0.0005	0	0	0	0	0	0	0	0	0	0	0	0	0	0	0	0	0	0	0	0.00444	0
s__Arenibacter_unclassified	-Inf	0.2482	0.6129	no	down	0.0002	0	0.0005	0	0	0	0	0	0	0	0	0	0	0	0	0	0	0	0	0	0	0	0	0.004068
s__Branchiibius_unclassified	-Inf	0.2482	0.6129	no	down	0.0002	0	0.0005	0	0	0	0	0	0	0	0	0	0	0	0	0	0	0	0	0	0	0	0	0.004068
s__Brucellaceae_unclassified	-Inf	0.2482	0.6129	no	down	0.0002	0	0.0005	0	0	0	0	0	0	0	0	0	0	0	0	0	0	0	0	0	0	0	0	0.004068
s__Haloplasma_unclassified	-Inf	0.2482	0.6129	no	down	0.0002	0	0.0005	0	0	0	0	0	0	0	0	0	0	0	0	0	0	0	0	0	0	0	0	0.004068
s__Kroppenstedtia_guangzhouensis	-Inf	0.2482	0.6129	no	down	0.0002	0	0.0005	0	0	0	0	0	0	0	0	0	0	0	0	0	0	0	0	0	0	0	0	0.004068
s__Micromonospora_sp._762H1	-Inf	0.2482	0.6129	no	down	0.0002	0	0.0005	0	0	0	0	0	0	0	0	0	0	0	0	0	0	0	0	0	0	0	0	0.004068
s__Planifilum_composti	-Inf	0.2482	0.6129	no	down	0.0002	0	0.0005	0	0	0	0	0	0	0	0	0	0	0	0	0	0	0	0	0	0	0	0	0.004068
s__SM1A07_unclassified	-Inf	0.2482	0.6129	no	down	0.0002	0	0.0005	0	0	0	0	0	0	0	0	0	0	0	0	0	0	0	0	0	0	0	0	0.004068
s__Uliginosibacterium_unclassified	-Inf	0.2482	0.6129	no	down	0.0002	0	0.0005	0	0	0	0	0	0	0	0	0	0	0	0	0	0	0	0	0	0	0	0	0.004068
s__uncultured_Edaphobacter_sp.	-Inf	0.2482	0.6129	no	down	0.0002	0	0.0005	0	0	0	0	0	0	0	0	0	0	0	0	0	0	0	0	0	0	0	0	0.004068
s__uncultured_Estrella_sp.	-Inf	0.2482	0.6129	no	down	0.0002	0	0.0005	0	0	0	0	0	0	0	0	0	0	0	0	0	0	0	0	0	0	0	0	0.004068
s__uncultured_Sphingobium_sp.	-Inf	0.2482	0.6129	no	down	0.0002	0	0.0005	0	0	0	0	0	0	0	0	0	0	0	0	0	0	0	0	0	0	0	0	0.004068
s__Negativibacillus_sp.	-Inf	0.2482	0.6129	no	down	0.0002	0	0.0004	0	0	0	0	0	0	0	0	0	0	0	0	0	0	0	0.003622	0	0	0	0	0
s__uncultured_Agromyces_sp.	-Inf	0.2482	0.6129	no	down	0.0002	0	0.0004	0	0	0	0	0	0	0	0	0	0	0	0	0	0	0	0.003622	0	0	0	0	0
s__Candidatus_Stoquefichus_unclassified	-Inf	0.2482	0.6129	no	down	0.0002	0	0.0004	0	0	0	0	0	0	0	0	0	0	0	0	0	0.003538	0	0	0	0	0	0	0
s__Desulfovibrio_sp._enrichment_culture_clone_Jdgsrb032	-Inf	0.2482	0.6129	no	down	0.0002	0	0.0004	0	0	0	0	0	0	0	0	0	0	0	0	0	0.003538	0	0	0	0	0	0	0
s__Phenylobacterium_sp._enrichment_culture	-Inf	0.2482	0.6129	no	down	0.0002	0	0.0004	0	0	0	0	0	0	0	0	0	0	0	0	0.003411	0	0	0	0	0	0	0	0
s__Helicobacteraceae_unclassified	-Inf	0.2482	0.6129	no	down	0.0002	0	0.0004	0	0	0	0	0	0	0	0	0	0	0	0	0	0	0.003392	0	0	0	0	0	0
s__uncultured_Acidaminococcus_sp.	-Inf	0.2482	0.6129	no	down	0.0002	0	0.0004	0	0	0	0	0	0	0	0	0	0	0	0	0	0	0.003392	0	0	0	0	0	0
s__Bacillus_sp._DV9-6	-Inf	0.2482	0.6129	no	down	0.0002	0	0.0004	0	0	0	0	0	0	0	0	0	0	0	0	0	0	0	0	0	0.003343	0	0	0
s__Clostridium_amylolyticum	-Inf	0.2482	0.6129	no	down	0.0002	0	0.0004	0	0	0	0	0	0	0	0	0	0	0	0	0	0	0	0	0	0.003343	0	0	0
s__Lactobacillus_intermedius	-Inf	0.2482	0.6129	no	down	0.0002	0	0.0004	0	0	0	0	0	0	0	0	0	0	0	0	0	0	0	0	0	0.003343	0	0	0
s__Kushneria_sp._PM3	-Inf	0.2482	0.6129	no	down	0.0001	0	0.0003	0	0	0	0	0	0	0	0	0	0	0	0	0	0	0	0	0	0	0.003116	0	0
s__Ruminococcaceae_UCG-003_unclassified	-Inf	0.2482	0.6129	no	down	0.0001	0	0.0003	0	0	0	0	0	0	0	0	0	0	0	0	0	0	0	0	0	0	0.003116	0	0
s__Sphingomonas_sp._LRR22	-Inf	0.2482	0.6129	no	down	0.0001	0	0.0003	0	0	0	0	0	0	0	0	0	0	0	0	0	0	0	0	0	0	0.003116	0	0
s__Deinococcus_aerius	-Inf	0.2482	0.6129	no	down	0.0001	0	0.0003	0	0	0	0	0	0	0	0	0	0	0	0	0	0	0	0	0	0	0	0.00296	0
s__Ectothiorhodospiraceae_unclassified	-Inf	0.2482	0.6129	no	down	0.0001	0	0.0003	0	0	0	0	0	0	0	0	0	0	0	0	0	0	0	0	0	0	0	0.00296	0
s__Lactobacillus_sanfranciscensis	-Inf	0.2482	0.6129	no	down	0.0001	0	0.0003	0	0	0	0	0	0	0	0	0	0	0	0	0	0	0	0	0	0	0	0.00296	0
s__Luteibacter_yeojuensis	-Inf	0.2482	0.6129	no	down	0.0001	0	0.0003	0	0	0	0	0	0	0	0	0	0	0	0	0	0	0	0	0	0	0	0.00296	0
s__Roseomonas_sp.	-Inf	0.2482	0.6129	no	down	0.0001	0	0.0003	0	0	0	0	0	0	0	0	0	0	0	0	0	0	0	0	0	0	0	0.00296	0
s__uncultured_Fretibacterium_sp.	-Inf	0.2482	0.6129	no	down	0.0001	0	0.0003	0	0	0	0	0	0	0	0	0	0	0	0	0	0	0	0	0	0	0	0.00296	0
s__uncultured_Truepera_sp.	-Inf	0.2482	0.6129	no	down	0.0001	0	0.0003	0	0	0	0	0	0	0	0	0	0	0	0	0	0	0	0	0	0	0	0.00296	0
s__Eubacterium]_coprostanoligenes_group_unclassified	-0.84	0.2524	0.6129	no	down	1.5684	1.1695	2.1003	0.008732	0.897224	2.37355	1.88041	3.36094	2.92459	0.522821	0	0	0	0	2.0661	0.747071	3.77996	5.51598	2.2731	1.9013	4.66838	0.012463	0.00444	0
s__Alloprevotella_unclassified	-0.77	0.2524	0.6129	no	down	0.6484	0.4977	0.8492	0	0.989841	0.817078	0.16753	0.67856	1.38118	0.144922	0.036965	0	0	0	1.75671	2.65227	0.925091	0.900672	1.0324	0.075374	1.78345	0.149551	0.124327	0
s__Roseiflexaceae_unclassified	0.83	0.2538	0.6129	no	up	0.0425	0.0523	0.0294	0	0	0	0	0	0	0	0.005837	0.032028	0.312818	0.276561	0	0	0	0	0	0	0	0	0	0.264421
s__Chthoniobacter_unclassified	2.06	0.2538	0.6129	no	up	0.0317	0.047	0.0113	0	0	0	0	0	0	0	0.015564	0.084074	0.209197	0.255287	0	0	0	0	0	0	0	0	0	0.1017
s__Sandaracinus_unclassified	1.51	0.2538	0.6129	no	up	0.0162	0.0225	0.0079	0	0	0	0	0	0	0	0.021401	0.006005	0.08798	0.154236	0	0	0	0	0	0	0	0	0	0.07119
s__uncultured_Thalassospira_sp.	2.91	0.2538	0.6129	no	up	0.0062	0.0098	0.0013	0	0.054991	0.008631	0.003131	0	0	0.051365	0	0	0	0	0	0.011939	0	0	0	0	0	0	0	0
s__Bacillus_thuringiensis	1.57	0.2538	0.6129	no	up	0.0096	0.0134	0.0045	0	0	0	0	0	0	0	0.042802	0.058051	0.033237	0.026592	0	0	0	0	0	0	0	0	0	0.04068
s__Rodentibacter_unclassified	-0.1	0.2549	0.6129	no	down	0.0231	0.0224	0.024	0	0.008683	0	0	0	0.097031	0	0	0	0	0	0.163622	0.023879	0	0.015266	0.009056	0.005653	0.162131	0	0	0
s__Family_XIII_AD3011_group_unclassified	-2.29	0.2573	0.6129	no	down	0.0518	0.0194	0.0951	0	0.018813	0.06761	0.040708	0.039822	0.042451	0.012841	0	0	0	0	0.010412	0.013645	0.157425	0.435918	0.018112	0.160169	0.070201	0	0	0
s__Lactobacillus_sp._L-YJ	-1.62	0.2729	0.6129	no	down	0.575	0.3044	0.9358	0.004366	1.62658	0	1.52813	0.296273	0.006064	0	0	0	0	0	0.191884	0.129629	0.019457	0.059366	7.61261	0.335412	0.237347	0.028041	0	0
s__Tyzzerella_sp.	-0.64	0.2775	0.6129	no	down	0.1032	0.0834	0.1296	0	0.021707	0.011508	0.034446	0.065307	0.037903	0.025682	0	0	0	0	0.804724	0.138157	0.795967	0.091594	0.010867	0.082911	0.006686	0.040503	0	0
s__uncultured_Allobaculum_sp.	-2.29	0.2899	0.6129	no	down	0.0546	0.0205	0.1	0	0	0	0	0	0.068225	0.132081	0	0	0	0	0.046112	0	0.047758	0.502069	0	0.065952	0.284148	0	0	0
s__Corynebacterium_lowii	1.52	0.2899	0.6129	no	up	0.0045	0.0063	0.0022	0	0.011577	0.008631	0.017223	0.009557	0.028806	0	0	0	0	0	0	0	0	0.010177	0	0.009422	0	0	0	0
s__Blastococcus_unclassified	0.6	0.2904	0.6129	no	up	0.0547	0.0641	0.0422	0	0	0	0	0	0	0	0	0.020018	0.510284	0.239332	0	0	0	0	0.010867	0	0.033429	0.007789	0.053283	0.274591
s__Blautia_glucerasea	-2.72	0.2924	0.6129	no	down	0.0898	0.0265	0.174	0	0.047755	0.021578	0.046971	0.086015	0.007581	0	0	0	0	0	0.108586	0	0.130892	0.987177	0.025357	0.148863	0.274119	0	0	0
s__Pirellulaceae_unclassified	1.65	0.2955	0.6129	no	up	0.0367	0.0518	0.0165	0	0	0	0	0	0	0	0.077821	0.10209	0.101666	0.340383	0	0	0	0	0	0	0	0	0	0.148483
s__Stenotrophomonas_maltophilia	-2.75	0.2955	0.6129	no	down	0.0097	0.0028	0.0188	0	0	0.027332	0	0	0.006064	0	0	0	0	0	0	0	0	0	0	0	0.058501	0.026483	0.084364	0
s__uncultured_Bradyrhizobium_sp.	1.72	0.2955	0.6129	no	up	0.0308	0.0438	0.0133	0.004366	0	0	0	0	0	0	0	0.358315	0.117307	0.046094	0	0	0	0	0	0	0	0	0	0.120007
s__uncultured_Anaerotruncus_sp.	-2.2	0.2955	0.6129	no	down	0.0026	0.001	0.0046	0	0	0	0.003131	0	0.009097	0	0	0	0	0	0	0	0.017688	0.020354	0	0	0.003343	0	0	0
s__Singulisphaera_unclassified	1.64	0.2955	0.6129	no	up	0.0124	0.0175	0.0056	0	0	0	0	0	0	0	0.023346	0.118104	0.037147	0.031911	0	0	0	0	0	0	0	0	0	0.05085
s__Fournierella_unclassified	-0.53	0.3001	0.6129	no	down	0.1838	0.1542	0.2233	0	0.105641	0.050348	1.11165	0.025486	0.530641	0	0	0	0	0	0.026775	0.591857	0.643849	0.357894	0.036225	0.325991	0.053487	0	0	0
s__Ruminiclostridium_5_unclassified	-0.99	0.3001	0.6129	no	down	0.1092	0.0766	0.1526	0	0.156291	0.139536	0.115862	0.117872	0.160708	0	0	0	0	0	0.229071	0.047758	0.394446	0.140783	0.327833	0.128135	0.334292	0	0	0
s__Ruminococcaceae_UCG-013_unclassified	-1.62	0.3108	0.6129	no	down	0.1159	0.0615	0.1884	0	0.089722	0.040278	0.145611	0.159286	0.093999	0.097226	0	0	0	0	0.111561	0.018762	0.417441	0.722573	0.010867	0.24308	0.275791	0	0.0074	0
s__Paracoccus_sp._VITPRS6	-5.07	0.3212	0.6129	no	down	0.4101	0.0274	0.9203	0	0	0	0	0	0	0	0.328794	0	0	0	0	0	0	0	0	0	0	3.26676	5.01598	0
s__Desulfovibrio_sp._ABHU1SB	-2.95	0.3212	0.6129	no	down	0.225	0.0581	0.4476	0	0	0	0	0	0.697414	0	0	0	0	0	0	0	2.22163	1.80643	0	0	0	0	0	0
s__Pseudomonas_sp._1H3	-1.7	0.3212	0.6129	no	down	0.3685	0.1879	0.6093	0	0	0	0	0	0	0	2.25486	0	0	0	0	0	0	0	0	0	0	2.83992	2.64342	0
s__Brevundimonas_vesicularis	-4.53	0.3212	0.6129	no	down	0.1273	0.0122	0.2809	0	0	0	0	0	0	0	0.145914	0	0	0	0	0	0	0	0	0	0	1.47838	1.04937	0
s__Phascolarctobacterium_unclassified	-7.71	0.3212	0.6129	no	down	0.0543	0.0006	0.1258	0	0	0	0	0	0	0	0.007782	0	0	0	0	0	0.560715	0.571613	0	0	0	0	0	0
s__uncultured_Acinetobacter_sp.	-5.21	0.3212	0.6129	no	down	0.1071	0.0065	0.2413	0	0	0	0	0	0	0	0.077821	0	0	0	0	0	0	0	0	0	0	0.387899	1.78349	0
s__Lactobacillus_iners	-5.74	0.3212	0.6129	no	down	0.0609	0.0026	0.1387	0	0	0	0	0	0	0	0.031128	0	0	0	0	0	0	0	0	0	0	0.336491	0.911728	0
s__Neisseria_unclassified	-4.01	0.3212	0.6129	no	down	0.0621	0.0083	0.1338	0	0	0	0	0	0	0	0.099222	0	0	0	0	0	0	0	0	0	0	0.458001	0.745959	0
s__Eisenbergiella_sp.	-8.01	0.3212	0.6129	no	down	0.0444	0.0004	0.1031	0	0	0	0	0	0.004548	0	0	0	0	0	0	0	0.919784	0	0	0	0	0.007789	0	0
s__Paracoccus_yeei	-2.58	0.3212	0.6129	no	down	0.0386	0.0123	0.0735	0	0	0	0	0	0	0	0.14786	0	0	0	0	0	0	0	0	0	0	0.478253	0.18353	0
s__Shimwellia_unclassified	-5.19	0.3212	0.6129	no	down	0.0732	0.0045	0.1646	0	0	0	0	0	0	0	0.054475	0	0	0	0	0	0	0	0	0	0	0.53745	0.94429	0
s__Ruminococcus]_gnavus_group_unclassified	-3.95	0.3212	0.6129	no	down	0.0043	0.0006	0.0093	0.007277	0	0	0	0	0	0	0	0	0	0	0	0	0	0	0	0	0.033429	0.04985	0	0
s__Gemella_unclassified	-2.09	0.3212	0.6129	no	down	0.0221	0.0092	0.0392	0	0	0	0	0	0	0	0.110895	0	0	0	0	0	0	0	0	0	0	0.151109	0.201291	0
s__Mucispirillum_sp._69	-5.14	0.3212	0.6129	no	down	0.0235	0.0015	0.0528	0	0	0	0	0	0.018193	0	0	0	0	0	0	0	0.097285	0.378248	0	0	0	0	0	0
s__Acinetobacter_sp._DSP11	-4.25	0.3212	0.6129	no	down	0.007	0.0008	0.0152	0.010188	0	0	0	0	0	0	0	0	0	0	0	0	0	0	0	0	0	0.046735	0.090285	0
s__uncultured_Deinococcus_sp.	-5.28	0.3212	0.6129	no	down	0.0138	0.0008	0.031	0	0	0	0	0	0	0	0.009728	0	0	0	0	0	0	0	0	0	0	0.260157	0.019241	0
s__Sphingobacterium_unclassified	-4.55	0.3212	0.6129	no	down	0.0043	0.0004	0.0094	0	0	0	0	0	0	0	0	0	0	0.005318	0	0	0	0	0	0	0	0.009347	0.075484	0
s__Aureimonas_unclassified	-4.07	0.3212	0.6129	no	down	0.0086	0.0011	0.0185	0	0	0	0	0	0	0	0.013619	0	0	0	0	0	0	0	0	0	0	0.101259	0.065123	0
s__Prevotella_7_unclassified	-2.88	0.3212	0.6129	no	down	0.0213	0.0057	0.0421	0	0	0	0	0	0	0	0.068093	0	0	0	0	0	0	0	0	0	0	0.12151	0.257534	0
s__Mitochondria_unclassified	-3.75	0.3212	0.6129	no	down	0.0095	0.0015	0.0202	0	0	0	0	0	0	0	0.01751	0	0	0	0	0	0	0	0	0	0	0.046735	0.134687	0
s__F0332_unclassified	-2.34	0.3212	0.6129	no	down	0.0052	0.0019	0.0096	0	0	0	0	0	0	0	0.023346	0	0	0	0	0	0	0	0	0	0	0.046735	0.039962	0
s__Pseudomonas_aeruginosa	-3.91	0.3212	0.6129	no	down	0.0084	0.0012	0.018	0	0	0	0	0.014336	0	0	0	0	0	0	0	0	0	0	0	0	0	0.048293	0.113966	0
s__Rothia_aeria	-3.01	0.3212	0.6129	no	down	0.006	0.0015	0.0121	0	0	0	0	0	0	0	0.01751	0	0	0	0	0	0	0	0	0	0	0.038946	0.069564	0
s__Undibacterium_unclassified	-4.85	0.3212	0.6129	no	down	0.0078	0.0006	0.0173	0	0.007236	0	0	0	0	0	0	0	0	0	0	0	0	0	0	0	0	0.123068	0.032562	0
s__DNF00809_unclassified	-3.83	0.3212	0.6129	no	down	0.0027	0.0004	0.0057	0	0	0	0	0	0.004548	0	0	0	0	0	0	0	0.015919	0.03562	0	0	0	0	0	0
s__Ezakiella_unclassified	-3.05	0.3212	0.6129	no	down	0.0046	0.0011	0.0091	0	0	0	0	0	0	0	0.013619	0	0	0	0	0	0	0	0	0	0	0.018694	0.063643	0
s__Acinetobacter_johnsonii	-3.44	0.3212	0.6129	no	down	0.0063	0.0012	0.013	0	0	0	0.014091	0	0	0	0	0	0	0	0	0	0	0	0	0	0	0.037388	0.079924	0
s__Kineothrix_alysoides	-2.64	0.3212	0.6129	no	down	0.0013	0.0004	0.0025	0	0.004341	0	0	0	0	0	0	0	0	0	0	0	0	0	0.010867	0	0.0117	0	0	0
s__Rubellimicrobium_unclassified	-3.11	0.3212	0.6129	no	down	0.0047	0.0011	0.0095	0	0	0	0	0	0	0	0.013619	0	0	0	0	0	0	0	0	0	0	0.05764	0.028121	0
s__Rhodopseudomonas_unclassified	-3.43	0.3212	0.6129	no	down	0.0021	0.0004	0.0043	0	0	0	0	0	0	0	0	0	0	0.005318	0	0	0	0	0	0	0	0	0.011841	0.026442
s__Absconditabacteriales_(SR1)_unclassified	-5.17	0.3212	0.6129	no	down	0.0048	0.0003	0.0108	0	0	0	0	0	0	0	0	0	0	0.003546	0	0	0	0	0	0	0	0.05764	0.039962	0
s__Candidatus_Soleaferrea_massiliensis	-2.32	0.3212	0.6129	no	down	0.0006	0.0002	0.001	0	0.002894	0	0	0	0	0	0	0	0	0	0	0	0.005306	0	0	0.003769	0	0	0	0
s__Rubrobacter_unclassified	-2.66	0.3212	0.6129	no	down	0.001	0.0003	0.0019	0	0	0	0	0	0	0	0	0.004004	0	0	0	0	0	0	0	0	0	0.007789	0.00888	0
s__Coxiella_unclassified	-1.44	0.3212	0.6129	no	down	0.0012	0.0007	0.0019	0	0	0	0	0	0	0	0	0.008007	0	0	0	0	0	0	0	0	0	0	0.00888	0.008136
s__Christensenellaceae_R-7_group_unclassified	-0.79	0.3238	0.6129	no	down	0.3707	0.2825	0.4882	0	0.033284	0.391277	0.203542	0.114686	2.29388	0.029351	0	0	0	0	0.32427	0.078459	1.70337	1.4638	0.248139	0.405133	0.494752	0	0	0
s__Romboutsia_unclassified	-1.47	0.3238	0.6129	no	down	0.208	0.1181	0.3278	0	0.151949	0.1942	0.090811	0.084422	0.086419	0	0.083658	0	0	0	0.725888	0.30531	0.095516	0.2222	0.041658	1.23613	1.04968	0	0	0
s__Frankiales_unclassified	0.83	0.3271	0.6129	no	up	0.0133	0.0163	0.0092	0	0	0	0	0	0	0	0	0.074065	0.121217	0	0	0	0	0	0	0	0.006686	0.010905	0.020721	0.044748
s__Phocea_massiliensis	0.87	0.3271	0.6129	no	up	0.0035	0.0044	0.0024	0	0.018813	0	0	0.03345	0	0	0	0	0	0	0	0.003411	0	0	0.005434	0.009422	0.003343	0	0	0
s__uncultured_Coprococcus_sp.	-4.13	0.3291	0.6129	no	down	0.0121	0.0015	0.0263	0	0.005789	0.005754	0	0.003186	0	0	0	0	0	0	0.002975	0.003411	0.079597	0	0	0.045224	0.108645	0	0	0
s__Odoribacter_unclassified	1.91	0.3302	0.6129	no	up	0.0224	0.0328	0.0087	0.004366	0.004341	0	0	0	0.228934	0.097226	0.058366	0	0	0	0	0	0.038914	0.039012	0	0	0	0	0	0
s__Robinsoniella_sp.	-1.22	0.3302	0.6129	no	down	0.0141	0.009	0.021	0	0.01013	0.021578	0	0	0.075806	0	0	0	0	0	0	0.015351	0.102591	0.052582	0.018112	0	0	0	0	0
s__Eubacterium]_nodatum_group_unclassified	-0.54	0.3318	0.6129	no	down	0.1192	0.0999	0.1449	0	0.052097	0.256056	0.198845	0.371137	0.200127	0.078882	0	0	0	0	0.041649	0.422999	0.040683	0.183187	0.061582	0.280767	0.247376	0.009347	0.057723	0
s__Ruminococcaceae_UCG-005_unclassified	-1.76	0.336	0.6129	no	down	1.9344	0.9549	3.2405	0	0.2272	0.891881	2.58811	0.560688	4.73483	0	0	0	0	0	2.45582	1.03021	1.04183	20.1744	0.095995	2.59474	4.22712	0	0	0
s__uncultured_Oscillibacter_sp.	-2.04	0.336	0.6129	no	down	0.0248	0.0106	0.0437	0	0	0.056102	0.028183	0.007964	0.010613	0.005503	0	0	0	0	0.019337	0.025585	0.183957	0.15096	0.003622	0.020728	0.008357	0	0	0
s__Allobaculum_unclassified	-1.68	0.3416	0.6129	no	down	0.1064	0.0546	0.1754	0	0	0	0	0	0.034871	0.620047	0	0	0	0	0	0	0.049527	1.47568	0	0	0.053487	0	0	0
s__Sphingomonadaceae_unclassified	-3.07	0.3416	0.6129	no	down	0.0524	0.0126	0.1055	0	0	0	0	0	0	0	0.042802	0	0	0.108143	0	0	0	0	0	0	0	0.532777	0.392221	0.024408
s__Lachnospiraceae_UCG-006_unclassified	0.3	0.3416	0.6129	no	up	0.0058	0.0063	0.0051	0	0.007236	0	0.018788	0.023893	0.025774	0	0	0	0	0	0	0	0.045989	0	0	0	0	0	0	0
s__Eubacterium_sp._JCM_9976	-1.76	0.3416	0.6129	no	down	0.0093	0.0046	0.0156	0	0	0	0	0.049379	0	0	0	0	0	0	0.00595	0.015351	0	0	0	0.026381	0.098616	0	0	0
s__DTU014_unclassified	-1.97	0.3416	0.6129	no	down	0.0031	0.0014	0.0055	0	0	0	0	0	0.007581	0	0	0	0	0	0.008925	0	0.008844	0.032227	0	0	0.008357	0	0	0
s__Desulfovibrio_sp._canine_oral_taxon_070	-0.4	0.3416	0.6129	no	down	0.0036	0.0031	0.0041	0	0.005789	0.011508	0.01096	0	0	0.009172	0	0	0	0	0	0	0	0.037316	0	0	0	0	0	0
s__Lachnoclostridium_sp.	1.15	0.3446	0.6129	no	up	0.0099	0.0129	0.0058	0	0.046308	0.020139	0.006263	0.019114	0.048516	0	0	0	0	0	0.014875	0.018762	0.028301	0.005089	0	0	0	0	0	0
s__Lachnospiraceae_unclassified	-0.9	0.3466	0.6129	no	down	1.3266	0.9678	1.8051	0	1.68157	2.01536	1.80682	0.837846	2.82907	0.025682	0	0	0	0	2.41715	1.21783	6.09003	2.4866	3.99377	1.1193	1.30374	0.034272	0	0
s__Pajaroellobacter_unclassified	1.78	0.3509	0.6129	no	up	0.0492	0.0706	0.0206	0	0	0	0	0	0	0	0	0.372328	0.265895	0.209194	0	0	0	0	0	0	0	0	0	0.185095
s__mle1-27_unclassified	1.66	0.3509	0.6129	no	up	0.0136	0.0193	0.0061	0	0	0	0	0	0	0	0	0.078069	0.08407	0.06914	0	0	0	0	0	0	0	0	0	0.054918
s__Microtrichaceae_unclassified	2.13	0.3509	0.6129	no	up	0.0079	0.0118	0.0027	0	0	0	0	0	0	0	0	0.026023	0.064519	0.051412	0	0	0	0	0	0	0	0	0	0.024408
s__Labrys_unclassified	1.8	0.3509	0.6129	no	up	0.0071	0.0101	0.0029	0	0	0	0	0	0	0	0	0.032028	0.048878	0.040775	0	0	0	0	0	0	0	0	0	0.026442
s__Anaerofilum_unclassified	2.52	0.3509	0.6129	no	up	0.0015	0.0023	0.0004	0	0	0.007193	0	0	0.004548	0	0	0	0	0	0.016362	0	0	0.003392	0	0	0	0	0	0
s__Ruminococcaceae_unclassified	-1.52	0.3524	0.6129	no	down	0.202	0.1124	0.3215	0.002911	0.225753	0.397031	0.303747	0.203887	0.078838	0.007338	0.021401	0.004004	0	0	0.104123	0.162036	0.603166	1.21955	0.309721	0.316569	0.282476	0	0	0
s__Harryflintia_unclassified	0.13	0.357	0.6129	no	up	0.0116	0.012	0.011	0	0.049203	0.002877	0.034446	0	0.057612	0	0	0	0	0	0	0.010234	0.031839	0.020354	0.010867	0.005653	0.020057	0	0	0
s__Ruminococcaceae_UCG-009_unclassified	-1.11	0.3609	0.6129	no	down	0.0507	0.0339	0.0732	0	0.094064	0.046033	0.029748	0.015929	0.083386	0.009172	0	0	0	0	0.127923	0.068226	0.288317	0.086505	0.02898	0.05653	0.130374	0	0	0
s__Akkermansia_muciniphila	1.25	0.3689	0.6129	no	up	2.7631	3.6786	1.5424	0	0.547017	0.12659	0.17849	24.0793	0.010613	19.1866	0	0	0	0	0.014875	0.3326	0.329	0.227288	0.009056	12.1672	0.792271	0.018694	0.00592	0
s__Bacteroides_sp._S254	0.67	0.374	0.6129	no	up	0.0119	0.0142	0.0089	0	0.031837	0.03884	0.03288	0.027079	0	0	0	0	0	0	0.040162	0.076754	0	0	0	0	0.003343	0	0	0
s__Desulfovibrio_sp._feline_oral_taxon_347	-1.33	0.3814	0.6129	no	down	0.0768	0.0466	0.1171	0	0	0	0	0	0.559447	0	0	0	0	0	0	0	0.341381	0.712396	0	0	0	0	0	0
s__Kocuria_unclassified	-3.06	0.3814	0.6129	no	down	0.0673	0.0162	0.1353	0	0	0	0	0	0	0	0.194553	0	0	0	0	0	0	0	0	0	0	1.06088	0.156888	0
s__Acinetobacter_junii	-1.34	0.3814	0.6129	no	down	0.0863	0.0522	0.1318	0	0	0	0	0	0	0	0.626459	0	0	0	0	0	0	0	0	0	0	0.400361	0.785921	0
s__Veillonella_unclassified	-2.4	0.3814	0.6129	no	down	0.0532	0.0188	0.0991	0	0	0	0	0	0	0	0.225681	0	0	0	0	0	0	0	0	0	0	0.130857	0.76076	0
s__Acinetobacter_unclassified	-1.81	0.3814	0.6129	no	down	0.0731	0.0352	0.1235	0	0	0	0	0	0	0	0.422179	0	0	0	0	0	0	0	0	0	0	0.007789	1.10414	0
s__uncultured_Leptotrichia_sp.	-1.59	0.3814	0.6129	no	down	0.029	0.0156	0.047	0	0	0	0	0	0	0	0.18677	0	0	0	0	0	0	0	0	0	0	0.281967	0.140607	0
s__Acinetobacter_sp.	-1.41	0.3814	0.6129	no	down	0.0391	0.0229	0.0608	0	0	0	0	0	0	0	0.274319	0	0	0	0	0	0	0	0	0	0	0.115279	0.432183	0
s__PMMR1_unclassified	-1.36	0.3814	0.6129	no	down	0.0214	0.0128	0.0328	0	0	0	0	0	0	0	0.153696	0	0	0	0	0	0.003538	0	0	0	0	0.291314	0	0
s__Bacteroides_uniformis	-1.22	0.3814	0.6129	no	down	0.0009	0.0006	0.0014	0	0	0	0	0	0.007581	0	0	0	0	0	0	0	0.008844	0.003392	0	0	0	0	0	0
s__Desulfovibrio_sp.	-1.71	0.3814	0.6129	no	down	0.003	0.0015	0.0049	0	0	0	0	0	0	0.018345	0	0	0	0	0	0	0.037145	0	0	0	0	0	0.0074	0
s__Micrococcus_unclassified	-1.69	0.3814	0.6129	no	down	0.0219	0.0112	0.0361	0	0	0	0	0	0	0	0.134241	0	0	0	0	0	0	0	0	0	0	0.1293	0.19537	0
s__Bergeyella_unclassified	-2.23	0.3814	0.6129	no	down	0.0049	0.0019	0.0089	0	0	0	0	0	0	0	0.023346	0	0	0	0	0	0	0	0	0	0	0.068544	0.011841	0
s__Staphylococcus_sp._ORG01	-4.01	0.3814	0.6129	no	down	0.0105	0.0014	0.0225	0	0	0	0.017223	0	0	0	0	0	0	0	0	0	0	0.011873	0	0	0	0	0.19093	0
s__Streptococcus_equinus	-0.95	0.3814	0.6129	no	down	0.0043	0.0031	0.006	0	0	0	0	0	0	0	0.036965	0	0	0	0	0	0	0.006785	0	0	0	0	0.047363	0
s__Flavonifractor_unclassified	-2.24	0.3814	0.6129	no	down	0.0096	0.0037	0.0175	0	0	0	0	0.0446	0	0	0	0	0	0	0	0.02729	0	0	0	0.130019	0	0	0	0
s__Novosphingobium_unclassified	-1.63	0.3814	0.6129	no	down	0.0106	0.0056	0.0173	0	0	0	0	0	0	0	0	0	0	0.067368	0	0	0	0	0	0	0	0.12151	0	0.034578
s__Haematobacter_massiliensis	-2.4	0.3814	0.6129	no	down	0.0065	0.0023	0.0121	0	0	0	0	0	0	0	0.027237	0	0	0	0	0	0	0	0.003622	0	0	0	0.105086	0
s__Dechloromonas_unclassified	-0.68	0.3814	0.6129	no	down	0.0019	0.0015	0.0024	0	0	0	0	0	0	0	0	0	0	0.017728	0	0	0	0	0	0	0.003343	0.018694	0	0
s__Pseudoxanthomonas_unclassified	-1.42	0.3814	0.6129	no	down	0.0031	0.0018	0.0048	0	0	0	0	0	0	0	0.021401	0	0	0	0	0	0	0	0	0	0	0.012463	0.031082	0
s__uncultured_Rubellimicrobium_sp.	-2.26	0.3814	0.6129	no	down	0.006	0.0023	0.011	0	0	0	0	0	0	0	0.027237	0	0	0	0	0	0	0	0	0	0	0.023367	0.075484	0
s__Caulobacter_unclassified	-1.47	0.3814	0.6129	no	down	0.0023	0.0013	0.0036	0	0	0	0	0	0	0	0.015564	0	0	0	0	0	0	0	0	0	0	0	0.017761	0.014238
s__Porphyrobacter_unclassified	-1.32	0.3814	0.6129	no	down	0.0059	0.0036	0.009	0	0	0	0	0	0	0	0.042802	0	0	0	0	0	0	0	0	0	0	0.05764	0.023681	0
s__Clostridium]_scindens	-1.72	0.3814	0.6129	no	down	0.0072	0.0036	0.0119	0	0	0	0	0.043007	0	0	0	0	0	0	0	0	0	0.013569	0	0	0.093602	0	0	0
s__Dietzia_unclassified	-2.07	0.3814	0.6129	no	down	0.0046	0.0019	0.008	0	0	0	0	0	0	0	0.023346	0	0	0	0	0	0	0	0	0	0	0.05764	0.014801	0
s__Ottowia_unclassified	-1.1	0.3814	0.6129	no	down	0.0031	0.0021	0.0045	0	0	0	0	0	0	0	0.025292	0	0	0	0	0	0	0	0	0	0	0.012463	0.028121	0
s__uncultured_Sporobacter_sp.	-1.26	0.3814	0.6129	no	down	0.0008	0.0005	0.0012	0	0	0	0	0	0	0	0	0.006005	0	0	0	0	0	0.006785	0.003622	0	0	0	0	0
s__Ileibacterium_valens	Inf	0.3865	0.6129	no	up	0.3796	0.6642	0	0	0	0	0	0	0	7.97072	0	0	0	0	0	0	0	0	0	0	0	0	0	0
s__Bifidobacterium_pseudolongum	Inf	0.3865	0.6129	no	up	0.1136	0.1987	0	0	0	0	0	0	0	2.3848	0	0	0	0	0	0	0	0	0	0	0	0	0	0
s__Staphylococcus_haemolyticus	Inf	0.3865	0.6129	no	up	0.0588	0.103	0	1.23565	0	0	0	0	0	0	0	0	0	0	0	0	0	0	0	0	0	0	0	0
s__Streptacidiphilus_sp._MUSC34T	Inf	0.3865	0.6129	no	up	0.088	0.154	0	0	0	0	0	0	0	0	0	1.84763	0	0	0	0	0	0	0	0	0	0	0	0
s__Lactobacillus_johnsonii	Inf	0.3865	0.6129	no	up	0.0698	0.1221	0	0	0	0	0	0	0	1.46573	0	0	0	0	0	0	0	0	0	0	0	0	0	0
s__uncultured_Brevibacterium_sp.	Inf	0.3865	0.6129	no	up	0.0217	0.0379	0	0	0	0	0	0	0	0	0.455253	0	0	0	0	0	0	0	0	0	0	0	0	0
s__Pseudomonas_alcaligenes	Inf	0.3865	0.6129	no	up	0.0321	0.0561	0	0	0	0	0	0	0	0	0.673152	0	0	0	0	0	0	0	0	0	0	0	0	0
s__Catenulispora_sp._PS1	Inf	0.3865	0.6129	no	up	0.0497	0.0869	0	0	0	0	0	0	0	0	0	1.04292	0	0	0	0	0	0	0	0	0	0	0	0
s__Proteus_unclassified	Inf	0.3865	0.6129	no	up	0.0007	0.0013	0	0	0	0	0	0	0.015161	0	0	0	0	0	0	0	0	0	0	0	0	0	0	0
s__Streptacidiphilus_sp._FXJ1.271	Inf	0.3865	0.6129	no	up	0.0379	0.0664	0	0	0	0	0	0	0	0	0	0.796701	0	0	0	0	0	0	0	0	0	0	0	0
s__Methyloversatilis_unclassified	Inf	0.3865	0.6129	no	up	0.001	0.0018	0	0	0	0	0	0	0	0	0.021401	0	0	0	0	0	0	0	0	0	0	0	0	0
s__uncultured_Dyella_sp.	Inf	0.3865	0.6129	no	up	0.0365	0.0639	0	0	0	0	0	0	0	0	0	0.766675	0	0	0	0	0	0	0	0	0	0	0	0
s__Muribaculum_unclassified	Inf	0.3865	0.6129	no	up	0.0093	0.0162	0	0	0	0	0	0	0	0.194453	0	0	0	0	0	0	0	0	0	0	0	0	0	0
s__Arthrobacter_sp._E2-7	Inf	0.3865	0.6129	no	up	0.0344	0.0602	0	0	0	0	0	0	0	0	0	0.722636	0	0	0	0	0	0	0	0	0	0	0	0
s__Microbacteriaceae_unclassified	Inf	0.3865	0.6129	no	up	0.0022	0.0038	0	0	0	0	0	0	0	0	0	0	0	0.046094	0	0	0	0	0	0	0	0	0	0
s__Novosphingobium_endophyticum	Inf	0.3865	0.6129	no	up	0.0103	0.018	0	0	0	0	0	0	0	0	0.215953	0	0	0	0	0	0	0	0	0	0	0	0	0
s__Fusobacterium_mortiferum	Inf	0.3865	0.6129	no	up	0.0007	0.0012	0	0.014554	0	0	0	0	0	0	0	0	0	0	0	0	0	0	0	0	0	0	0	0
s__Dyella_flagellata	Inf	0.3865	0.6129	no	up	0.0262	0.0459	0	0	0	0	0	0	0	0	0	0.550484	0	0	0	0	0	0	0	0	0	0	0	0
s__Clostridium]_hylemonae	Inf	0.3865	0.6129	no	up	0.0013	0.0023	0	0	0	0	0	0	0	0	0.027237	0	0	0	0	0	0	0	0	0	0	0	0	0
s__Dyella_sp._WR-116	Inf	0.3865	0.6129	no	up	0.0222	0.0389	0	0	0	0	0	0	0	0	0	0.46641	0	0	0	0	0	0	0	0	0	0	0	0
s__Parabacteroides_sp._enrichment_culture	Inf	0.3865	0.6129	no	up	0.0038	0.0066	0	0	0	0	0	0	0.078838	0	0	0	0	0	0	0	0	0	0	0	0	0	0	0
s__Streptacidiphilus_sp._Aac-103	Inf	0.3865	0.6129	no	up	0.0215	0.0377	0	0	0	0	0	0	0	0	0	0.452398	0	0	0	0	0	0	0	0	0	0	0	0
s__Anaerostipes_hadrus	Inf	0.3865	0.6129	no	up	0.0002	0.0004	0	0.004366	0	0	0	0	0	0	0	0	0	0	0	0	0	0	0	0	0	0	0	0
s__Agromyces_ulmi	Inf	0.3865	0.6129	no	up	0.0038	0.0066	0	0	0	0	0	0	0	0	0	0	0	0.079777	0	0	0	0	0	0	0	0	0	0
s__Streptacidiphilus_jiangxiensis	Inf	0.3865	0.6129	no	up	0.0197	0.0345	0	0	0	0	0	0	0	0	0	0.414365	0	0	0	0	0	0	0	0	0	0	0	0
s__Bacillus_sp._MK6Y-6-2	Inf	0.3865	0.6129	no	up	0.0193	0.0337	0	0	0	0	0	0	0	0	0	0.404356	0	0	0	0	0	0	0	0	0	0	0	0
s__AKYG587_unclassified	Inf	0.3865	0.6129	no	up	0.003	0.0053	0	0	0	0	0	0	0	0	0	0	0	0.063822	0	0	0	0	0	0	0	0	0	0
s__Rs-E47_termite_group_unclassified	Inf	0.3865	0.6129	no	up	0.0025	0.0044	0	0	0	0	0	0	0	0.053199	0	0	0	0	0	0	0	0	0	0	0	0	0	0
s__Acidicaldus_unclassified	Inf	0.3865	0.6129	no	up	0.0158	0.0277	0	0	0	0	0	0	0	0	0	0.332292	0	0	0	0	0	0	0	0	0	0	0	0
s__Actinomycetaceae_unclassified	Inf	0.3865	0.6129	no	up	0.0043	0.0075	0	0	0	0	0	0	0	0	0.089494	0	0	0	0	0	0	0	0	0	0	0	0	0
s__Actinomarinales_unclassified	Inf	0.3865	0.6129	no	up	0.0011	0.0019	0	0	0	0	0	0	0	0	0	0	0	0.023047	0	0	0	0	0	0	0	0	0	0
s__Nocardioides_sp._S3	Inf	0.3865	0.6129	no	up	0.0064	0.0112	0	0	0	0	0	0	0	0	0	0	0	0.134735	0	0	0	0	0	0	0	0	0	0
s__uncultured_Rudaea_sp.	Inf	0.3865	0.6129	no	up	0.0157	0.0275	0	0	0	0	0	0	0	0	0	0.330291	0	0	0	0	0	0	0	0	0	0	0	0
s__Agromyces_unclassified	Inf	0.3865	0.6129	no	up	0.0056	0.0098	0	0	0	0	0	0	0	0	0	0	0	0.117007	0	0	0	0	0	0	0	0	0	0
s__Moraxella_sp._16285	Inf	0.3865	0.6129	no	up	0.0078	0.0136	0	0	0	0	0	0	0	0	0.163424	0	0	0	0	0	0	0	0	0	0	0	0	0
s__Millionella_massiliensis	Inf	0.3865	0.6129	no	up	0.0045	0.0078	0	0	0	0	0	0	0	0.093557	0	0	0	0	0	0	0	0	0	0	0	0	0	0
s__Acinetobacter_radioresistens	Inf	0.3865	0.6129	no	up	0.0093	0.0162	0	0	0	0	0	0	0	0	0.194553	0	0	0	0	0	0	0	0	0	0	0	0	0
s__Ruminococcaceae_UCG-002_unclassified	Inf	0.3865	0.6129	no	up	0.0034	0.006	0	0	0	0	0	0	0	0	0.071984	0	0	0	0	0	0	0	0	0	0	0	0	0
s__1921-2_unclassified	Inf	0.3865	0.6129	no	up	0.0144	0.0252	0	0	0	0	0	0	0	0	0	0.302266	0	0	0	0	0	0	0	0	0	0	0	0
s__Mycobacterium_sp._PAP3-12_Pa	Inf	0.3865	0.6129	no	up	0.0143	0.025	0	0	0	0	0	0	0	0	0	0.300264	0	0	0	0	0	0	0	0	0	0	0	0
s__Brevibacterium_ravenspurgense	Inf	0.3865	0.6129	no	up	0.0142	0.0248	0	0	0	0	0	0	0	0	0.297665	0	0	0	0	0	0	0	0	0	0	0	0	0
s__Ileibacterium_unclassified	Inf	0.3865	0.6129	no	up	0.0136	0.0238	0	0	0	0	0	0	0	0.286176	0	0	0	0	0	0	0	0	0	0	0	0	0	0
s__Morganella_unclassified	Inf	0.3865	0.6129	no	up	0.0064	0.0111	0	0	0	0	0	0	0.133418	0	0	0	0	0	0	0	0	0	0	0	0	0	0	0
s__Parabacteroides_sp.	Inf	0.3865	0.6129	no	up	0.0137	0.024	0	0	0	0	0	0	0	0.28801	0	0	0	0	0	0	0	0	0	0	0	0	0	0
s__Roseburia_sp._831b	Inf	0.3865	0.6129	no	up	0.0012	0.0021	0	0	0	0	0	0	0.025774	0	0	0	0	0	0	0	0	0	0	0	0	0	0	0
s__Streptomyces_spiroverticillatus	Inf	0.3865	0.6129	no	up	0.0131	0.0229	0	0	0	0	0	0	0	0	0	0	0	0.274789	0	0	0	0	0	0	0	0	0	0
s__Luedemannella_sp._119-1-07	Inf	0.3865	0.6129	no	up	0.0013	0.0022	0	0	0	0	0	0	0	0	0	0	0	0.026592	0	0	0	0	0	0	0	0	0	0
s__PB19_unclassified	Inf	0.3865	0.6129	no	up	0.0082	0.0143	0	0	0	0	0	0	0	0	0	0	0	0.171964	0	0	0	0	0	0	0	0	0	0
s__uncultured_Aciditerrimonas_sp.	Inf	0.3865	0.6129	no	up	0.0104	0.0182	0	0	0	0	0	0	0	0	0	0.218192	0	0	0	0	0	0	0	0	0	0	0	0
s__Rhodopila_globiformis	Inf	0.3865	0.6129	no	up	0.0107	0.0187	0	0	0	0	0	0	0	0	0	0.224197	0	0	0	0	0	0	0	0	0	0	0	0
s__Candidatus_Arthromitus_unclassified	Inf	0.3865	0.6129	no	up	0.006	0.0105	0	0	0	0	0	0	0	0	0	0	0	0	0.126435	0	0	0	0	0	0	0	0	0
s__Actinoplanes_violaceus	Inf	0.3865	0.6129	no	up	0.0039	0.0068	0	0	0	0	0	0	0	0	0	0	0	0.08155	0	0	0	0	0	0	0	0	0	0
s__Solirubrobacter_sp._Gsoil_921	Inf	0.3865	0.6129	no	up	0.0028	0.0048	0	0	0	0	0	0	0	0	0	0.058051	0	0	0	0	0	0	0	0	0	0	0	0
s__Coprococcus_sp.	Inf	0.3865	0.6129	no	up	0.0017	0.003	0	0	0	0	0	0	0.036387	0	0	0	0	0	0	0	0	0	0	0	0	0	0	0
s__Cellulosilyticum_lentocellum	Inf	0.3865	0.6129	no	up	0.0097	0.0171	0	0	0	0	0	0	0.204676	0	0	0	0	0	0	0	0	0	0	0	0	0	0	0
s__Actinomadura_sp._171817	Inf	0.3865	0.6129	no	up	0.0039	0.0068	0	0	0	0	0	0	0	0	0	0	0	0.08155	0	0	0	0	0	0	0	0	0	0
s__Phenylobacterium_sp._DLS-83	Inf	0.3865	0.6129	no	up	0.0092	0.016	0	0	0	0	0	0	0	0	0	0.192169	0	0	0	0	0	0	0	0	0	0	0	0
s__Nosocomiicoccus_unclassified	Inf	0.3865	0.6129	no	up	0.0016	0.0028	0	0	0	0	0	0	0	0	0.033074	0	0	0	0	0	0	0	0	0	0	0	0	0
s__uncultured_Desulfuromonas_sp.	Inf	0.3865	0.6129	no	up	0.0032	0.0056	0	0	0	0	0	0	0	0	0	0	0	0.067368	0	0	0	0	0	0	0	0	0	0
s__Dyella_unclassified	Inf	0.3865	0.6129	no	up	0.0089	0.0155	0	0	0	0	0	0	0	0	0	0.186164	0	0	0	0	0	0	0	0	0	0	0	0
s__Thermosporothrix_unclassified	Inf	0.3865	0.6129	no	up	0.0088	0.0153	0	0	0	0	0	0	0	0	0	0.184162	0	0	0	0	0	0	0	0	0	0	0	0
s__Streptacidiphilus_sp._HW_1_13	Inf	0.3865	0.6129	no	up	0.0071	0.0125	0	0	0	0	0	0	0	0	0	0.150132	0	0	0	0	0	0	0	0	0	0	0	0
s__Alicyclobacillus_sp.	Inf	0.3865	0.6129	no	up	0.0086	0.015	0	0	0	0	0	0	0	0	0	0.180159	0	0	0	0	0	0	0	0	0	0	0	0
s__Nocardia_sp._FXJ1.492	Inf	0.3865	0.6129	no	up	0.0084	0.0147	0	0	0	0	0	0	0	0	0	0.176155	0	0	0	0	0	0	0	0	0	0	0	0
s__Bacillus_sp._dsH1	Inf	0.3865	0.6129	no	up	0.008	0.014	0	0	0	0	0	0	0	0	0	0.168148	0	0	0	0	0	0	0	0	0	0	0	0
s__Lysobacter_enzymogenes	Inf	0.3865	0.6129	no	up	0.0077	0.0135	0	0	0	0	0	0	0	0	0.161479	0	0	0	0	0	0	0	0	0	0	0	0	0
s__Sphingobium_unclassified	Inf	0.3865	0.6129	no	up	0.0021	0.0037	0	0	0	0	0	0	0	0	0.044747	0	0	0	0	0	0	0	0	0	0	0	0	0
s__Caenimonas_unclassified	Inf	0.3865	0.6129	no	up	0.002	0.0035	0	0	0	0	0	0	0	0	0	0	0	0.042548	0	0	0	0	0	0	0	0	0	0
s__Rodentibacter_heylii	Inf	0.3865	0.6129	no	up	0.0006	0.0011	0	0	0	0	0	0	0	0	0	0	0	0	0.013387	0	0	0	0	0	0	0	0	0
s__Candidatus_Entotheonella_unclassified	Inf	0.3865	0.6129	no	up	0.0025	0.0044	0	0	0	0	0	0	0	0	0	0	0	0.053185	0	0	0	0	0	0	0	0	0	0
s__Burkholderiaceae_unclassified	Inf	0.3865	0.6129	no	up	0.0033	0.0058	0	0	0	0	0	0	0	0	0	0	0	0.06914	0	0	0	0	0	0	0	0	0	0
s__Streptococcus_cristatus	Inf	0.3865	0.6129	no	up	0.0071	0.0125	0	0	0	0	0	0	0	0	0.149805	0	0	0	0	0	0	0	0	0	0	0	0	0
s__Dyella_nitratireducens	Inf	0.3865	0.6129	no	up	0.0068	0.0118	0	0	0	0	0	0	0	0	0	0.142125	0	0	0	0	0	0	0	0	0	0	0	0
s__Stenotrophomonas_sp._TLD_1-10	Inf	0.3865	0.6129	no	up	0.0068	0.0118	0	0	0	0	0	0	0	0	0.142023	0	0	0	0	0	0	0	0	0	0	0	0	0
s__Lysobacter_sp._KVB24	Inf	0.3865	0.6129	no	up	0.0019	0.0033	0	0	0	0	0	0	0	0	0	0	0	0.039002	0	0	0	0	0	0	0	0	0	0
s__Terracidiphilus_unclassified	Inf	0.3865	0.6129	no	up	0.0067	0.0117	0	0	0	0	0	0	0	0	0	0.140123	0	0	0	0	0	0	0	0	0	0	0	0
s__Facklamia_sp._HGB0016b	Inf	0.3865	0.6129	no	up	0.0029	0.005	0	0	0	0	0	0	0	0	0.060311	0	0	0	0	0	0	0	0	0	0	0	0	0
s__alphaI_cluster_unclassified	Inf	0.3865	0.6129	no	up	0.0058	0.0102	0	0	0	0	0	0	0	0	0	0.122107	0	0	0	0	0	0	0	0	0	0	0	0
s__Bacillus_pocheonensis	Inf	0.3865	0.6129	no	up	0.0064	0.0112	0	0	0	0	0	0	0	0	0	0.134118	0	0	0	0	0	0	0	0	0	0	0	0
s__Promicromonospora_sp._JCM_28668	Inf	0.3865	0.6129	no	up	0.002	0.0035	0	0	0	0	0	0	0	0	0	0	0	0.042548	0	0	0	0	0	0	0	0	0	0
s__Micrococcus_sp._HEXBA06	Inf	0.3865	0.6129	no	up	0.0037	0.0065	0	0	0	0	0	0	0	0	0.077821	0	0	0	0	0	0	0	0	0	0	0	0	0
s__Streptomyces_niveus	Inf	0.3865	0.6129	no	up	0.0023	0.004	0	0	0	0	0	0	0	0	0	0	0	0.047866	0	0	0	0	0	0	0	0	0	0
s__Brevibacterium_luteolum	Inf	0.3865	0.6129	no	up	0.0058	0.0102	0	0	0	0	0	0	0	0	0.122568	0	0	0	0	0	0	0	0	0	0	0	0	0
s__Pseudomonas_sp.	Inf	0.3865	0.6129	no	up	0.0058	0.0102	0	0	0	0	0	0	0	0	0	0	0	0.122325	0	0	0	0	0	0	0	0	0	0
s__Streptococcus_hyointestinalis	Inf	0.3865	0.6129	no	up	0.0029	0.005	0	0	0	0	0	0	0	0.060537	0	0	0	0	0	0	0	0	0	0	0	0	0	0
s__Citrobacter_amalonaticus	Inf	0.3865	0.6129	no	up	0.0009	0.0016	0	0	0	0	0	0.019114	0	0	0	0	0	0	0	0	0	0	0	0	0	0	0	0
s__Monashia_flava	Inf	0.3865	0.6129	no	up	0.0056	0.0098	0	0	0	0	0	0	0	0	0	0.118104	0	0	0	0	0	0	0	0	0	0	0	0
s__Desulfovibrionales_unclassified	Inf	0.3865	0.6129	no	up	0.0017	0.003	0	0	0	0	0	0	0.036387	0	0	0	0	0	0	0	0	0	0	0	0	0	0	0
s__Marmoricola_terrae	Inf	0.3865	0.6129	no	up	0.0055	0.0097	0	0	0	0	0	0	0	0	0	0.116102	0	0	0	0	0	0	0	0	0	0	0	0
s__Rhodanobacter_aciditrophus	Inf	0.3865	0.6129	no	up	0.0055	0.0097	0	0	0	0	0	0	0	0	0	0.116102	0	0	0	0	0	0	0	0	0	0	0	0
s__uncultured_Steroidobacter_sp.	Inf	0.3865	0.6129	no	up	0.0033	0.0057	0	0	0	0	0	0	0	0	0	0	0.068429	0	0	0	0	0	0	0	0	0	0	0
s__Nocardioides_sp._AK112	Inf	0.3865	0.6129	no	up	0.0021	0.0037	0	0	0	0	0	0	0	0	0	0	0	0.044321	0	0	0	0	0	0	0	0	0	0
s__Nocardia_sp._MV20	Inf	0.3865	0.6129	no	up	0.0053	0.0093	0	0	0	0	0	0	0	0	0	0.112099	0	0	0	0	0	0	0	0	0	0	0	0
s__Dechlorosoma_unclassified	Inf	0.3865	0.6129	no	up	0.0053	0.0092	0	0	0	0	0	0	0	0	0.110895	0	0	0	0	0	0	0	0	0	0	0	0	0
s__Jatrophihabitans_soli	Inf	0.3865	0.6129	no	up	0.0052	0.0092	0	0	0	0	0	0	0	0	0	0.110097	0	0	0	0	0	0	0	0	0	0	0	0
s__Eubacterium]_ruminantium_group_unclassified	Inf	0.3865	0.6129	no	up	0.0031	0.0055	0	0	0	0	0	0	0	0.066041	0	0	0	0	0	0	0	0	0	0	0	0	0	0
s__Sphingobacteriales_unclassified	Inf	0.3865	0.6129	no	up	0.0022	0.0038	0	0	0	0	0	0	0	0	0	0	0	0.046094	0	0	0	0	0	0	0	0	0	0
s__Nitrobacter_unclassified	Inf	0.3865	0.6129	no	up	0.0016	0.0028	0	0	0	0	0	0	0	0	0	0	0	0.033684	0	0	0	0	0	0	0	0	0	0
s__Clostridium_cylindrosporum	Inf	0.3865	0.6129	no	up	0.0019	0.0032	0	0	0	0	0	0	0	0	0.038911	0	0	0	0	0	0	0	0	0	0	0	0	0
s__Lysobacter_terricola	Inf	0.3865	0.6129	no	up	0.0013	0.0023	0	0	0	0	0	0	0	0	0	0	0.027372	0	0	0	0	0	0	0	0	0	0	0
s__Eggerthella_sp.	Inf	0.3865	0.6129	no	up	0.0013	0.0023	0	0	0	0	0	0	0	0.027517	0	0	0	0	0	0	0	0	0	0	0	0	0	0
s__Enterorhabdus_sp.	Inf	0.3865	0.6129	no	up	0.0029	0.005	0	0	0	0	0	0	0	0.060537	0	0	0	0	0	0	0	0	0	0	0	0	0	0
s__Bifidobacterium_thermophilum	Inf	0.3865	0.6129	no	up	0.005	0.0088	0	0	0	0	0	0	0	0	0.105058	0	0	0	0	0	0	0	0	0	0	0	0	0
s__Pla3_lineage_unclassified	Inf	0.3865	0.6129	no	up	0.0013	0.0022	0	0	0	0	0	0	0	0	0	0	0	0.026592	0	0	0	0	0	0	0	0	0	0
s__Dyella_sp.	Inf	0.3865	0.6129	no	up	0.005	0.0087	0	0	0	0	0	0	0	0	0	0.104092	0	0	0	0	0	0	0	0	0	0	0	0
s__Streptomyces_albofaciens	Inf	0.3865	0.6129	no	up	0.005	0.0087	0	0	0	0	0	0	0	0	0	0.104092	0	0	0	0	0	0	0	0	0	0	0	0
s__Sandaracinobacter_sp.	Inf	0.3865	0.6129	no	up	0.0031	0.0055	0	0	0	0	0	0	0	0	0.066148	0	0	0	0	0	0	0	0	0	0	0	0	0
s__Rugosimonospora_unclassified	Inf	0.3865	0.6129	no	up	0.0008	0.0015	0	0	0	0	0	0	0	0	0	0	0.017596	0	0	0	0	0	0	0	0	0	0	0
s__uncultured_Geobacillus_sp.	Inf	0.3865	0.6129	no	up	0.0048	0.0084	0	0	0	0	0	0	0	0	0.101167	0	0	0	0	0	0	0	0	0	0	0	0	0
s__Dyella_sp._UR_4-02	Inf	0.3865	0.6129	no	up	0.0048	0.0083	0	0	0	0	0	0	0	0	0	0.100088	0	0	0	0	0	0	0	0	0	0	0	0
s__Streptomyces_sp._MSSRFAct1	Inf	0.3865	0.6129	no	up	0.0048	0.0083	0	0	0	0	0	0	0	0	0	0.100088	0	0	0	0	0	0	0	0	0	0	0	0
s__Bifidobacterium_sp._CCFM8410	Inf	0.3865	0.6129	no	up	0.0047	0.0083	0	0	0	0	0	0	0	0	0.099222	0	0	0	0	0	0	0	0	0	0	0	0	0
s__Pseudoxanthomonas_spadix	Inf	0.3865	0.6129	no	up	0.003	0.0052	0	0	0	0	0	0	0	0	0.062257	0	0	0	0	0	0	0	0	0	0	0	0	0
s__Pelomonas_saccharophila	Inf	0.3865	0.6129	no	up	0.0046	0.0081	0	0	0	0	0	0	0	0	0.097276	0	0	0	0	0	0	0	0	0	0	0	0	0
s__Archangium_gephyra	Inf	0.3865	0.6129	no	up	0.0018	0.0031	0	0	0	0	0	0	0	0	0	0	0	0.037229	0	0	0	0	0	0	0	0	0	0
s__Rhodomicrobium_unclassified	Inf	0.3865	0.6129	no	up	0.002	0.0035	0	0	0	0	0	0	0	0	0	0.042037	0	0	0	0	0	0	0	0	0	0	0	0
s__Gemmatimonadales_unclassified	Inf	0.3865	0.6129	no	up	0.0027	0.0047	0	0	0	0	0	0	0	0	0	0	0.056698	0	0	0	0	0	0	0	0	0	0	0
s__Variovorax_unclassified	Inf	0.3865	0.6129	no	up	0.0012	0.0021	0	0	0	0	0	0	0	0	0	0	0.025416	0	0	0	0	0	0	0	0	0	0	0
s__Paenibacillus_sp.	Inf	0.3865	0.6129	no	up	0.0013	0.0022	0	0	0	0	0	0	0	0	0	0	0	0.026592	0	0	0	0	0	0	0	0	0	0
s__GAL15_unclassified	Inf	0.3865	0.6129	no	up	0.0035	0.0062	0	0	0	0	0	0	0	0	0	0.074065	0	0	0	0	0	0	0	0	0	0	0	0
s__Ktedonobacterales_unclassified	Inf	0.3865	0.6129	no	up	0.0043	0.0075	0	0	0	0	0	0	0	0	0	0.090079	0	0	0	0	0	0	0	0	0	0	0	0
s__Enterobacter_sp._NJ-64	Inf	0.3865	0.6129	no	up	0.0043	0.0075	0	0	0	0	0	0	0	0	0.089494	0	0	0	0	0	0	0	0	0	0	0	0	0
s__Candidatus_Chloroploca_unclassified	Inf	0.3865	0.6129	no	up	0.0003	0.0004	0	0	0	0	0	0	0	0	0	0	0	0.005318	0	0	0	0	0	0	0	0	0	0
s__Mycobacterium_sp._PAP3-18_Pa	Inf	0.3865	0.6129	no	up	0.0042	0.0073	0	0	0	0	0	0	0	0	0	0.088078	0	0	0	0	0	0	0	0	0	0	0	0
s__Lysobacter_xinjiangensis	Inf	0.3865	0.6129	no	up	0.0042	0.0073	0	0	0	0	0	0	0	0	0.087549	0	0	0	0	0	0	0	0	0	0	0	0	0
s__Cnuella_unclassified	Inf	0.3865	0.6129	no	up	0.0009	0.0016	0	0	0	0	0	0	0	0	0.019455	0	0	0	0	0	0	0	0	0	0	0	0	0
s__Chitinimonas_koreensis	Inf	0.3865	0.6129	no	up	0.0041	0.0072	0	0	0	0	0	0	0	0	0	0.086076	0	0	0	0	0	0	0	0	0	0	0	0
s__Phreatobacter_unclassified	Inf	0.3865	0.6129	no	up	0.0012	0.0021	0	0	0	0	0	0	0	0	0.025292	0	0	0	0	0	0	0	0	0	0	0	0	0
s__Rothia_nasimurium	Inf	0.3865	0.6129	no	up	0.0011	0.0019	0	0	0	0	0	0	0	0	0.023346	0	0	0	0	0	0	0	0	0	0	0	0	0
s__Puniceicoccaceae_unclassified	Inf	0.3865	0.6129	no	up	0.0019	0.0034	0	0	0	0	0	0	0.040935	0	0	0	0	0	0	0	0	0	0	0	0	0	0	0
s__Acidobacterium_sp._pan6	Inf	0.3865	0.6129	no	up	0.0039	0.0068	0	0	0	0	0	0	0	0	0	0.082072	0	0	0	0	0	0	0	0	0	0	0	0
s__Occallatibacter_unclassified	Inf	0.3865	0.6129	no	up	0.0039	0.0068	0	0	0	0	0	0	0	0	0	0.082072	0	0	0	0	0	0	0	0	0	0	0	0
s__Streptacidiphilus_sp._SB-B35	Inf	0.3865	0.6129	no	up	0.0039	0.0068	0	0	0	0	0	0	0	0	0	0.082072	0	0	0	0	0	0	0	0	0	0	0	0
s__Streptomyces_sp._CR3-AC3	Inf	0.3865	0.6129	no	up	0.0038	0.0067	0	0	0	0	0	0	0	0	0	0.08007	0	0	0	0	0	0	0	0	0	0	0	0
s__Actinoplanes_ferrugineus	Inf	0.3865	0.6129	no	up	0.002	0.0036	0	0	0	0	0	0	0	0	0	0	0.043012	0	0	0	0	0	0	0	0	0	0	0
s__Amaricoccus_sp.	Inf	0.3865	0.6129	no	up	0.0019	0.0034	0	0	0	0	0	0	0	0	0	0	0	0.040775	0	0	0	0	0	0	0	0	0	0
s__Phycicoccus_sp._CAU_1187	Inf	0.3865	0.6129	no	up	0.0037	0.0065	0	0	0	0	0	0	0	0	0	0	0.078204	0	0	0	0	0	0	0	0	0	0	0
s__Actinoplanes_sp._46	Inf	0.3865	0.6129	no	up	0.0013	0.0022	0	0	0	0	0	0	0	0	0	0	0	0.026592	0	0	0	0	0	0	0	0	0	0
s__uncultured_Acidisphaera_sp.	Inf	0.3865	0.6129	no	up	0.0025	0.0043	0	0	0	0	0	0	0	0	0	0.052046	0	0	0	0	0	0	0	0	0	0	0	0
s__Acinetobacter_sp._LR2	Inf	0.3865	0.6129	no	up	0.0019	0.0034	0	0	0	0	0	0	0	0	0.040856	0	0	0	0	0	0	0	0	0	0	0	0	0
s__Lysinibacillus_unclassified	Inf	0.3865	0.6129	no	up	0.0015	0.0027	0	0	0	0	0	0	0	0	0	0.032028	0	0	0	0	0	0	0	0	0	0	0	0
s__Mesorhizobium_sp._YM1C-6-2	Inf	0.3865	0.6129	no	up	0.0015	0.0027	0	0	0	0	0	0	0	0	0	0	0	0.031911	0	0	0	0	0	0	0	0	0	0
s__Rhodoblastus_unclassified	Inf	0.3865	0.6129	no	up	0.0035	0.0062	0	0	0	0	0	0	0	0	0	0.074065	0	0	0	0	0	0	0	0	0	0	0	0
s__Methylobacillus_unclassified	Inf	0.3865	0.6129	no	up	0.0006	0.001	0	0	0	0	0	0	0	0	0	0	0	0.01241	0	0	0	0	0	0	0	0	0	0
s__Candidatus_Nomurabacteria_unclassified	Inf	0.3865	0.6129	no	up	0.0004	0.0007	0	0	0	0	0	0	0	0	0	0	0	0.008864	0	0	0	0	0	0	0	0	0	0
s__Actinospica_unclassified	Inf	0.3865	0.6129	no	up	0.0031	0.0053	0	0	0	0	0	0	0	0	0	0.064056	0	0	0	0	0	0	0	0	0	0	0	0
s__uncultured_Luteimonas_sp.	Inf	0.3865	0.6129	no	up	0.001	0.0018	0	0	0	0	0	0	0	0	0.021401	0	0	0	0	0	0	0	0	0	0	0	0	0
s__FFCH16767_unclassified	Inf	0.3865	0.6129	no	up	0.0013	0.0022	0	0	0	0	0	0	0	0	0	0	0	0.026592	0	0	0	0	0	0	0	0	0	0
s__Faecalicoccus_pleomorphus	Inf	0.3865	0.6129	no	up	0.0025	0.0044	0	0	0	0	0	0	0	0	0.052529	0	0	0	0	0	0	0	0	0	0	0	0	0
s__Planomicrobium_okeanokoites	Inf	0.3865	0.6129	no	up	0.0031	0.0055	0	0	0	0	0	0	0	0	0.066148	0	0	0	0	0	0	0	0	0	0	0	0	0
s__Elev-16S-1166_unclassified	Inf	0.3865	0.6129	no	up	0.0012	0.0021	0	0	0	0	0	0	0	0	0	0	0	0.02482	0	0	0	0	0	0	0	0	0	0
s__Aquimonas_sp._enrichment_culture_clone_03SUJ1	Inf	0.3865	0.6129	no	up	0.0014	0.0024	0	0	0	0	0	0	0	0	0.029183	0	0	0	0	0	0	0	0	0	0	0	0	0
s__Clostridium_sp._Clone-24	Inf	0.3865	0.6129	no	up	0.0006	0.0011	0	0	0.013024	0	0	0	0	0	0	0	0	0	0	0	0	0	0	0	0	0	0	0
s__Klebsiella_sp._L16	Inf	0.3865	0.6129	no	up	0.003	0.0052	0	0	0	0	0	0	0	0	0.062257	0	0	0	0	0	0	0	0	0	0	0	0	0
s__uncultured_Opitutus_sp.	Inf	0.3865	0.6129	no	up	0.0012	0.0021	0	0	0	0	0	0	0	0	0	0	0	0.02482	0	0	0	0	0	0	0	0	0	0
s__Ruminococcus_sp._ID1	Inf	0.3865	0.6129	no	up	0.0025	0.0043	0	0	0	0	0	0	0	0	0	0	0	0	0.052062	0	0	0	0	0	0	0	0	0
s__Marmoricola_sp.	Inf	0.3865	0.6129	no	up	0.0016	0.0028	0	0	0	0	0	0	0	0	0	0	0	0.033684	0	0	0	0	0	0	0	0	0	0
s__Pseudonocardia_sp._TFS_701	Inf	0.3865	0.6129	no	up	0.0008	0.0013	0	0	0	0	0	0	0	0	0	0.016014	0	0	0	0	0	0	0	0	0	0	0	0
s__Pseudoxanthomonas_sp._ALBL_054	Inf	0.3865	0.6129	no	up	0.0029	0.005	0	0	0	0	0	0	0	0	0.060311	0	0	0	0	0	0	0	0	0	0	0	0	0
s__1959-1_unclassified	Inf	0.3865	0.6129	no	up	0.0019	0.0033	0	0	0	0	0	0	0	0	0	0.040035	0	0	0	0	0	0	0	0	0	0	0	0
s__Bradyrhizobium_sp._BR3286	Inf	0.3865	0.6129	no	up	0.0029	0.005	0	0	0	0	0	0	0	0	0	0.060053	0	0	0	0	0	0	0	0	0	0	0	0
s__BD1-7_clade_unclassified	Inf	0.3865	0.6129	no	up	0.0008	0.0015	0	0	0	0	0	0	0	0	0	0	0	0.017728	0	0	0	0	0	0	0	0	0	0
s__Myxococcaceae_unclassified	Inf	0.3865	0.6129	no	up	0.002	0.0035	0	0	0	0	0	0	0	0	0	0	0	0.042548	0	0	0	0	0	0	0	0	0	0
s__Bacillus_sp._MER_TA_1	Inf	0.3865	0.6129	no	up	0.0028	0.0049	0	0	0	0	0	0	0	0	0	0	0	0.058503	0	0	0	0	0	0	0	0	0	0
s__JG36-TzT-191_unclassified	Inf	0.3865	0.6129	no	up	0.0028	0.0048	0	0	0	0	0	0	0	0	0	0.058051	0	0	0	0	0	0	0	0	0	0	0	0
s__Bacteroides_intestinalis	Inf	0.3865	0.6129	no	up	0.0011	0.0019	0	0	0	0	0	0	0.022742	0	0	0	0	0	0	0	0	0	0	0	0	0	0	0
s__Agromyces_cerinus	Inf	0.3865	0.6129	no	up	0.0008	0.0015	0	0	0	0	0	0	0	0	0	0	0	0.017728	0	0	0	0	0	0	0	0	0	0
s__uncultured_Cellvibrio_sp.	Inf	0.3865	0.6129	no	up	0.0003	0.0005	0	0	0	0	0	0	0	0	0	0	0.005865	0	0	0	0	0	0	0	0	0	0	0
s__Sphingomonas_sp._CB_286425	Inf	0.3865	0.6129	no	up	0.0006	0.001	0	0	0	0	0	0	0	0	0	0.012011	0	0	0	0	0	0	0	0	0	0	0	0
s__Bacteroides_stercorirosoris	Inf	0.3865	0.6129	no	up	0.0004	0.0006	0	0	0	0	0	0	0.007581	0	0	0	0	0	0	0	0	0	0	0	0	0	0	0
s__Cellulomonas_sp.	Inf	0.3865	0.6129	no	up	0.0003	0.0005	0	0	0	0	0	0	0	0	0	0.006005	0	0	0	0	0	0	0	0	0	0	0	0
s__Epulopiscium_unclassified	Inf	0.3865	0.6129	no	up	0.0025	0.0044	0	0	0	0	0	0	0.053064	0	0	0	0	0	0	0	0	0	0	0	0	0	0	0
s__Helcococcus_unclassified	Inf	0.3865	0.6129	no	up	0.0005	0.0008	0	0	0	0	0	0	0	0	0.009728	0	0	0	0	0	0	0	0	0	0	0	0	0
s__Unknown_Family_unclassified	Inf	0.3865	0.6129	no	up	0.002	0.0035	0	0	0	0	0	0	0	0	0	0	0	0.042548	0	0	0	0	0	0	0	0	0	0
s__Rhodococcus_sp._B03	Inf	0.3865	0.6129	no	up	0.0009	0.0016	0	0	0	0	0	0	0	0	0	0	0.019551	0	0	0	0	0	0	0	0	0	0	0
s__Candidatus_Zambryskibacteria_unclassified	Inf	0.3865	0.6129	no	up	0.0008	0.0013	0	0	0	0	0	0	0	0	0	0	0	0.015955	0	0	0	0	0	0	0	0	0	0
s__Crocinitomix_unclassified	Inf	0.3865	0.6129	no	up	0.0014	0.0025	0	0	0	0	0	0	0	0	0	0	0	0.030138	0	0	0	0	0	0	0	0	0	0
s__Bacillus_sp._SK92	Inf	0.3865	0.6129	no	up	0.0024	0.0042	0	0	0	0	0	0	0	0	0	0.050044	0	0	0	0	0	0	0	0	0	0	0	0
s__Brachybacterium_nesterenkovii	Inf	0.3865	0.6129	no	up	0.0023	0.0041	0	0	0	0	0	0	0	0	0.048638	0	0	0	0	0	0	0	0	0	0	0	0	0
s__Promicromonospora_sp._LHG-2BW4	Inf	0.3865	0.6129	no	up	0.0015	0.0027	0	0	0	0	0	0	0	0	0	0	0	0.031911	0	0	0	0	0	0	0	0	0	0
s__Howardella_unclassified	Inf	0.3865	0.6129	no	up	0.0019	0.0032	0	0	0	0	0	0	0	0	0.038911	0	0	0	0	0	0	0	0	0	0	0	0	0
s__uncultured_Frigoribacterium_sp.	Inf	0.3865	0.6129	no	up	0.0009	0.0016	0	0	0	0	0	0	0	0	0	0	0.019551	0	0	0	0	0	0	0	0	0	0	0
s__JG36-GS-52_unclassified	Inf	0.3865	0.6129	no	up	0.0015	0.0027	0	0	0	0	0	0	0	0	0	0	0	0.031911	0	0	0	0	0	0	0	0	0	0
s__Leifsonia_unclassified	Inf	0.3865	0.6129	no	up	0.0022	0.0038	0	0	0	0	0	0	0	0	0	0.046041	0	0	0	0	0	0	0	0	0	0	0	0
s__Quadrisphaera_unclassified	Inf	0.3865	0.6129	no	up	0.0009	0.0016	0	0	0	0	0	0	0	0	0	0	0.019551	0	0	0	0	0	0	0	0	0	0	0
s__Elsteraceae_unclassified	Inf	0.3865	0.6129	no	up	0.0012	0.0021	0	0	0	0	0	0	0	0	0	0	0.025416	0	0	0	0	0	0	0	0	0	0	0
s__Gemmatimonas_sp._enrichment_culture_clone_AOCRB-EC-6	Inf	0.3865	0.6129	no	up	0.0007	0.0012	0	0	0	0	0	0	0	0	0	0.014012	0	0	0	0	0	0	0	0	0	0	0	0
s__Mizugakiibacter_unclassified	Inf	0.3865	0.6129	no	up	0.0007	0.0012	0	0	0	0	0	0	0	0	0	0.014012	0	0	0	0	0	0	0	0	0	0	0	0
s__Cystobacter_gracilis	Inf	0.3865	0.6129	no	up	0.0021	0.0037	0	0	0	0	0	0	0	0	0	0	0.044968	0	0	0	0	0	0	0	0	0	0	0
s__Burkholderia_sp.	Inf	0.3865	0.6129	no	up	0.0021	0.0037	0	0	0	0	0	0	0	0	0	0.044039	0	0	0	0	0	0	0	0	0	0	0	0
s__uncultured_Akkermansia_sp.	Inf	0.3865	0.6129	no	up	0.0021	0.0037	0	0	0	0	0	0	0	0.044027	0	0	0	0	0	0	0	0	0	0	0	0	0	0
s__Acetivibrio_sp.	Inf	0.3865	0.6129	no	up	0.001	0.0017	0	0	0	0	0	0	0	0	0	0	0	0	0.020825	0	0	0	0	0	0	0	0	0
s__Clostridium_aciditolerans	Inf	0.3865	0.6129	no	up	0.002	0.0035	0	0	0	0	0	0	0	0	0	0.042037	0	0	0	0	0	0	0	0	0	0	0	0
s__Nocardioides_sp._AP3	Inf	0.3865	0.6129	no	up	0.0004	0.0007	0	0	0	0	0	0	0	0	0	0	0	0.008864	0	0	0	0	0	0	0	0	0	0
s__Actinocorallia_unclassified	Inf	0.3865	0.6129	no	up	0.0007	0.0012	0	0	0	0	0	0	0	0	0	0	0	0.014183	0	0	0	0	0	0	0	0	0	0
s__Nannocystis_pusilla	Inf	0.3865	0.6129	no	up	0.0012	0.0021	0	0	0	0	0	0	0	0	0	0	0	0.02482	0	0	0	0	0	0	0	0	0	0
s__Thiopseudomonas_unclassified	Inf	0.3865	0.6129	no	up	0.0019	0.0034	0	0	0	0	0	0	0	0	0.040856	0	0	0	0	0	0	0	0	0	0	0	0	0
s__SJA-28_unclassified	Inf	0.3865	0.6129	no	up	0.0019	0.0034	0	0	0	0	0	0	0	0	0	0	0	0.040775	0	0	0	0	0	0	0	0	0	0
s__Dyella_marensis	Inf	0.3865	0.6129	no	up	0.001	0.0018	0	0	0	0	0	0	0	0	0	0.022019	0	0	0	0	0	0	0	0	0	0	0	0
s__Mycobacterium_sp._1791	Inf	0.3865	0.6129	no	up	0.0019	0.0033	0	0	0	0	0	0	0	0	0	0.040035	0	0	0	0	0	0	0	0	0	0	0	0
s__Subgroup_20_unclassified	Inf	0.3865	0.6129	no	up	0.0015	0.0027	0	0	0	0	0	0	0	0	0	0	0	0.031911	0	0	0	0	0	0	0	0	0	0
s__Actinoallomurus_sp._L2A24	Inf	0.3865	0.6129	no	up	0.0019	0.0033	0	0	0	0	0	0	0	0	0	0	0.039102	0	0	0	0	0	0	0	0	0	0	0
s__Hamadaea_tsunoensis	Inf	0.3865	0.6129	no	up	0.0019	0.0033	0	0	0	0	0	0	0	0	0	0	0.039102	0	0	0	0	0	0	0	0	0	0	0
s__Knoellia_sp.	Inf	0.3865	0.6129	no	up	0.0019	0.0033	0	0	0	0	0	0	0	0	0	0	0	0.039002	0	0	0	0	0	0	0	0	0	0
s__Kaistia_unclassified	Inf	0.3865	0.6129	no	up	0.0003	0.0004	0	0	0	0	0	0	0	0	0	0	0	0.005318	0	0	0	0	0	0	0	0	0	0
s__Streptococcus_sobrinus	Inf	0.3865	0.6129	no	up	0.0005	0.0008	0	0	0	0	0	0	0	0	0.009728	0	0	0	0	0	0	0	0	0	0	0	0	0
s__Candidatus_Collierbacteria_unclassified	Inf	0.3865	0.6129	no	up	0.0002	0.0003	0	0	0	0	0	0	0	0	0	0	0	0.003546	0	0	0	0	0	0	0	0	0	0
s__Mycobacterium_sp._IMVS_B76676	Inf	0.3865	0.6129	no	up	0.0018	0.0032	0	0	0	0	0	0	0	0	0	0.038033	0	0	0	0	0	0	0	0	0	0	0	0
s__Paenibacillus_oceanisediminis	Inf	0.3865	0.6129	no	up	0.0018	0.0032	0	0	0	0	0	0	0	0	0	0.038033	0	0	0	0	0	0	0	0	0	0	0	0
s__Actinoplanes_roseosporangius	Inf	0.3865	0.6129	no	up	0.0018	0.0031	0	0	0	0	0	0	0	0	0	0	0.037147	0	0	0	0	0	0	0	0	0	0	0
s__Legionella_cardiaca	Inf	0.3865	0.6129	no	up	0.0018	0.0031	0	0	0	0	0	0	0	0	0	0	0.037147	0	0	0	0	0	0	0	0	0	0	0
s__Micromonospora_sp._10-30-1	Inf	0.3865	0.6129	no	up	0.0018	0.0031	0	0	0	0	0	0	0	0	0	0	0.037147	0	0	0	0	0	0	0	0	0	0	0
s__uncultured_Dehalococcoides_sp.	Inf	0.3865	0.6129	no	up	0.0007	0.0011	0	0	0	0	0	0	0	0	0	0	0.013686	0	0	0	0	0	0	0	0	0	0	0
s__uncultured_Facklamia_sp.	Inf	0.3865	0.6129	no	up	0.0018	0.0031	0	0	0	0	0	0	0	0	0.036965	0	0	0	0	0	0	0	0	0	0	0	0	0
s__Magnetospirillaceae_unclassified	Inf	0.3865	0.6129	no	up	0.0017	0.003	0	0	0	0	0	0	0	0	0	0.036032	0	0	0	0	0	0	0	0	0	0	0	0
s__EPR3968-O8a-Bc78_unclassified	Inf	0.3865	0.6129	no	up	0.001	0.0018	0	0	0	0	0	0	0	0	0	0	0	0.021274	0	0	0	0	0	0	0	0	0	0
s__CCM11a_unclassified	Inf	0.3865	0.6129	no	up	0.0003	0.0006	0	0	0	0	0	0	0	0	0	0	0	0.007091	0	0	0	0	0	0	0	0	0	0
s__Cellulosimicrobium_unclassified	Inf	0.3865	0.6129	no	up	0.0017	0.003	0	0	0	0	0	0	0	0	0	0	0	0.035457	0	0	0	0	0	0	0	0	0	0
s__Piscinibacter_unclassified	Inf	0.3865	0.6129	no	up	0.0017	0.003	0	0	0	0	0	0	0	0	0	0	0	0.035457	0	0	0	0	0	0	0	0	0	0
s__Solibacillus_sp.	Inf	0.3865	0.6129	no	up	0.0017	0.003	0	0	0	0	0	0	0	0	0	0	0	0.035457	0	0	0	0	0	0	0	0	0	0
s__Gemmobacter_sp._yp3	Inf	0.3865	0.6129	no	up	0.0017	0.0029	0	0	0	0	0	0	0	0	0.035019	0	0	0	0	0	0	0	0	0	0	0	0	0
s__Bordetella_unclassified	Inf	0.3865	0.6129	no	up	0.0016	0.0028	0	0	0	0	0	0	0	0	0	0.03403	0	0	0	0	0	0	0	0	0	0	0	0
s__Dyella_flava	Inf	0.3865	0.6129	no	up	0.0016	0.0028	0	0	0	0	0	0	0	0	0	0.03403	0	0	0	0	0	0	0	0	0	0	0	0
s__Planifilum_unclassified	Inf	0.3865	0.6129	no	up	0.0003	0.0004	0	0	0	0	0	0	0	0	0	0	0	0.005318	0	0	0	0	0	0	0	0	0	0
s__Actinophytocola_sp._J33806	Inf	0.3865	0.6129	no	up	0.0016	0.0028	0	0	0	0	0	0	0	0	0	0	0.033237	0	0	0	0	0	0	0	0	0	0	0
s__Tellurimicrobium_unclassified	Inf	0.3865	0.6129	no	up	0.0016	0.0028	0	0	0	0	0	0	0	0	0	0	0.033237	0	0	0	0	0	0	0	0	0	0	0
s__Larkinella_unclassified	Inf	0.3865	0.6129	no	up	0.0009	0.0016	0	0	0	0	0	0	0	0	0.019455	0	0	0	0	0	0	0	0	0	0	0	0	0
s__Agromyces_sp._SLG310A2-4-1	Inf	0.3865	0.6129	no	up	0.0008	0.0015	0	0	0	0	0	0	0	0	0	0	0	0.017728	0	0	0	0	0	0	0	0	0	0
s__AT-s3-28_unclassified	Inf	0.3865	0.6129	no	up	0.0003	0.0006	0	0	0	0	0	0	0	0	0	0	0	0.007091	0	0	0	0	0	0	0	0	0	0
s__Fodinicurvataceae_unclassified	Inf	0.3865	0.6129	no	up	0.0004	0.0007	0	0	0	0	0	0	0	0	0	0	0	0.008864	0	0	0	0	0	0	0	0	0	0
s__Nocardioides_aestuarii	Inf	0.3865	0.6129	no	up	0.0015	0.0026	0	0	0	0	0	0	0	0	0.031128	0	0	0	0	0	0	0	0	0	0	0	0	0
s__Paenibacillaceae_unclassified	Inf	0.3865	0.6129	no	up	0.0009	0.0015	0	0	0	0	0	0	0	0	0	0.018016	0	0	0	0	0	0	0	0	0	0	0	0
s__MSB-4B10_unclassified	Inf	0.3865	0.6129	no	up	0.0011	0.002	0	0	0	0	0	0	0	0	0	0	0.023461	0	0	0	0	0	0	0	0	0	0	0
s__Roseimicrobium_gellanilyticum	Inf	0.3865	0.6129	no	up	0.0008	0.0013	0	0	0	0	0	0	0	0	0	0	0	0.015955	0	0	0	0	0	0	0	0	0	0
s__Nocardia_sp._DSM_43399	Inf	0.3865	0.6129	no	up	0.0014	0.0025	0	0	0	0	0	0	0	0	0	0.030026	0	0	0	0	0	0	0	0	0	0	0	0
s__Nocardioides_terrigena	Inf	0.3865	0.6129	no	up	0.0014	0.0024	0	0	0	0	0	0	0	0	0	0	0.029327	0	0	0	0	0	0	0	0	0	0	0
s__Sporocytophaga_unclassified	Inf	0.3865	0.6129	no	up	0.0012	0.0021	0	0	0	0	0	0	0	0	0	0	0	0.02482	0	0	0	0	0	0	0	0	0	0
s__Angustibacter_unclassified	Inf	0.3865	0.6129	no	up	0.0004	0.0007	0	0	0	0	0	0	0	0	0	0.008007	0	0	0	0	0	0	0	0	0	0	0	0
s__Bacillus_sp._DF12	Inf	0.3865	0.6129	no	up	0.0013	0.0023	0	0	0	0	0	0	0	0	0	0.028025	0	0	0	0	0	0	0	0	0	0	0	0
s__Xenophilus_unclassified	Inf	0.3865	0.6129	no	up	0.0013	0.0023	0	0	0	0	0	0	0	0	0	0.028025	0	0	0	0	0	0	0	0	0	0	0	0
s__uncultured_Actinoplanes_sp.	Inf	0.3865	0.6129	no	up	0.0002	0.0003	0	0	0	0	0	0	0	0	0	0.004004	0	0	0	0	0	0	0	0	0	0	0	0
s__Dubosiella_newyorkensis	Inf	0.3865	0.6129	no	up	0.0013	0.0023	0	0	0	0	0	0	0	0.027517	0	0	0	0	0	0	0	0	0	0	0	0	0	0
s__Cellulomonas_biazotea	Inf	0.3865	0.6129	no	up	0.0013	0.0023	0	0	0	0	0	0	0	0	0	0	0.027372	0	0	0	0	0	0	0	0	0	0	0
s__Paenarthrobacter_nitroguajacolicus	Inf	0.3865	0.6129	no	up	0.0013	0.0023	0	0	0	0	0	0	0	0	0	0	0.027372	0	0	0	0	0	0	0	0	0	0	0
s__Devosia_sp._Emb19	Inf	0.3865	0.6129	no	up	0.0005	0.0009	0	0	0	0	0	0	0	0	0	0	0	0.010637	0	0	0	0	0	0	0	0	0	0
s__Ktedonobacter_sp._enrichment_culture_clone_CTBE_CDB1001E04	Inf	0.3865	0.6129	no	up	0.0006	0.001	0	0	0	0	0	0	0	0	0	0	0.011731	0	0	0	0	0	0	0	0	0	0	0
s__Leptothrix_unclassified	Inf	0.3865	0.6129	no	up	0.0013	0.0022	0	0	0	0	0	0	0	0	0	0	0	0.026592	0	0	0	0	0	0	0	0	0	0
s__Ammoniphilus_oxalivorans	Inf	0.3865	0.6129	no	up	0.0012	0.0022	0	0	0	0	0	0	0	0	0	0.026023	0	0	0	0	0	0	0	0	0	0	0	0
s__Romboutsia_sp._LA1	Inf	0.3865	0.6129	no	up	0.0006	0.001	0	0	0	0	0	0	0	0	0	0.012011	0	0	0	0	0	0	0	0	0	0	0	0
s__Paenibacillus_sp._CRRI-10	Inf	0.3865	0.6129	no	up	0.0009	0.0016	0	0	0	0	0	0	0	0	0.019455	0	0	0	0	0	0	0	0	0	0	0	0	0
s__Candidatus_Jorgensenbacteria_unclassified	Inf	0.3865	0.6129	no	up	0.0005	0.0009	0	0	0	0	0	0	0	0	0	0	0	0.010637	0	0	0	0	0	0	0	0	0	0
s__uncultured_Sandaracinus_sp.	Inf	0.3865	0.6129	no	up	0.0004	0.0007	0	0	0	0	0	0	0	0	0	0	0.00782	0	0	0	0	0	0	0	0	0	0	0
s__Brevibacillus_unclassified	Inf	0.3865	0.6129	no	up	0.0008	0.0015	0	0	0	0	0	0	0	0	0	0	0	0.017728	0	0	0	0	0	0	0	0	0	0
s__uncultured_Stenotrophobacter_sp.	Inf	0.3865	0.6129	no	up	0.0012	0.0021	0	0	0	0	0	0	0	0	0	0	0	0.02482	0	0	0	0	0	0	0	0	0	0
s__Actinoallomurus_sp.	Inf	0.3865	0.6129	no	up	0.0002	0.0003	0	0	0	0	0	0	0	0	0	0.004004	0	0	0	0	0	0	0	0	0	0	0	0
s__uncultured_Nannocystis_sp.	Inf	0.3865	0.6129	no	up	0.0003	0.0006	0	0	0	0	0	0	0	0	0	0	0	0.007091	0	0	0	0	0	0	0	0	0	0
s__Arthrobacter_sp._Zs29	Inf	0.3865	0.6129	no	up	0.0003	0.0005	0	0	0	0	0	0	0	0	0	0	0.005865	0	0	0	0	0	0	0	0	0	0	0
s__Marinifilaceae_unclassified	Inf	0.3865	0.6129	no	up	0.0001	0.0003	0	0	0	0	0	0	0.003032	0	0	0	0	0	0	0	0	0	0	0	0	0	0	0
s__Rhodococcus_hoagii	Inf	0.3865	0.6129	no	up	0.0011	0.002	0	0	0	0	0	0	0	0	0	0.024021	0	0	0	0	0	0	0	0	0	0	0	0
s__Tumebacillus_sp.	Inf	0.3865	0.6129	no	up	0.0011	0.002	0	0	0	0	0	0	0	0	0	0.024021	0	0	0	0	0	0	0	0	0	0	0	0
s__MM2_unclassified	Inf	0.3865	0.6129	no	up	0.0003	0.0006	0	0	0	0	0	0	0	0	0	0	0	0.007091	0	0	0	0	0	0	0	0	0	0
s__Nitrospira_sp._enrichment_culture_clone_LUA16	Inf	0.3865	0.6129	no	up	0.0005	0.0009	0	0	0	0	0	0	0	0	0	0	0	0.010637	0	0	0	0	0	0	0	0	0	0
s__Permianibacter_unclassified	Inf	0.3865	0.6129	no	up	0.0004	0.0007	0	0	0	0	0	0	0	0	0	0	0	0.008864	0	0	0	0	0	0	0	0	0	0
s__Nocardioides_sp._H3(2010)	Inf	0.3865	0.6129	no	up	0.0011	0.0019	0	0	0	0	0	0	0	0	0	0	0	0.023047	0	0	0	0	0	0	0	0	0	0
s__Streptomyces_sp._MP8F7	Inf	0.3865	0.6129	no	up	0.0011	0.0019	0	0	0	0	0	0	0	0	0	0	0	0.023047	0	0	0	0	0	0	0	0	0	0
s__Verrucomicrobium_unclassified	Inf	0.3865	0.6129	no	up	0.0011	0.0019	0	0	0	0	0	0	0	0	0	0	0	0.023047	0	0	0	0	0	0	0	0	0	0
s__Streptococcus_merionis	Inf	0.3865	0.6129	no	up	0.0004	0.0006	0	0	0	0	0	0	0.007581	0	0	0	0	0	0	0	0	0	0	0	0	0	0	0
s__37-13_unclassified	Inf	0.3865	0.6129	no	up	0.0003	0.0005	0	0	0	0	0	0	0	0	0	0.006005	0	0	0	0	0	0	0	0	0	0	0	0
s__uncultured_Sphaerobacter_sp.	Inf	0.3865	0.6129	no	up	0.0003	0.0005	0	0	0	0	0	0	0	0	0	0	0.005865	0	0	0	0	0	0	0	0	0	0	0
s__Bacillus_shackletonii	Inf	0.3865	0.6129	no	up	0.001	0.0018	0	0	0	0	0	0	0	0	0	0.022019	0	0	0	0	0	0	0	0	0	0	0	0
s__Dictyobacter_aurantiacus	Inf	0.3865	0.6129	no	up	0.001	0.0018	0	0	0	0	0	0	0	0	0	0.022019	0	0	0	0	0	0	0	0	0	0	0	0
s__Planosporangium_thailandense	Inf	0.3865	0.6129	no	up	0.001	0.0018	0	0	0	0	0	0	0	0	0	0.022019	0	0	0	0	0	0	0	0	0	0	0	0
s__Sinomonas_sp.	Inf	0.3865	0.6129	no	up	0.001	0.0018	0	0	0	0	0	0	0	0	0	0.022019	0	0	0	0	0	0	0	0	0	0	0	0
s__Sphingobium_sp.	Inf	0.3865	0.6129	no	up	0.001	0.0018	0	0	0	0	0	0	0	0	0	0.022019	0	0	0	0	0	0	0	0	0	0	0	0
s__Streptomyces_sp._FoRh9	Inf	0.3865	0.6129	no	up	0.001	0.0018	0	0	0	0	0	0	0	0	0	0.022019	0	0	0	0	0	0	0	0	0	0	0	0
s__Vulgatibacter_incomptus	Inf	0.3865	0.6129	no	up	0.001	0.0018	0	0	0	0	0	0	0	0	0	0.022019	0	0	0	0	0	0	0	0	0	0	0	0
s__Actinophytocola_xinjiangensis	Inf	0.3865	0.6129	no	up	0.001	0.0018	0	0	0	0	0	0	0	0	0	0	0.021506	0	0	0	0	0	0	0	0	0	0	0
s__Nocardioides_sp._SG-4G	Inf	0.3865	0.6129	no	up	0.001	0.0018	0	0	0	0	0	0	0	0	0	0	0.021506	0	0	0	0	0	0	0	0	0	0	0
s__Streptomyces_scabrisporus	Inf	0.3865	0.6129	no	up	0.001	0.0018	0	0	0	0	0	0	0	0	0	0	0.021506	0	0	0	0	0	0	0	0	0	0	0
s__Actinobaculum_massiliense	Inf	0.3865	0.6129	no	up	0.001	0.0018	0	0	0	0	0	0	0	0	0.021401	0	0	0	0	0	0	0	0	0	0	0	0	0
s__Deinococcus_apachensis	Inf	0.3865	0.6129	no	up	0.001	0.0018	0	0	0	0	0	0	0	0	0.021401	0	0	0	0	0	0	0	0	0	0	0	0	0
s__Proteiniphilum_unclassified	Inf	0.3865	0.6129	no	up	0.0003	0.0005	0	0.005822	0	0	0	0	0	0	0	0	0	0	0	0	0	0	0	0	0	0	0	0
s__Nocardioides_sp._URHB0032	Inf	0.3865	0.6129	no	up	0.001	0.0018	0	0	0	0	0	0	0	0	0	0	0	0.021274	0	0	0	0	0	0	0	0	0	0
s__Paenibacillus_camerounensis	Inf	0.3865	0.6129	no	up	0.001	0.0018	0	0	0	0	0	0	0	0	0	0	0	0.021274	0	0	0	0	0	0	0	0	0	0
s__Pseudoxanthomonas_mexicana	Inf	0.3865	0.6129	no	up	0.001	0.0018	0	0	0	0	0	0	0	0	0	0	0	0.021274	0	0	0	0	0	0	0	0	0	0
s__uncultured_Thermoflavimicrobium_sp.	Inf	0.3865	0.6129	no	up	0.001	0.0018	0	0	0	0	0	0	0	0	0	0	0	0.021274	0	0	0	0	0	0	0	0	0	0
s__Sandaracinus_amylolyticus	Inf	0.3865	0.6129	no	up	0.0005	0.0009	0	0	0	0	0	0	0	0	0	0	0	0.010637	0	0	0	0	0	0	0	0	0	0
s__OLB13_unclassified	Inf	0.3865	0.6129	no	up	0.0003	0.0004	0	0	0	0	0	0	0	0	0	0	0	0.005318	0	0	0	0	0	0	0	0	0	0
s__Clostridium]_lavalense	Inf	0.3865	0.6129	no	up	0.001	0.0017	0	0	0	0	0	0.020707	0	0	0	0	0	0	0	0	0	0	0	0	0	0	0	0
s__Candidatus_Berkiella_unclassified	Inf	0.3865	0.6129	no	up	0.0003	0.0004	0	0	0	0	0	0	0	0	0	0	0	0.005318	0	0	0	0	0	0	0	0	0	0
s__Brevibacillus_sp._MQ-2011-MH	Inf	0.3865	0.6129	no	up	0.001	0.0017	0	0	0	0	0	0	0	0	0	0.020018	0	0	0	0	0	0	0	0	0	0	0	0
s__CWT_CU03-E12_unclassified	Inf	0.3865	0.6129	no	up	0.001	0.0017	0	0	0	0	0	0	0	0	0	0.020018	0	0	0	0	0	0	0	0	0	0	0	0
s__Humibacter_ginsengiterrae	Inf	0.3865	0.6129	no	up	0.001	0.0017	0	0	0	0	0	0	0	0	0	0.020018	0	0	0	0	0	0	0	0	0	0	0	0
s__Planosporangium_flavigriseum	Inf	0.3865	0.6129	no	up	0.001	0.0017	0	0	0	0	0	0	0	0	0	0.020018	0	0	0	0	0	0	0	0	0	0	0	0
s__Rudaea_sp._B0.10-151	Inf	0.3865	0.6129	no	up	0.001	0.0017	0	0	0	0	0	0	0	0	0	0.020018	0	0	0	0	0	0	0	0	0	0	0	0
s__Corynebacterium_urealyticum	Inf	0.3865	0.6129	no	up	0.0004	0.0006	0	0	0	0	0	0	0.007581	0	0	0	0	0	0	0	0	0	0	0	0	0	0	0
s__Actinoplanes_sp._IR56-Co102	Inf	0.3865	0.6129	no	up	0.0009	0.0016	0	0	0	0	0	0	0	0	0	0	0.019551	0	0	0	0	0	0	0	0	0	0	0
s__Streptomyces_sp._JBR-20	Inf	0.3865	0.6129	no	up	0.0009	0.0016	0	0	0	0	0	0	0	0	0	0	0.019551	0	0	0	0	0	0	0	0	0	0	0
s__Leptospirillum_unclassified	Inf	0.3865	0.6129	no	up	0.0009	0.0016	0	0	0	0	0	0	0	0	0	0	0	0.019501	0	0	0	0	0	0	0	0	0	0
s__Microbacterium_sp._ALBL_083	Inf	0.3865	0.6129	no	up	0.0009	0.0016	0	0	0	0	0	0	0	0	0.019455	0	0	0	0	0	0	0	0	0	0	0	0	0
s__Sporichthya_unclassified	Inf	0.3865	0.6129	no	up	0.0006	0.001	0	0	0	0	0	0	0	0	0	0.012011	0	0	0	0	0	0	0	0	0	0	0	0
s__Kutzneria_albida	Inf	0.3865	0.6129	no	up	0.0009	0.0015	0	0	0	0	0	0	0	0	0	0.018016	0	0	0	0	0	0	0	0	0	0	0	0
s__uncultured_Alicyclobacillus_sp.	Inf	0.3865	0.6129	no	up	0.0009	0.0015	0	0	0	0	0	0	0	0	0	0.018016	0	0	0	0	0	0	0	0	0	0	0	0
s__Methylocaldum_sp._5FB	Inf	0.3865	0.6129	no	up	0.0003	0.0004	0	0	0	0	0	0	0	0	0	0	0	0.005318	0	0	0	0	0	0	0	0	0	0
s__Legionella_sp._Pru-2	Inf	0.3865	0.6129	no	up	0.0008	0.0015	0	0	0	0	0	0	0	0	0	0	0	0.017728	0	0	0	0	0	0	0	0	0	0
s__Micromonospora_sp._YIM_M10932	Inf	0.3865	0.6129	no	up	0.0008	0.0015	0	0	0	0	0	0	0	0	0	0	0	0.017728	0	0	0	0	0	0	0	0	0	0
s__Pseudomonas_unclassified	Inf	0.3865	0.6129	no	up	0.0008	0.0015	0	0	0	0	0	0	0	0	0	0	0	0.017728	0	0	0	0	0	0	0	0	0	0
s__Dactylosporangium_unclassified	Inf	0.3865	0.6129	no	up	0.0008	0.0015	0	0	0	0	0	0	0	0	0	0	0.017596	0	0	0	0	0	0	0	0	0	0	0
s__Luteibacter_sp._FP2-2	Inf	0.3865	0.6129	no	up	0.0008	0.0015	0	0	0	0	0	0	0	0	0	0	0.017596	0	0	0	0	0	0	0	0	0	0	0
s__uncultured_Methylosinus_sp.	Inf	0.3865	0.6129	no	up	0.0008	0.0015	0	0	0	0	0	0	0	0	0	0	0.017596	0	0	0	0	0	0	0	0	0	0	0
s__Alkalicoccus_unclassified	Inf	0.3865	0.6129	no	up	0.0008	0.0015	0	0	0	0	0	0	0	0	0.01751	0	0	0	0	0	0	0	0	0	0	0	0	0
s__Lactococcus_raffinolactis	Inf	0.3865	0.6129	no	up	0.0008	0.0015	0	0	0	0	0	0	0	0	0.01751	0	0	0	0	0	0	0	0	0	0	0	0	0
s__Amycolatopsis_sp.	Inf	0.3865	0.6129	no	up	0.0004	0.0007	0	0	0	0	0	0	0	0	0	0	0.00782	0	0	0	0	0	0	0	0	0	0	0
s__Actinoplanes_globisporus	Inf	0.3865	0.6129	no	up	0.0003	0.0005	0	0	0	0	0	0	0	0	0	0	0.005865	0	0	0	0	0	0	0	0	0	0	0
s__Nocardia_fluminea	Inf	0.3865	0.6129	no	up	0.0004	0.0007	0	0	0	0	0	0	0	0	0	0	0.00782	0	0	0	0	0	0	0	0	0	0	0
s__Mitsuaria_unclassified	Inf	0.3865	0.6129	no	up	0.0008	0.0013	0	0	0	0	0	0	0	0	0	0.016014	0	0	0	0	0	0	0	0	0	0	0	0
s__Citricoccus_alkalitolerans	Inf	0.3865	0.6129	no	up	0.0008	0.0013	0	0	0	0	0	0	0	0	0	0	0	0.015955	0	0	0	0	0	0	0	0	0	0
s__Mucilaginibacter_polysacchareus	Inf	0.3865	0.6129	no	up	0.0008	0.0013	0	0	0	0	0	0	0	0	0	0	0	0.015955	0	0	0	0	0	0	0	0	0	0
s__Mumia_unclassified	Inf	0.3865	0.6129	no	up	0.0008	0.0013	0	0	0	0	0	0	0	0	0	0	0	0.015955	0	0	0	0	0	0	0	0	0	0
s__Solirubrobacter_sp._R110(2010)	Inf	0.3865	0.6129	no	up	0.0008	0.0013	0	0	0	0	0	0	0	0	0	0	0	0.015955	0	0	0	0	0	0	0	0	0	0
s__uncultured_Brevifollis_sp.	Inf	0.3865	0.6129	no	up	0.0008	0.0013	0	0	0	0	0	0	0	0	0	0	0	0.015955	0	0	0	0	0	0	0	0	0	0
s__Mycobacterium_sp._W2.10-231	Inf	0.3865	0.6129	no	up	0.0008	0.0013	0	0	0	0	0	0.015929	0	0	0	0	0	0	0	0	0	0	0	0	0	0	0	0
s__Cryptosporangium_mongoliense	Inf	0.3865	0.6129	no	up	0.0007	0.0013	0	0	0	0	0	0	0	0	0	0	0.015641	0	0	0	0	0	0	0	0	0	0	0
s__uncultured_Herbaspirillum_sp.	Inf	0.3865	0.6129	no	up	0.0007	0.0013	0	0	0	0	0	0	0	0	0	0	0.015641	0	0	0	0	0	0	0	0	0	0	0
s__Ochrobactrum_tritici	Inf	0.3865	0.6129	no	up	0.0007	0.0013	0	0	0	0	0	0	0	0	0.015564	0	0	0	0	0	0	0	0	0	0	0	0	0
s__cvE6_unclassified	Inf	0.3865	0.6129	no	up	0.0003	0.0005	0	0	0	0	0	0	0	0	0	0	0.005865	0	0	0	0	0	0	0	0	0	0	0
s__Sphaerimonospora_unclassified	Inf	0.3865	0.6129	no	up	0.0003	0.0006	0	0	0	0	0	0	0	0	0	0	0	0.007091	0	0	0	0	0	0	0	0	0	0
s__Longispora_unclassified	Inf	0.3865	0.6129	no	up	0.0004	0.0007	0	0	0	0	0	0	0	0	0	0	0.00782	0	0	0	0	0	0	0	0	0	0	0
s__uncultured_Hydrogenoanaerobacterium_sp.	Inf	0.3865	0.6129	no	up	0.0003	0.0005	0	0	0	0	0	0	0	0	0	0	0	0	0.00595	0	0	0	0	0	0	0	0	0
s__Nocardia_sp.	Inf	0.3865	0.6129	no	up	0.0002	0.0003	0	0	0	0	0	0	0	0	0	0	0.00391	0	0	0	0	0	0	0	0	0	0	0
s__Vampirovibrionales_unclassified	Inf	0.3865	0.6129	no	up	0.0002	0.0003	0	0	0	0	0	0	0	0	0	0	0	0.003546	0	0	0	0	0	0	0	0	0	0
s__possible_genus_04_unclassified	Inf	0.3865	0.6129	no	up	0.0002	0.0003	0	0	0	0	0	0	0	0	0	0	0	0.003546	0	0	0	0	0	0	0	0	0	0
s__Pseudoxanthomonas_helianthi	Inf	0.3865	0.6129	no	up	0.0003	0.0004	0	0	0	0	0	0	0	0	0	0	0	0.005318	0	0	0	0	0	0	0	0	0	0
s__Gordonibacter_unclassified	Inf	0.3865	0.6129	no	up	0.0002	0.0004	0	0	0	0	0	0	0	0	0	0	0	0	0.004462	0	0	0	0	0	0	0	0	0
s__Bacteroides_ovatus	Inf	0.3865	0.6129	no	up	0.0007	0.0012	0	0	0	0	0	0.014336	0	0	0	0	0	0	0	0	0	0	0	0	0	0	0	0
s__Verrucomicrobiae_unclassified	Inf	0.3865	0.6129	no	up	0.0005	0.0009	0	0	0	0	0	0	0	0	0	0	0	0.010637	0	0	0	0	0	0	0	0	0	0
s__Herbidospora_cretacea	Inf	0.3865	0.6129	no	up	0.0007	0.0012	0	0	0	0	0	0	0	0	0	0	0	0.014183	0	0	0	0	0	0	0	0	0	0
s__Lachnospiraceae_UCG-007_unclassified	Inf	0.3865	0.6129	no	up	0.0007	0.0012	0	0	0	0	0	0	0	0	0	0	0	0.014183	0	0	0	0	0	0	0	0	0	0
s__Nocardioides_sp._Sco-B22	Inf	0.3865	0.6129	no	up	0.0007	0.0012	0	0	0	0	0	0	0	0	0	0	0	0.014183	0	0	0	0	0	0	0	0	0	0
s__Oxalicibacterium_flavum	Inf	0.3865	0.6129	no	up	0.0007	0.0012	0	0	0	0	0	0	0	0	0	0	0	0.014183	0	0	0	0	0	0	0	0	0	0
s__Dokdonella_ginsengisoli	Inf	0.3865	0.6129	no	up	0.0007	0.0012	0	0	0	0	0	0	0	0	0	0.014012	0	0	0	0	0	0	0	0	0	0	0	0
s__Microbispora_rosea	Inf	0.3865	0.6129	no	up	0.0007	0.0012	0	0	0	0	0	0	0	0	0	0.014012	0	0	0	0	0	0	0	0	0	0	0	0
s__Pelotomaculum_unclassified	Inf	0.3865	0.6129	no	up	0.0007	0.0012	0	0	0	0	0	0	0	0	0	0.014012	0	0	0	0	0	0	0	0	0	0	0	0
s__Rhodoferax_unclassified	Inf	0.3865	0.6129	no	up	0.0007	0.0012	0	0	0	0	0	0	0	0	0	0.014012	0	0	0	0	0	0	0	0	0	0	0	0
s__Longispora_sp._Zs32	Inf	0.3865	0.6129	no	up	0.0007	0.0011	0	0	0	0	0	0	0	0	0	0	0.013686	0	0	0	0	0	0	0	0	0	0	0
s__Pseudonocardia_alaniniphila	Inf	0.3865	0.6129	no	up	0.0007	0.0011	0	0	0	0	0	0	0	0	0	0	0.013686	0	0	0	0	0	0	0	0	0	0	0
s__Rhodococcus_sp._RS5-4	Inf	0.3865	0.6129	no	up	0.0007	0.0011	0	0	0	0	0	0	0	0	0	0	0.013686	0	0	0	0	0	0	0	0	0	0	0
s__Syntrophobacter_unclassified	Inf	0.3865	0.6129	no	up	0.0004	0.0007	0	0	0	0	0	0	0	0	0	0	0	0.008864	0	0	0	0	0	0	0	0	0	0
s__Methylopila_unclassified	Inf	0.3865	0.6129	no	up	0.0005	0.0008	0	0	0	0	0	0	0	0	0.009728	0	0	0	0	0	0	0	0	0	0	0	0	0
s__Thalassobaculum_unclassified	Inf	0.3865	0.6129	no	up	0.0003	0.0006	0	0	0	0	0	0	0	0	0	0	0	0.007091	0	0	0	0	0	0	0	0	0	0
s__Thermoactinomyces_vulgaris	Inf	0.3865	0.6129	no	up	0.0003	0.0006	0	0	0	0	0	0	0	0	0	0	0	0.007091	0	0	0	0	0	0	0	0	0	0
s__Actinoallomurus_sp._645150	Inf	0.3865	0.6129	no	up	0.0006	0.001	0	0	0	0	0	0	0	0	0	0	0	0.01241	0	0	0	0	0	0	0	0	0	0
s__Methylocystis_unclassified	Inf	0.3865	0.6129	no	up	0.0006	0.001	0	0	0	0	0	0	0	0	0	0	0	0.01241	0	0	0	0	0	0	0	0	0	0
s__Propionibacteriaceae_unclassified	Inf	0.3865	0.6129	no	up	0.0006	0.001	0	0	0	0	0	0	0	0	0	0	0	0.01241	0	0	0	0	0	0	0	0	0	0
s__Pseudonocardia_sp._ARG1	Inf	0.3865	0.6129	no	up	0.0006	0.001	0	0	0	0	0	0	0	0	0	0	0	0.01241	0	0	0	0	0	0	0	0	0	0
s__Acetivibrio_unclassified	Inf	0.3865	0.6129	no	up	0.0006	0.001	0	0	0	0	0	0	0	0	0	0.012011	0	0	0	0	0	0	0	0	0	0	0	0
s__Alicyclobacillus_hesperidum	Inf	0.3865	0.6129	no	up	0.0006	0.001	0	0	0	0	0	0	0	0	0	0.012011	0	0	0	0	0	0	0	0	0	0	0	0
s__Dyella_sp._OS-B13	Inf	0.3865	0.6129	no	up	0.0006	0.001	0	0	0	0	0	0	0	0	0	0.012011	0	0	0	0	0	0	0	0	0	0	0	0
s__Paenibacillus_cineris	Inf	0.3865	0.6129	no	up	0.0006	0.001	0	0	0	0	0	0	0	0	0	0.012011	0	0	0	0	0	0	0	0	0	0	0	0
s__Pantanalinema_CENA516_unclassified	Inf	0.3865	0.6129	no	up	0.0006	0.001	0	0	0	0	0	0	0	0	0	0.012011	0	0	0	0	0	0	0	0	0	0	0	0
s__Pullulanibacillus_naganoensis	Inf	0.3865	0.6129	no	up	0.0006	0.001	0	0	0	0	0	0	0	0	0	0.012011	0	0	0	0	0	0	0	0	0	0	0	0
s__uncultured_Burkholderia_sp.	Inf	0.3865	0.6129	no	up	0.0006	0.001	0	0	0	0	0	0	0	0	0	0.012011	0	0	0	0	0	0	0	0	0	0	0	0
s__oc32_unclassified	Inf	0.3865	0.6129	no	up	0.0002	0.0003	0	0	0	0	0	0	0	0	0	0	0	0.003546	0	0	0	0	0	0	0	0	0	0
s__Gluconacetobacter_unclassified	Inf	0.3865	0.6129	no	up	0.0006	0.001	0	0	0	0	0	0	0	0	0	0	0.011731	0	0	0	0	0	0	0	0	0	0	0
s__Acidipropionibacterium_unclassified	Inf	0.3865	0.6129	no	up	0.0006	0.001	0	0	0	0	0	0	0	0	0.011673	0	0	0	0	0	0	0	0	0	0	0	0	0
s__Elev-16S-573_unclassified	Inf	0.3865	0.6129	no	up	0.0003	0.0004	0	0	0	0	0	0	0	0	0	0	0	0.005318	0	0	0	0	0	0	0	0	0	0
s__Actinoplanes_subtropicus	Inf	0.3865	0.6129	no	up	0.0005	0.0009	0	0	0	0	0	0	0	0	0	0	0	0.010637	0	0	0	0	0	0	0	0	0	0
s__Fusobacterium_nucleatum	Inf	0.3865	0.6129	no	up	0.0005	0.0008	0	0.010188	0	0	0	0	0	0	0	0	0	0	0	0	0	0	0	0	0	0	0	0
s__Actinomadura_sp._new-30-5s-4-2	Inf	0.3865	0.6129	no	up	0.0005	0.0008	0	0	0	0	0	0	0	0	0	0.010009	0	0	0	0	0	0	0	0	0	0	0	0
s__Alicyclobacillus_sp._Talven1	Inf	0.3865	0.6129	no	up	0.0005	0.0008	0	0	0	0	0	0	0	0	0	0.010009	0	0	0	0	0	0	0	0	0	0	0	0
s__Goodfellowiella_coeruleoviolacea	Inf	0.3865	0.6129	no	up	0.0005	0.0008	0	0	0	0	0	0	0	0	0	0.010009	0	0	0	0	0	0	0	0	0	0	0	0
s__Paenibacillus_gansuensis	Inf	0.3865	0.6129	no	up	0.0005	0.0008	0	0	0	0	0	0	0	0	0	0.010009	0	0	0	0	0	0	0	0	0	0	0	0
s__Nocardioides_opuntiae	Inf	0.3865	0.6129	no	up	0.0005	0.0008	0	0	0	0	0	0	0	0	0	0	0.009776	0	0	0	0	0	0	0	0	0	0	0
s__Rhodococcus_sp._35/s	Inf	0.3865	0.6129	no	up	0.0005	0.0008	0	0	0	0	0	0	0	0	0	0	0.009776	0	0	0	0	0	0	0	0	0	0	0
s__Clostridium_sp._FCB45	Inf	0.3865	0.6129	no	up	0.0002	0.0003	0	0	0	0	0	0	0	0	0	0	0	0.003546	0	0	0	0	0	0	0	0	0	0
s__Bacillus_sp._'kanghwensis'	Inf	0.3865	0.6129	no	up	0.0005	0.0008	0	0	0	0	0	0	0	0	0.009728	0	0	0	0	0	0	0	0	0	0	0	0	0
s__Trabulsiella_odontotermitis	Inf	0.3865	0.6129	no	up	0.0005	0.0008	0	0	0	0	0	0	0	0	0.009728	0	0	0	0	0	0	0	0	0	0	0	0	0
s__Telmatocola_unclassified	Inf	0.3865	0.6129	no	up	0.0003	0.0004	0	0	0	0	0	0	0	0	0	0	0	0.005318	0	0	0	0	0	0	0	0	0	0
s__Candidatus_Xiphinematobacter_unclassified	Inf	0.3865	0.6129	no	up	0.0003	0.0004	0	0	0	0	0	0	0	0	0	0	0	0.005318	0	0	0	0	0	0	0	0	0	0
s__uncultured_Pseudolabrys_sp.	Inf	0.3865	0.6129	no	up	0.0003	0.0004	0	0	0	0	0	0	0	0	0	0	0	0.005318	0	0	0	0	0	0	0	0	0	0
s__Anaerospora_unclassified	Inf	0.3865	0.6129	no	up	0.0004	0.0007	0	0	0	0	0	0	0	0	0	0	0	0.008864	0	0	0	0	0	0	0	0	0	0
s__Candidatus_Campbellbacteria_unclassified	Inf	0.3865	0.6129	no	up	0.0004	0.0007	0	0	0	0	0	0	0	0	0	0	0	0.008864	0	0	0	0	0	0	0	0	0	0
s__Pseudonocardia_sp._BMWB1	Inf	0.3865	0.6129	no	up	0.0004	0.0007	0	0	0	0	0	0	0	0	0	0	0	0.008864	0	0	0	0	0	0	0	0	0	0
s__Shinella_unclassified	Inf	0.3865	0.6129	no	up	0.0004	0.0007	0	0	0	0	0	0	0	0	0	0	0	0.008864	0	0	0	0	0	0	0	0	0	0
s__Sphingobium_sp._XTT-3	Inf	0.3865	0.6129	no	up	0.0004	0.0007	0	0	0	0	0	0	0	0	0	0	0	0.008864	0	0	0	0	0	0	0	0	0	0
s__Thermodesulfovibrionia_unclassified	Inf	0.3865	0.6129	no	up	0.0002	0.0003	0	0	0	0	0	0	0	0	0	0	0.00391	0	0	0	0	0	0	0	0	0	0	0
s__Anaerobacterium_unclassified	Inf	0.3865	0.6129	no	up	0.0004	0.0007	0	0	0	0	0	0	0	0	0	0.008007	0	0	0	0	0	0	0	0	0	0	0	0
s__Family_XVII_unclassified	Inf	0.3865	0.6129	no	up	0.0004	0.0007	0	0	0	0	0	0	0	0	0	0.008007	0	0	0	0	0	0	0	0	0	0	0	0
s__Myxococcus_sp._116781	Inf	0.3865	0.6129	no	up	0.0004	0.0007	0	0	0	0	0	0	0	0	0	0.008007	0	0	0	0	0	0	0	0	0	0	0	0
s__Paenibacillus_sp._CCBAU_10874	Inf	0.3865	0.6129	no	up	0.0004	0.0007	0	0	0	0	0	0	0	0	0	0.008007	0	0	0	0	0	0	0	0	0	0	0	0
s__WD260_unclassified	Inf	0.3865	0.6129	no	up	0.0004	0.0007	0	0	0	0	0	0	0	0	0	0.008007	0	0	0	0	0	0	0	0	0	0	0	0
s__Wilmottia_Ant-Ph58_unclassified	Inf	0.3865	0.6129	no	up	0.0004	0.0007	0	0	0	0	0	0	0	0	0	0.008007	0	0	0	0	0	0	0	0	0	0	0	0
s__uncultured_Thermincola_sp.	Inf	0.3865	0.6129	no	up	0.0004	0.0007	0	0	0	0	0	0	0	0	0	0.008007	0	0	0	0	0	0	0	0	0	0	0	0
s__Actinoplanes_sp._MS-E1	Inf	0.3865	0.6129	no	up	0.0004	0.0007	0	0	0	0	0	0	0	0	0	0	0.00782	0	0	0	0	0	0	0	0	0	0	0
s__Modestobacter_muralis	Inf	0.3865	0.6129	no	up	0.0004	0.0007	0	0	0	0	0	0	0	0	0	0	0.00782	0	0	0	0	0	0	0	0	0	0	0
s__Nocardioides_sp._SSRB28-7	Inf	0.3865	0.6129	no	up	0.0004	0.0007	0	0	0	0	0	0	0	0	0	0	0.00782	0	0	0	0	0	0	0	0	0	0	0
s__Oceanobacillus_rekensis	Inf	0.3865	0.6129	no	up	0.0004	0.0007	0	0	0	0	0	0	0	0	0	0	0.00782	0	0	0	0	0	0	0	0	0	0	0
s__Sporomusa_unclassified	Inf	0.3865	0.6129	no	up	0.0004	0.0007	0	0	0	0	0	0	0	0	0	0	0.00782	0	0	0	0	0	0	0	0	0	0	0
s__Umezawaea_tangerina	Inf	0.3865	0.6129	no	up	0.0004	0.0007	0	0	0	0	0	0	0	0	0	0	0.00782	0	0	0	0	0	0	0	0	0	0	0
s__Oceanicola_sp.	Inf	0.3865	0.6129	no	up	0.0004	0.0006	0	0	0	0	0	0	0	0	0.007782	0	0	0	0	0	0	0	0	0	0	0	0	0
s__Tepidisphaera_mucosa	Inf	0.3865	0.6129	no	up	0.0002	0.0003	0	0	0	0	0	0	0	0	0	0	0	0.003546	0	0	0	0	0	0	0	0	0	0
s__Chlamydiales_unclassified	Inf	0.3865	0.6129	no	up	0.0002	0.0003	0	0	0	0	0	0	0	0	0	0	0.00391	0	0	0	0	0	0	0	0	0	0	0
s__Aeromicrobium_ponti	Inf	0.3865	0.6129	no	up	0.0003	0.0006	0	0	0.007236	0	0	0	0	0	0	0	0	0	0	0	0	0	0	0	0	0	0	0
s__Actinomycetospora_rhizophila	Inf	0.3865	0.6129	no	up	0.0003	0.0006	0	0	0	0	0	0	0	0	0	0	0	0.007091	0	0	0	0	0	0	0	0	0	0
s__Aliihoeflea_unclassified	Inf	0.3865	0.6129	no	up	0.0003	0.0006	0	0	0	0	0	0	0	0	0	0	0	0.007091	0	0	0	0	0	0	0	0	0	0
s__Candidatus_Halomonas_phosphatis	Inf	0.3865	0.6129	no	up	0.0003	0.0006	0	0	0	0	0	0	0	0	0	0	0	0.007091	0	0	0	0	0	0	0	0	0	0
s__Cellulosilyticum_unclassified	Inf	0.3865	0.6129	no	up	0.0003	0.0006	0	0	0	0	0	0	0	0	0	0	0	0.007091	0	0	0	0	0	0	0	0	0	0
s__Cryptosporangium_unclassified	Inf	0.3865	0.6129	no	up	0.0003	0.0006	0	0	0	0	0	0	0	0	0	0	0	0.007091	0	0	0	0	0	0	0	0	0	0
s__Ga0077536_unclassified	Inf	0.3865	0.6129	no	up	0.0003	0.0006	0	0	0	0	0	0	0	0	0	0	0	0.007091	0	0	0	0	0	0	0	0	0	0
s__Lacibacterium_unclassified	Inf	0.3865	0.6129	no	up	0.0003	0.0006	0	0	0	0	0	0	0	0	0	0	0	0.007091	0	0	0	0	0	0	0	0	0	0
s__Luteibacter_unclassified	Inf	0.3865	0.6129	no	up	0.0003	0.0006	0	0	0	0	0	0	0	0	0	0	0	0.007091	0	0	0	0	0	0	0	0	0	0
s__uncultured_Nitrosococcus_sp.	Inf	0.3865	0.6129	no	up	0.0003	0.0006	0	0	0	0	0	0	0	0	0	0	0	0.007091	0	0	0	0	0	0	0	0	0	0
s__uncultured_Sinorhizobium_sp.	Inf	0.3865	0.6129	no	up	0.0003	0.0006	0	0	0	0	0	0	0	0	0	0	0	0.007091	0	0	0	0	0	0	0	0	0	0
s__Clostridium_sp._enrichment_culture_clone_N4	Inf	0.3865	0.6129	no	up	0.0003	0.0005	0	0	0	0	0	0	0	0	0	0.006005	0	0	0	0	0	0	0	0	0	0	0	0
s__Desulfitobacterium_metallireducens	Inf	0.3865	0.6129	no	up	0.0003	0.0005	0	0	0	0	0	0	0	0	0	0.006005	0	0	0	0	0	0	0	0	0	0	0	0
s__G12-WMSP1_unclassified	Inf	0.3865	0.6129	no	up	0.0003	0.0005	0	0	0	0	0	0	0	0	0	0.006005	0	0	0	0	0	0	0	0	0	0	0	0
s__Geodermatophilus_ruber	Inf	0.3865	0.6129	no	up	0.0003	0.0005	0	0	0	0	0	0	0	0	0	0.006005	0	0	0	0	0	0	0	0	0	0	0	0
s__JSC-12_unclassified	Inf	0.3865	0.6129	no	up	0.0003	0.0005	0	0	0	0	0	0	0	0	0	0.006005	0	0	0	0	0	0	0	0	0	0	0	0
s__Krasilnikovia_cinnamomea	Inf	0.3865	0.6129	no	up	0.0003	0.0005	0	0	0	0	0	0	0	0	0	0.006005	0	0	0	0	0	0	0	0	0	0	0	0
s__Micrococcaceae_unclassified	Inf	0.3865	0.6129	no	up	0.0003	0.0005	0	0	0	0	0	0	0	0	0	0.006005	0	0	0	0	0	0	0	0	0	0	0	0
s__Microlunatus_ginsengisoli	Inf	0.3865	0.6129	no	up	0.0003	0.0005	0	0	0	0	0	0	0	0	0	0.006005	0	0	0	0	0	0	0	0	0	0	0	0
s__Paenibacillus_oenotherae	Inf	0.3865	0.6129	no	up	0.0003	0.0005	0	0	0	0	0	0	0	0	0	0.006005	0	0	0	0	0	0	0	0	0	0	0	0
s__Paenibacillus_sp._DB13224	Inf	0.3865	0.6129	no	up	0.0003	0.0005	0	0	0	0	0	0	0	0	0	0.006005	0	0	0	0	0	0	0	0	0	0	0	0
s__Streptacidiphilus_thailandensis	Inf	0.3865	0.6129	no	up	0.0003	0.0005	0	0	0	0	0	0	0	0	0	0.006005	0	0	0	0	0	0	0	0	0	0	0	0
s__Syntrophomonas_unclassified	Inf	0.3865	0.6129	no	up	0.0003	0.0005	0	0	0	0	0	0	0	0	0	0.006005	0	0	0	0	0	0	0	0	0	0	0	0
s__uncultured_Thermosporothrix_sp.	Inf	0.3865	0.6129	no	up	0.0003	0.0005	0	0	0	0	0	0	0	0	0	0.006005	0	0	0	0	0	0	0	0	0	0	0	0
s__Anaerostipes_rhamnosivorans	Inf	0.3865	0.6129	no	up	0.0003	0.0005	0	0	0	0	0	0	0	0	0	0	0	0	0.00595	0	0	0	0	0	0	0	0	0
s__Alicyclobacillus_sp._HJ	Inf	0.3865	0.6129	no	up	0.0003	0.0005	0	0	0	0	0	0	0	0	0	0	0.005865	0	0	0	0	0	0	0	0	0	0	0
s__Candidatus_Amoebophilus_unclassified	Inf	0.3865	0.6129	no	up	0.0003	0.0005	0	0	0	0	0	0	0	0	0	0	0.005865	0	0	0	0	0	0	0	0	0	0	0
s__Paenibacillus_sp._BJ6	Inf	0.3865	0.6129	no	up	0.0003	0.0005	0	0	0	0	0	0	0	0	0	0	0.005865	0	0	0	0	0	0	0	0	0	0	0
s__Pseudobacteroides_unclassified	Inf	0.3865	0.6129	no	up	0.0003	0.0005	0	0	0	0	0	0	0	0	0	0	0.005865	0	0	0	0	0	0	0	0	0	0	0
s__uncultured_Anaerolinea_sp.	Inf	0.3865	0.6129	no	up	0.0003	0.0005	0	0	0	0	0	0	0	0	0	0	0.005865	0	0	0	0	0	0	0	0	0	0	0
s__uncultured_Desulfobacca_sp.	Inf	0.3865	0.6129	no	up	0.0003	0.0005	0	0	0	0	0	0	0	0	0	0	0.005865	0	0	0	0	0	0	0	0	0	0	0
s__Novosphingobium_stygium	Inf	0.3865	0.6129	no	up	0.0003	0.0005	0	0	0	0.005754	0	0	0	0	0	0	0	0	0	0	0	0	0	0	0	0	0	0
s__Millionella_unclassified	Inf	0.3865	0.6129	no	up	0.0003	0.0005	0	0	0	0	0	0	0	0.005503	0	0	0	0	0	0	0	0	0	0	0	0	0	0
s__Turicimonas_muris	Inf	0.3865	0.6129	no	up	0.0003	0.0005	0	0	0	0	0	0	0	0.005503	0	0	0	0	0	0	0	0	0	0	0	0	0	0
s__Agromyces_allii	Inf	0.3865	0.6129	no	up	0.0003	0.0004	0	0	0	0	0	0	0	0	0	0	0	0.005318	0	0	0	0	0	0	0	0	0	0
s__Asticcacaulis_unclassified	Inf	0.3865	0.6129	no	up	0.0003	0.0004	0	0	0	0	0	0	0	0	0	0	0	0.005318	0	0	0	0	0	0	0	0	0	0
s__Azospirillum_unclassified	Inf	0.3865	0.6129	no	up	0.0003	0.0004	0	0	0	0	0	0	0	0	0	0	0	0.005318	0	0	0	0	0	0	0	0	0	0
s__Bacteriovoracaceae_unclassified	Inf	0.3865	0.6129	no	up	0.0003	0.0004	0	0	0	0	0	0	0	0	0	0	0	0.005318	0	0	0	0	0	0	0	0	0	0
s__Brevibacillus_ginsengisoli	Inf	0.3865	0.6129	no	up	0.0003	0.0004	0	0	0	0	0	0	0	0	0	0	0	0.005318	0	0	0	0	0	0	0	0	0	0
s__Candidatus_Latescibacteria_unclassified	Inf	0.3865	0.6129	no	up	0.0003	0.0004	0	0	0	0	0	0	0	0	0	0	0	0.005318	0	0	0	0	0	0	0	0	0	0
s__Candidatus_Protochlamydia_naegleriophila	Inf	0.3865	0.6129	no	up	0.0003	0.0004	0	0	0	0	0	0	0	0	0	0	0	0.005318	0	0	0	0	0	0	0	0	0	0
s__Lysobacter_sp._RHLT3-4	Inf	0.3865	0.6129	no	up	0.0003	0.0004	0	0	0	0	0	0	0	0	0	0	0	0.005318	0	0	0	0	0	0	0	0	0	0
s__Mollicutes_unclassified	Inf	0.3865	0.6129	no	up	0.0003	0.0004	0	0	0	0	0	0	0	0	0	0	0	0.005318	0	0	0	0	0	0	0	0	0	0
s__Nocardioides_dilutus	Inf	0.3865	0.6129	no	up	0.0003	0.0004	0	0	0	0	0	0	0	0	0	0	0	0.005318	0	0	0	0	0	0	0	0	0	0
s__Nocardioides_sp._MSL_21	Inf	0.3865	0.6129	no	up	0.0003	0.0004	0	0	0	0	0	0	0	0	0	0	0	0.005318	0	0	0	0	0	0	0	0	0	0
s__Polyangium_sp._14-1	Inf	0.3865	0.6129	no	up	0.0003	0.0004	0	0	0	0	0	0	0	0	0	0	0	0.005318	0	0	0	0	0	0	0	0	0	0
s__Porticoccus_unclassified	Inf	0.3865	0.6129	no	up	0.0003	0.0004	0	0	0	0	0	0	0	0	0	0	0	0.005318	0	0	0	0	0	0	0	0	0	0
s__Rhodoplanes_sp._UBH9	Inf	0.3865	0.6129	no	up	0.0003	0.0004	0	0	0	0	0	0	0	0	0	0	0	0.005318	0	0	0	0	0	0	0	0	0	0
s__Starkeya_unclassified	Inf	0.3865	0.6129	no	up	0.0003	0.0004	0	0	0	0	0	0	0	0	0	0	0	0.005318	0	0	0	0	0	0	0	0	0	0
s__Subgroup_21_unclassified	Inf	0.3865	0.6129	no	up	0.0003	0.0004	0	0	0	0	0	0	0	0	0	0	0	0.005318	0	0	0	0	0	0	0	0	0	0
s__Saccharopolyspora_sp._SM2A	Inf	0.3865	0.6129	no	up	0.0002	0.0004	0	0	0	0	0	0	0	0	0	0	0	0	0.004462	0	0	0	0	0	0	0	0	0
s__Anaerovorax_sp._E109	Inf	0.3865	0.6129	no	up	0.0002	0.0003	0	0	0	0	0	0	0	0	0	0.004004	0	0	0	0	0	0	0	0	0	0	0	0
s__Geodermatophilus_saharensis	Inf	0.3865	0.6129	no	up	0.0002	0.0003	0	0	0	0	0	0	0	0	0	0.004004	0	0	0	0	0	0	0	0	0	0	0	0
s__Leptolyngbya_PCC-6306_unclassified	Inf	0.3865	0.6129	no	up	0.0002	0.0003	0	0	0	0	0	0	0	0	0	0.004004	0	0	0	0	0	0	0	0	0	0	0	0
s__Methylobacteriaceae_unclassified	Inf	0.3865	0.6129	no	up	0.0002	0.0003	0	0	0	0	0	0	0	0	0	0.004004	0	0	0	0	0	0	0	0	0	0	0	0
s__Paenibacillus_faecis	Inf	0.3865	0.6129	no	up	0.0002	0.0003	0	0	0	0	0	0	0	0	0	0.004004	0	0	0	0	0	0	0	0	0	0	0	0
s__Paenibacillus_sp._KO_CM21	Inf	0.3865	0.6129	no	up	0.0002	0.0003	0	0	0	0	0	0	0	0	0	0.004004	0	0	0	0	0	0	0	0	0	0	0	0
s__Paraburkholderia_unamae	Inf	0.3865	0.6129	no	up	0.0002	0.0003	0	0	0	0	0	0	0	0	0	0.004004	0	0	0	0	0	0	0	0	0	0	0	0
s__uncultured_Tissierella_sp.	Inf	0.3865	0.6129	no	up	0.0002	0.0003	0	0	0	0	0	0	0	0	0	0.004004	0	0	0	0	0	0	0	0	0	0	0	0
s__Filimonas_unclassified	Inf	0.3865	0.6129	no	up	0.0002	0.0003	0	0	0	0	0	0	0	0	0	0	0.00391	0	0	0	0	0	0	0	0	0	0	0
s__Mucilaginibacter_sp.	Inf	0.3865	0.6129	no	up	0.0002	0.0003	0	0	0	0	0	0	0	0	0	0	0.00391	0	0	0	0	0	0	0	0	0	0	0
s__Oryzihumus_soli	Inf	0.3865	0.6129	no	up	0.0002	0.0003	0	0	0	0	0	0	0	0	0	0	0.00391	0	0	0	0	0	0	0	0	0	0	0
s__Streptomyces_sp._NM-15	Inf	0.3865	0.6129	no	up	0.0002	0.0003	0	0	0	0	0	0	0	0	0	0	0.00391	0	0	0	0	0	0	0	0	0	0	0
s__Syntrophorhabdus_unclassified	Inf	0.3865	0.6129	no	up	0.0002	0.0003	0	0	0	0	0	0	0	0	0	0	0.00391	0	0	0	0	0	0	0	0	0	0	0
s__Rickettsia_felis	Inf	0.3865	0.6129	no	up	0.0002	0.0003	0	0	0	0	0	0	0	0	0.003891	0	0	0	0	0	0	0	0	0	0	0	0	0
s__Actinocorallia_sp._9_55	Inf	0.3865	0.6129	no	up	0.0002	0.0003	0	0	0	0	0	0	0	0	0	0	0	0.003546	0	0	0	0	0	0	0	0	0	0
s__Bradymonadales_unclassified	Inf	0.3865	0.6129	no	up	0.0002	0.0003	0	0	0	0	0	0	0	0	0	0	0	0.003546	0	0	0	0	0	0	0	0	0	0
s__Candidatus_Giovannonibacteria_unclassified	Inf	0.3865	0.6129	no	up	0.0002	0.0003	0	0	0	0	0	0	0	0	0	0	0	0.003546	0	0	0	0	0	0	0	0	0	0
s__Chlamydiia_unclassified	Inf	0.3865	0.6129	no	up	0.0002	0.0003	0	0	0	0	0	0	0	0	0	0	0	0.003546	0	0	0	0	0	0	0	0	0	0
s__Clostridium_sensu_stricto_6_unclassified	Inf	0.3865	0.6129	no	up	0.0002	0.0003	0	0	0	0	0	0	0	0	0	0	0	0.003546	0	0	0	0	0	0	0	0	0	0
s__Collimonas_sp._PBS1-10_Pa	Inf	0.3865	0.6129	no	up	0.0002	0.0003	0	0	0	0	0	0	0	0	0	0	0	0.003546	0	0	0	0	0	0	0	0	0	0
s__Erysipelothrix_unclassified	Inf	0.3865	0.6129	no	up	0.0002	0.0003	0	0	0	0	0	0	0	0	0	0	0	0.003546	0	0	0	0	0	0	0	0	0	0
s__GWA2-38-13b_unclassified	Inf	0.3865	0.6129	no	up	0.0002	0.0003	0	0	0	0	0	0	0	0	0	0	0	0.003546	0	0	0	0	0	0	0	0	0	0
s__LD29_unclassified	Inf	0.3865	0.6129	no	up	0.0002	0.0003	0	0	0	0	0	0	0	0	0	0	0	0.003546	0	0	0	0	0	0	0	0	0	0
s__Leptospiraceae_unclassified	Inf	0.3865	0.6129	no	up	0.0002	0.0003	0	0	0	0	0	0	0	0	0	0	0	0.003546	0	0	0	0	0	0	0	0	0	0
s__Nocardioides_sp._OTB37	Inf	0.3865	0.6129	no	up	0.0002	0.0003	0	0	0	0	0	0	0	0	0	0	0	0.003546	0	0	0	0	0	0	0	0	0	0
s__Proteiniborus_unclassified	Inf	0.3865	0.6129	no	up	0.0002	0.0003	0	0	0	0	0	0	0	0	0	0	0	0.003546	0	0	0	0	0	0	0	0	0	0
s__Roseobacter_clade_CHAB-I-5_lineage_unclassified	Inf	0.3865	0.6129	no	up	0.0002	0.0003	0	0	0	0	0	0	0	0	0	0	0	0.003546	0	0	0	0	0	0	0	0	0	0
s__Tetrasphaera_unclassified	Inf	0.3865	0.6129	no	up	0.0002	0.0003	0	0	0	0	0	0	0	0	0	0	0	0.003546	0	0	0	0	0	0	0	0	0	0
s__WWE3_unclassified	Inf	0.3865	0.6129	no	up	0.0002	0.0003	0	0	0	0	0	0	0	0	0	0	0	0.003546	0	0	0	0	0	0	0	0	0	0
s__Blautia_sp._Marseille-P3387	Inf	0.3865	0.6129	no	up	0.0001	0.0003	0	0	0	0	0.003131	0	0	0	0	0	0	0	0	0	0	0	0	0	0	0	0	0
s__Dadabacteriales_unclassified	Inf	0.3865	0.6129	no	up	0.0001	0.0003	0	0	0	0	0	0	0.003032	0	0	0	0	0	0	0	0	0	0	0	0	0	0	0
s__uncultured_Piscicoccus_sp.	Inf	0.3865	0.6129	no	up	0.0001	0.0002	0	0.002911	0	0	0	0	0	0	0	0	0	0	0	0	0	0	0	0	0	0	0	0
s__Novosphingobium_sp._B0.09-8	Inf	0.3865	0.6129	no	up	0.0001	0.0002	0	0	0	0.002877	0	0	0	0	0	0	0	0	0	0	0	0	0	0	0	0	0	0
s__Anaerotignum_sp.	-0.51	0.3871	0.6134	no	down	0.0792	0.067	0.0955	0	0.25759	0.185569	0.186319	0.095572	0	0	0	0	0	0	0.078836	0.150096	0.152118	0.040708	0.240894	0.088564	0.187203	0	0	0
s__Lactococcus_garvieae	-2.31	0.3921	0.6204	no	down	0.0073	0.0027	0.0134	0	0	0.008631	0.023486	0	0	0	0	0	0	0	0	0	0.003538	0.016962	0	0	0	0.099701	0	0
s__uncultured_Gracilibacter_sp.	-0.42	0.3921	0.6204	no	down	0.0024	0.0021	0.0028	0	0.021707	0	0.003131	0	0	0	0	0	0	0	0	0.008528	0	0	0	0.011306	0.005014	0	0	0
s__Alistipes_unclassified	1.82	0.4006	0.6323	no	up	0.2019	0.2914	0.0826	0	1.36031	0.748029	0.609059	0.30583	0.239546	0.139419	0	0	0	0	0.095198	0.365007	0.051296	0.037316	0.115919	0.090448	0.083573	0	0	0
s__Enterorhabdus_unclassified	-0.83	0.4006	0.6323	no	down	0.0386	0.029	0.0515	0	0.047755	0.06761	0.023486	0.025486	0.006064	0.126578	0	0	0	0	0.050574	0.003411	0.045989	0.133998	0.061582	0.088564	0.130374	0	0	0
s__Christensenellaceae_unclassified	-0.71	0.4006	0.6323	no	down	0.0228	0.0179	0.0293	0	0.043414	0.058979	0.042274	0.027079	0.030322	0	0	0	0.005865	0	0.007437	0.035818	0.056602	0.07124	0.012679	0.016959	0.070201	0	0	0
s__Gemmataceae_unclassified	1.83	0.407	0.6323	no	up	0.0956	0.1382	0.0389	0	0	0	0	0	0	0	0	0.932821	0.310863	0.414842	0	0	0	0	0	0	0	0	0	0.349849
s__CCD24_unclassified	1.28	0.407	0.6323	no	up	0.0554	0.0741	0.0305	0	0	0	0	0	0	0	0	0.016014	0.330414	0.542486	0	0	0	0	0	0	0	0	0	0.274591
s__uncultured_Rhodoplanes_sp.	2.03	0.407	0.6323	no	up	0.0856	0.1265	0.031	0	0	0	0	0	0	0	0	0.698615	0.578713	0.241105	0	0	0	0	0	0	0	0	0	0.278659
s__uncultured_Solirubrobacter_sp.	1.78	0.407	0.6323	no	up	0.0335	0.0481	0.014	0	0	0	0	0	0	0	0	0.036032	0.269805	0.271243	0	0	0	0	0	0	0	0	0	0.126109
s__HSB_OF53-F07_unclassified	4.73	0.407	0.6323	no	up	0.0703	0.1197	0.0045	0	0	0	0	0	0	0	0	1.19305	0.228748	0.014183	0	0	0	0	0	0	0	0	0	0.04068
s__Methyloligellaceae_unclassified	0.85	0.407	0.6323	no	up	0.0339	0.0419	0.0233	0	0	0	0	0	0	0	0	0.042037	0.232658	0.228695	0	0	0	0	0	0	0	0	0	0.209503
s__Acidimicrobiia_unclassified	2.73	0.407	0.6323	no	up	0.0561	0.0882	0.0133	0	0	0	0	0	0	0	0	0.856754	0.132948	0.06914	0	0	0	0	0	0	0	0	0	0.120007
s__Steroidobacteraceae_unclassified	2.43	0.407	0.6323	no	up	0.0277	0.0426	0.0079	0	0	0	0	0	0	0	0	0.004004	0.154454	0.352793	0	0	0	0	0	0	0	0	0	0.07119
s__Geodermatophilus_unclassified	1.73	0.407	0.6323	no	up	0.032	0.0457	0.0138	0	0	0	0	0	0	0	0	0.060053	0.306952	0.180829	0	0	0	0	0	0	0	0	0	0.124075
s__Myxococcales_unclassified	1.75	0.407	0.6323	no	up	0.027	0.0387	0.0115	0	0	0	0	0	0	0	0	0.08007	0.201376	0.182601	0	0	0	0	0	0	0	0	0	0.103734
s__AKYG1722_unclassified	0.68	0.407	0.6323	no	up	0.0116	0.0138	0.0086	0	0	0	0	0	0	0	0	0.004004	0.08016	0.08155	0	0	0	0	0	0	0	0	0	0.077292
s__Candidatus_Koribacter_unclassified	1.43	0.407	0.6323	no	up	0.0298	0.0407	0.0151	0	0	0	0	0	0	0	0	0.27224	0.189646	0.026592	0	0	0	0	0	0	0	0	0	0.136279
s__Delftia_unclassified	3.72	0.407	0.6323	no	up	0.0111	0.0184	0.0014	0	0	0.174061	0.006263	0	0	0	0.040856	0	0	0	0	0	0	0	0	0	0	0.012463	0	0
s__P3OB-42_unclassified	1.19	0.407	0.6323	no	up	0.0114	0.0151	0.0066	0	0	0	0	0	0	0	0	0.016014	0.08016	0.085096	0	0	0	0	0	0	0	0	0	0.058986
s__Streptomyces_unclassified	0.99	0.407	0.6323	no	up	0.0109	0.0139	0.007	0	0	0	0	0	0	0	0	0.004004	0.070384	0.092187	0	0	0	0	0	0	0	0	0	0.063054
s__Pedosphaera_unclassified	2.21	0.407	0.6323	no	up	0.0145	0.0218	0.0047	0	0	0	0	0	0	0	0	0.178157	0.052788	0.030138	0	0	0	0	0	0	0	0	0	0.042714
s__Acidobacteriaceae_unclassified	2.58	0.407	0.6323	no	up	0.0138	0.0215	0.0036	0	0	0	0	0	0	0	0	0.162143	0.09189	0.003546	0	0	0	0	0	0	0	0	0	0.032544
s__Bacillus_sp._(in:_Bacteria)	3.05	0.407	0.6323	no	up	0.0108	0.0174	0.0021	0	0	0	0	0	0	0	0.107004	0.090079	0.011731	0	0	0	0	0	0	0	0	0.018694	0	0
s__Parcubacteria_unclassified	1.6	0.407	0.6323	no	up	0.0054	0.0076	0.0025	0	0	0	0	0	0	0	0	0.014012	0.027372	0.049639	0	0	0	0	0	0	0	0	0	0.022374
s__Chthonomonas_unclassified	1.84	0.407	0.6323	no	up	0.0072	0.0104	0.0029	0	0	0	0	0	0	0	0	0.006005	0.089935	0.028365	0	0	0	0	0	0	0	0	0	0.026442
s__FCPU426_unclassified	1.8	0.407	0.6323	no	up	0.0055	0.008	0.0023	0	0	0	0	0	0	0	0	0.036032	0.052788	0.007091	0	0	0	0	0	0	0	0	0	0.02034
s__Clostridium_sensu_stricto_12_unclassified	3.62	0.407	0.6323	no	up	0.0052	0.0086	0.0007	0	0	0	0	0	0	0	0	0.084074	0.013686	0.005318	0	0	0	0	0	0	0	0	0.00592	0
s__Atopobiaceae_unclassified	-2.55	0.4081	0.6335	no	down	0.0246	0.008	0.0468	0	0.037626	0.011508	0.01096	0.0223	0.007581	0	0	0	0	0	0.00595	0.006823	0.017688	0.069543	0	0.05653	0.270776	0	0	0
s__Ruminococcaceae_NK4A214_group_unclassified	-1.6	0.4084	0.6335	no	down	0.5198	0.2774	0.8429	0.023287	0.118665	0.051787	0.042274	0.288308	1.89211	0.040358	0.027237	0	0	0	0.844886	0.090399	2.26055	2.222	0	1.19656	1.77342	0.043619	0	0
s__Alistipes_sp.	1.54	0.4156	0.6442	no	up	0.0804	0.1119	0.0384	0	0.416775	0.302089	0.241119	0.203887	0.034871	0.020179	0	0	0	0	0.12346	0.085282	0.03007	0	0.124975	0.088564	0.016715	0	0	0
s__uncultured_Dehalobacterium_sp.	-1.14	0.4161	0.6445	no	down	0.0066	0.0044	0.0097	0	0.008683	0.037401	0	0.003186	0	0	0	0	0	0	0.002975	0.008528	0.017688	0.047493	0	0	0.013372	0	0	0
s__Lysobacter_sp.	-2.24	0.4227	0.6543	no	down	0.0166	0.0064	0.0302	0	0	0	0	0	0	0	0.025292	0	0.037147	0.014183	0	0	0	0	0	0	0	0.052966	0.170209	0.048816
s__Sutterella_unclassified	0.36	0.431	0.6667	no	up	0.0162	0.0179	0.0139	0.002911	0.037626	0.074803	0.023486	0	0.036387	0	0	0	0	0	0.040162	0.092105	0.015919	0.016962	0	0	0	0	0	0
s__Bacteroides_sp._QQW-2006	1.5	0.4427	0.675	no	up	0.1418	0.1963	0.0693	0	0.694625	0.546637	0.457186	0.582988	0	0	0.035019	0	0	0	0.038674	0.538982	0.012382	0	0	0.032034	0.040115	0	0	0
s__Parasutterella_unclassified	1.26	0.4428	0.675	no	up	0.2789	0.3718	0.1551	0	0.672918	0.555268	0.46658	0.286716	0.219837	1.81978	0	0	0	0	0.440293	0.46564	0.068984	0.17301	0.115919	0.269461	0.302534	0	0	0
s__Enhydrobacter_unclassified	-0.97	0.4468	0.675	no	down	0.6434	0.4556	0.8938	0	0	0	0	0	0	0.020179	5.44747	0	0	0	0	0	0	0	0	0.003769	0	3.80733	4.23302	0
s__Lawsonella_unclassified	2.37	0.4468	0.675	no	up	0.2848	0.4353	0.0842	0.010188	0	0	0	0	0	0	5.21401	0	0	0	0	0.003411	0	0	0	0	0	0.163572	0.590551	0
s__uncultured_Amaricoccus_sp.	-2.94	0.4468	0.675	no	down	0.1754	0.0454	0.3487	0	0	0	0	0	0	0	0.521401	0	0	0.023047	0	0.003411	0	0	0	0	0	0.006231	3.12888	0
s__Herpetosiphon_unclassified	-0.43	0.4468	0.675	no	down	0.0146	0.0127	0.0171	0	0	0	0	0	0	0	0	0	0.031282	0.120552	0	0	0	0	0	0	0.008357	0	0.0074	0.138313
s__Bacteroides_sp._TP-5	1.51	0.4481	0.675	no	up	0.107	0.1482	0.0521	0	0	0	0	0	1.7784	0	0	0	0	0	0	0	0.187494	0.281566	0	0	0	0	0	0
s__Quinella_unclassified	3.17	0.4481	0.675	no	up	0.044	0.071	0.0079	0	0	0	0	0	0.852057	0	0	0	0	0	0	0	0.035376	0.03562	0	0	0	0	0	0
s__Anaerococcus_unclassified	-0.26	0.4481	0.675	no	down	0.0815	0.0752	0.0898	0	0	0	0	0	0	0	0.902724	0	0	0	0	0	0	0	0	0	0	0.127742	0.680836	0
s__Lactobacillus_crispatus	-0.33	0.4481	0.675	no	down	0.084	0.0757	0.0951	0	0	0	0	0	0	0	0.90856	0	0	0	0	0	0	0	0	0	0	0.249252	0.606832	0
s__Finegoldia_unclassified	-0.64	0.4481	0.675	no	down	0.0417	0.0336	0.0524	0	0	0	0	0	0	0	0.402724	0	0	0	0	0	0	0	0	0	0	0.204075	0.267894	0
s__Qipengyuania_unclassified	-0.85	0.4481	0.675	no	down	0.0311	0.0232	0.0417	0	0	0	0	0	0	0	0.27821	0	0	0	0	0	0	0	0	0	0	0.252368	0.122846	0
s__Aggregatibacter_segnis	-0.32	0.4481	0.675	no	down	0.014	0.0126	0.0157	0	0	0	0	0	0	0	0.151751	0	0	0	0	0	0	0	0	0	0	0.132415	0.00888	0
s__Brachybacterium_sp._NJ-74	-0.09	0.4481	0.675	no	down	0.0137	0.0133	0.0142	0	0	0	0	0	0	0	0.159533	0	0	0	0	0	0	0	0	0	0	0.102817	0.025161	0
s__Acinetobacter_sp._India-BSP-7	2.88	0.4481	0.675	no	up	0.0269	0.0428	0.0058	0	0	0	0	0	0	0	0.513619	0	0	0	0	0	0	0	0	0	0	0.037388	0.014801	0
s__Dialister_unclassified	0.17	0.4481	0.675	no	up	0.0216	0.0227	0.0202	0	0	0	0	0	0	0	0.272374	0	0	0	0	0	0	0	0	0	0	0.04985	0.131727	0
s__Parabacteroides_merdae	-0.52	0.4481	0.675	no	down	0.0044	0.0037	0.0053	0	0	0	0	0	0.043967	0	0	0	0	0	0	0	0.008844	0.039012	0	0	0	0	0	0
s__Harryflintia_acetispora	-0.76	0.4481	0.675	no	down	0.0043	0.0033	0.0056	0	0	0	0	0.039822	0	0	0	0	0	0	0	0.022173	0	0	0	0.028265	0	0	0	0
s__Hyphomicrobium_unclassified	0.63	0.4481	0.675	no	up	0.0076	0.009	0.0058	0	0	0	0	0	0	0	0	0	0	0.108143	0	0	0	0	0	0	0.003343	0	0	0.048816
s__Cutibacterium_granulosum	-0.69	0.4481	0.675	no	down	0.0033	0.0026	0.0042	0	0	0	0	0	0	0	0.031128	0	0	0	0	0	0	0	0	0	0	0.020252	0.017761	0
s__Rothia_mucilaginosa	-0.16	0.4481	0.675	no	down	0.0073	0.007	0.0078	0	0	0	0	0	0	0	0.083658	0	0	0	0	0	0	0	0	0	0	0.034272	0.035522	0
s__Pseudomonas_nitroreducens	-0.24	0.4481	0.675	no	down	0.0124	0.0115	0.0136	0	0	0	0	0	0	0	0.138132	0	0	0	0	0	0	0	0	0	0	0.020252	0.102125	0
s__Fodinicola_unclassified	0.07	0.4481	0.675	no	up	0.0062	0.0064	0.0061	0	0	0	0	0	0	0	0	0	0	0.076232	0	0	0	0	0	0	0	0	0.028121	0.026442
s__Barnesiellaceae_unclassified	0.54	0.4481	0.675	no	up	0.0039	0.0045	0.0031	0	0	0	0	0	0.05458	0	0	0	0	0	0	0	0.014151	0.013569	0	0	0	0	0	0
s__Bacillus_sp._KC5(2011)	-0.85	0.4481	0.675	no	down	0.0067	0.005	0.009	0	0	0	0	0	0	0	0	0.060053	0	0	0	0	0	0	0	0	0	0.054524	0.026641	0
s__uncultured_Granulicatella_sp.	-0.3	0.4481	0.675	no	down	0.0091	0.0083	0.0102	0	0	0	0	0	0	0	0.099222	0	0	0	0	0	0	0	0	0	0	0.026483	0.065123	0
s__Eggerthellaceae_unclassified	0.41	0.4481	0.675	no	up	0.0048	0.0053	0.004	0	0	0	0	0	0.063677	0	0	0	0	0	0	0	0.012382	0.023747	0	0	0	0	0	0
s__Brevundimonas_unclassified	1.62	0.4481	0.675	no	up	0.0063	0.0089	0.0029	0	0	0	0	0	0	0	0.107004	0	0	0	0	0	0	0	0	0	0	0.015578	0.010361	0
s__Alistipes_senegalensis	0.45	0.4481	0.675	no	up	0.0046	0.0052	0.0038	0	0	0	0	0	0.062161	0	0	0	0	0	0	0	0.010613	0.023747	0	0	0	0	0	0
s__Ardenticatenales_unclassified	1.64	0.4481	0.675	no	up	0.0038	0.0053	0.0017	0	0	0	0	0	0	0	0	0	0	0.063822	0	0	0	0	0	0	0.003343	0	0	0.012204
s__Barnesiella_intestinihominis	-0.57	0.4481	0.675	no	down	0.0042	0.0035	0.0052	0	0	0	0	0	0.042451	0	0	0	0	0	0	0	0.019457	0.027139	0	0	0	0	0	0
s__Caulobacter_sp._MG34	0.16	0.4481	0.675	no	up	0.0028	0.0029	0.0026	0	0	0	0.034446	0	0	0	0	0	0	0	0	0.015351	0	0	0	0	0	0	0	0.008136
s__Brevundimonas_sp._mixed_culture_JK-Clone-05	-0.32	0.4481	0.675	no	down	0.0018	0.0016	0.002	0	0	0	0	0	0	0	0.019455	0	0	0	0	0	0	0	0	0	0	0.007789	0	0.01017
s__Cellulomonas_sp._8_25	-0.11	0.4481	0.675	no	down	0.0038	0.0037	0.004	0	0	0	0	0	0	0	0	0	0	0.044321	0	0	0	0	0	0	0	0	0.00592	0.03051
s__Mucilaginibacter_unclassified	1.24	0.4481	0.675	no	up	0.0039	0.0052	0.0022	0	0	0	0	0	0	0	0	0.062055	0	0	0	0	0	0	0	0	0	0.004673	0.014801	0
s__Beijerinckiaceae_unclassified	0.58	0.4481	0.675	no	up	0.0013	0.0015	0.001	0	0	0	0	0	0	0	0.01751	0	0	0	0	0	0	0	0	0	0	0.003116	0	0.006102
s__Clostridia_unclassified	0.58	0.4481	0.675	no	up	0.0013	0.0015	0.001	0	0	0	0	0	0	0	0	0.018016	0	0	0	0	0	0	0	0.005653	0.003343	0	0	0
s__Enterococcus_faecalis	2.22	0.452	0.6799	no	up	0.098	0.1478	0.0317	1.6941	0.014471	0	0	0.023893	0.016677	0.003669	0	0	0	0	0.020825	0.015351	0	0	0	0.052761	0.031758	0.15734	0.028121	0
s__Blautia_unclassified	-2.07	0.452	0.6799	no	down	0.0448	0.0189	0.0794	0	0.03039	0.04891	0.025051	0.0223	0.07429	0	0	0	0	0	0.025287	0.013645	0.047758	0.498677	0	0.077258	0.076887	0	0	0
s__Lachnospiraceae_FCS020_group_unclassified	-0.91	0.4657	0.6862	no	down	0.0166	0.0121	0.0227	0	0.002894	0.06761	0.020354	0.007964	0	0	0	0	0	0	0.046112	0.010234	0.035376	0.020354	0.121353	0	0.016715	0	0	0
s__Elsterales_unclassified	1.25	0.4681	0.6862	no	up	0.3299	0.4387	0.1849	0	0	0	0	0	0	0	0	3.25286	1.19457	0.817274	0	0	0	0	0	0	0	0	0	1.66382
s__Subgroup_2_unclassified	2.21	0.4681	0.6862	no	up	0.1989	0.2995	0.0646	0	0	0	0	0	0	0	0	3.37097	0.207242	0.015955	0	0	0	0	0	0	0	0	0	0.581726
s__Candidatus_Solibacter_unclassified	0.88	0.4681	0.6862	no	up	0.1297	0.1614	0.0875	0	0	0	0	0	0	0	0	0.740652	0.946274	0.249969	0	0	0	0	0	0	0	0	0	0.787161
s__ADurb.Bin063-1_unclassified	0.81	0.4681	0.6862	no	up	0.1006	0.1233	0.0703	0	0	0	0	0	0	0	0	0.25022	0.563072	0.666584	0	0	0	0	0	0	0	0	0	0.632577
s__KF-JG30-C25_unclassified	2.82	0.4681	0.6862	no	up	0.1203	0.1903	0.0269	0	0	0	0	0	0	0	0	2.05981	0.097756	0.125871	0	0	0	0	0	0	0	0	0	0.242047
s__Marmoricola_unclassified	0.71	0.4681	0.6862	no	up	0.0606	0.0727	0.0445	0	0	0	0	0	0	0	0	0.058051	0.367561	0.446753	0	0	0	0	0	0	0	0	0	0.4007
s__JG30-KF-CM66_unclassified	0.71	0.4681	0.6862	no	up	0.0605	0.0726	0.0443	0	0	0	0	0	0	0	0	0.276243	0.185736	0.409524	0	0	0	0	0	0	0	0	0	0.398666
s__Gardnerella_vaginalis	0.78	0.4681	0.6862	no	up	0.0141	0.0172	0.01	0.007277	0	0	0	0.007964	0	0	0.190661	0	0	0	0	0	0	0	0	0	0	0.090354	0	0
s__Acetobacteraceae_unclassified	0.45	0.4681	0.6862	no	up	0.0602	0.068	0.0499	0	0	0	0	0	0	0	0	0.512451	0.265895	0.037229	0	0	0	0	0	0	0	0	0	0.449516
s__S085_unclassified	0.62	0.4681	0.6862	no	up	0.0307	0.0362	0.0235	0	0	0	0	0	0	0	0	0.030026	0.129037	0.274789	0	0	0	0	0	0	0	0	0	0.211537
s__Terrabacter_sp._UR_2-11	0.92	0.4681	0.6862	no	up	0.0484	0.0606	0.0321	0	0	0	0	0	0	0	0	0.010009	0.469227	0.248196	0	0	0	0	0	0	0	0	0	0.288829
s__Microtrichales_unclassified	0.37	0.4681	0.6862	no	up	0.0187	0.0207	0.016	0	0	0	0	0	0	0	0	0.004004	0.09189	0.152463	0	0	0	0	0	0	0	0	0	0.144415
s__Micropepsaceae_unclassified	0.47	0.4681	0.6862	no	up	0.0486	0.0553	0.0398	0	0	0	0	0	0	0	0	0.450396	0.193556	0.019501	0	0	0	0	0	0	0	0	0	0.357986
s__Streptomyces_sp._06-1	0.81	0.4681	0.6862	no	up	0.0288	0.0353	0.0201	0	0	0	0	0	0	0	0	0.218192	0.134903	0.070913	0	0	0	0	0	0	0	0	0	0.181027
s__Bauldia_unclassified	0.53	0.4681	0.6862	no	up	0.0241	0.0277	0.0192	0	0	0	0	0	0	0	0	0.030026	0.123172	0.179056	0	0	0	0	0	0	0	0	0	0.172891
s__Anaeromyxobacter_unclassified	1.96	0.4681	0.6862	no	up	0.0313	0.0459	0.0118	0	0	0	0	0	0	0	0	0.066058	0.385157	0.099278	0	0	0	0	0	0	0	0	0	0.105768
s__Sporichthyaceae_unclassified	0.66	0.4681	0.6862	no	up	0.0141	0.0167	0.0106	0	0	0	0	0	0	0	0	0.020018	0.132948	0.047866	0	0	0	0	0	0	0	0	0	0.095598
s__Jatrophihabitans_unclassified	0.76	0.4681	0.6862	no	up	0.0275	0.0334	0.0197	0	0	0	0	0	0	0	0	0.264233	0.111441	0.02482	0	0	0	0	0	0	0	0	0	0.176959
s__Opitutus_unclassified	0.97	0.4681	0.6862	no	up	0.0196	0.0249	0.0127	0	0	0	0	0	0	0	0	0.010009	0.109486	0.179056	0	0	0	0	0	0	0	0	0	0.113904
s__uncultured_Barnesiella_sp.	-0.23	0.4681	0.6862	no	down	0.0195	0.0181	0.0213	0	0	0.004316	0.012526	0	0	0.199956	0	0	0	0	0	0	0	0	0.191991	0	0	0	0	0
s__Ilumatobacter_unclassified	1.29	0.4681	0.6862	no	up	0.014	0.0188	0.0077	0	0	0	0	0	0	0	0.015564	0	0.062564	0.147145	0	0	0	0	0	0	0	0	0	0.069156
s__Bacillus_selenatarsenatis	1.72	0.4681	0.6862	no	up	0.0194	0.0277	0.0084	0	0	0	0	0	0	0	0	0.274241	0.029327	0.028365	0	0	0	0	0	0	0	0	0	0.075258
s__Bradyrhizobium_unclassified	1.69	0.4681	0.6862	no	up	0.0205	0.029	0.009	0	0	0	0	0	0	0	0	0.208183	0.078204	0.062049	0	0	0	0	0	0	0	0	0	0.08136
s__uncultured_Bacillus_sp.	1.17	0.4681	0.6862	no	up	0.017	0.0223	0.0099	0	0	0	0	0	0	0	0	0.17015	0.060608	0.037229	0	0	0	0	0	0	0	0	0	0.089496
s__Subgroup_13_unclassified	0.89	0.4681	0.6862	no	up	0.0259	0.0323	0.0174	0	0	0	0	0	0	0	0	0.288254	0.076249	0.023047	0	0	0	0	0	0	0	0	0	0.156619
s__Fimbriimonadaceae_unclassified	2.64	0.4681	0.6862	no	up	0.01	0.0156	0.0025	0	0	0	0	0	0	0	0	0.010009	0.021506	0.156009	0	0	0	0	0	0	0	0	0	0.022374
s__Subgroup_15_unclassified	0.72	0.4681	0.6862	no	up	0.0074	0.0089	0.0054	0	0	0	0	0	0	0	0	0.004004	0.019551	0.083323	0	0	0	0	0	0	0	0	0	0.048816
s__MBNT15_unclassified	0.91	0.4681	0.6862	no	up	0.0051	0.0064	0.0034	0	0	0	0	0	0	0	0	0.004004	0.015641	0.056731	0	0	0	0	0	0	0	0	0	0.03051
s__OPB56_unclassified	1.12	0.4681	0.6862	no	up	0.0049	0.0063	0.0029	0	0	0	0	0	0	0	0	0.010009	0.021506	0.044321	0	0	0	0	0	0	0	0	0	0.026442
s__0319-6G20_unclassified	1.42	0.4681	0.6862	no	up	0.007	0.0096	0.0036	0	0	0	0	0	0	0	0	0.074065	0.023461	0.017728	0	0	0	0	0	0	0	0	0	0.032544
s__JCM_18997_unclassified	0.7	0.4681	0.6862	no	up	0.0039	0.0047	0.0029	0	0	0	0	0	0	0	0	0.008007	0.021506	0.026592	0	0	0	0	0	0	0	0	0	0.026442
s__Diplorickettsiaceae_unclassified	1.02	0.4681	0.6862	no	up	0.0057	0.0073	0.0036	0	0	0	0	0	0	0	0	0.062055	0.00391	0.021274	0	0	0	0	0	0	0	0	0	0.032544
s__Gemmatimonas_sp._URHD0086	0.76	0.4681	0.6862	no	up	0.0063	0.0076	0.0045	0	0	0	0	0	0	0	0	0.018016	0.062564	0.010637	0	0	0	0	0	0	0	0	0	0.04068
s__Lineage_IIb_unclassified	1.05	0.4681	0.6862	no	up	0.0023	0.0029	0.0014	0	0	0	0	0	0	0	0	0.010009	0.005865	0.019501	0	0	0	0	0	0	0	0	0	0.012204
s__Inquilinus_unclassified	1.98	0.4681	0.6862	no	up	0.0048	0.0071	0.0018	0	0	0	0	0	0	0	0	0.074065	0.005865	0.005318	0	0	0	0	0	0	0	0	0	0.016272
s__Rhizobacter_unclassified	1.22	0.4681	0.6862	no	up	0.0016	0.0021	0.0009	0	0.004341	0	0	0	0	0	0	0	0.015641	0.005318	0	0	0	0	0	0	0.008357	0	0	0
s__Prevotellaceae_UCG-001_unclassified	-1.37	0.4691	0.6872	no	down	0.1157	0.0688	0.1781	0	0.177998	0.076241	0.20041	0.148136	0.006064	0.022014	0	0	0	0	0.194859	0.151802	0.300699	0.033924	1.04146	0.01319	0.043458	0.018694	0	0
s__Candidatus_Saccharimonas_unclassified	1.85	0.4717	0.6906	no	up	0.0343	0.0497	0.0138	0	0	0	0	0	0.115225	0.476959	0.003891	0	0	0	0	0	0.014151	0.07972	0	0	0	0.023367	0.0074	0
s__Pir4_lineage_unclassified	2.12	0.476	0.6954	no	up	0.0105	0.0156	0.0036	0	0	0	0	0	0	0	0.009728	0.010009	0.031282	0.136508	0	0	0	0	0	0	0	0.007789	0	0.024408
s__Coriobacteriales_unclassified	-1.89	0.476	0.6954	no	down	0.0043	0.002	0.0074	0	0	0	0.004697	0	0.013645	0	0	0	0	0	0.00595	0	0.022995	0.037316	0	0	0.006686	0	0	0
s__SM2D12_unclassified	1.53	0.476	0.6954	no	up	0.0071	0.0098	0.0034	0	0	0	0	0	0	0	0.005837	0.062055	0.035192	0.014183	0	0	0	0	0	0	0	0	0.00444	0.026442
s__Clostridium_sensu_stricto_1_unclassified	-3.01	0.4771	0.6965	no	down	0.3543	0.0883	0.7089	0.002911	0.130242	0.043156	0.06576	0.036636	0.169805	0.022014	0.003891	0.100088	0.146633	0.237559	0.101148	0.29337	0	0.02205	0.003622	4.81637	1.22852	0	0.00592	0.01017
s__Helicobacter_unclassified	-1.33	0.4785	0.6981	no	down	0.2444	0.148	0.3729	0	0	0	0.017223	0	1.49792	0.199956	0.060311	0	0	0	0	0.008528	0.380295	2.95814	0	0	0	0.006231	0.00296	0
s__Flavonifractor_sp.	-0.48	0.4897	0.714	no	down	0.0379	0.0324	0.0452	0	0.07091	0.109327	0.068891	0.116279	0	0	0	0	0	0	0.0238	0.083576	0.056602	0	0.077883	0.069721	0.118674	0	0	0
s__Alistipes_indistinctus	2.28	0.5032	0.7331	no	up	0.0327	0.0497	0.0102	0	0.164974	0.153921	0.090811	0.087608	0.098548	0	0	0	0	0	0	0.030702	0	0.008481	0	0.018843	0.033429	0	0	0
s__Solirubrobacter_unclassified	0.2	0.5056	0.7341	no	up	0.0668	0.0707	0.0616	0	0	0	0	0	0	0	0	0	0.504419	0.343929	0	0	0	0	0	0	0.033429	0	0.020721	0.500366
s__Lachnospiraceae_UCG-001_unclassified	1.56	0.5056	0.7341	no	up	0.0955	0.1333	0.0451	0	0.031837	0	0	0	0	0	0	0	0	0	1.5678	0.028996	0	0	0.362247	0	0.015043	0	0	0
s__Polycyclovorans_unclassified	1.36	0.5056	0.7341	no	up	0.0188	0.0255	0.0099	0	0	0	0	0	0	0	0	0	0.025416	0.280107	0	0	0	0	0.003622	0	0.008357	0	0	0.077292
s__Cyanobacteria_unclassified	0.61	0.5056	0.7341	no	up	0.0057	0.0067	0.0044	0	0	0	0	0	0	0	0	0	0.068429	0.01241	0	0.003411	0	0	0	0	0.010029	0	0	0.026442
s__uncultured_Flavonifractor_sp.	-0.08	0.5056	0.7341	no	down	0.0018	0.0018	0.0019	0	0	0	0	0.007964	0	0	0	0	0	0	0.013387	0.003411	0.010613	0.003392	0	0	0	0	0	0
s__Mucispirillum_schaedleri	-1.13	0.5153	0.7477	no	down	0.0253	0.0167	0.0366	0	0	0	0.150308	0	0.021226	0.022014	0	0	0	0	0.007437	0	0.051296	0.210326	0.063393	0	0	0.004673	0	0
s__Ruminococcus_1_unclassified	-0.44	0.5176	0.7505	no	down	1.5336	1.3286	1.807	0	0.253249	0.542321	1.54222	8.20006	1.93153	0.300851	0.011673	0	0	0	3.16088	0.989272	2.91147	8.41475	1.88187	1.26439	0.7906	0.010905	0	0
s__uncultured_Sphingomonas_sp.	-0.01	0.5254	0.7549	no	down	0.1186	0.1184	0.1189	0	0	0	0	0	0	0	0	0.094083	0.961914	0.365203	0	0	0	0	0	0	0.0117	0.01402	0.111006	0.93361
s__RB41_unclassified	0.76	0.5254	0.7549	no	up	0.0842	0.102	0.0604	0	0	0	0	0	0	0	0	0.006005	0.414483	0.803092	0	0	0	0	0	0	0.008357	0.004673	0.00592	0.524774
s__Lactobacillus_reuteri	1.19	0.5254	0.7549	no	up	0.0738	0.0972	0.0425	0	0.098405	0	0.145611	0.071679	0	0.792486	0	0	0	0	0.058012	0	0	0	0.193802	0	0.188875	0	0	0
s__Ruminococcus_2_unclassified	1.81	0.5254	0.7549	no	up	0.0146	0.0211	0.006	0.002911	0.005789	0.002877	0.006263	0	0	0.234811	0	0	0	0	0	0	0	0.006785	0.047092	0	0	0	0	0
s__Clostridium_sp._Clone-17	0.93	0.5287	0.7549	no	up	0.0586	0.0735	0.0386	0	0.387832	0.195638	0.153439	0.049379	0.033355	0	0	0	0	0	0.062474	0.068226	0	0	0.22097	0	0.058501	0	0	0
s__vadinBE97_unclassified	0.93	0.5329	0.7549	no	up	0.0067	0.0084	0.0044	0	0.031837	0.008631	0	0	0.053064	0	0	0	0	0	0.007437	0.035818	0.003538	0	0	0	0	0	0	0
s__Latescibacteria_unclassified	0.53	0.534	0.7549	no	up	0.1447	0.1668	0.1153	0	0	0	0	0	0	0	0	0.012011	1.03621	0.953782	0	0	0	0	0	0	0	0	0	1.03734
s__bacteriap25_unclassified	0.6	0.534	0.7549	no	up	0.0809	0.0948	0.0624	0	0	0	0	0	0	0	0	0.040035	0.547431	0.549577	0	0	0	0	0	0	0	0	0	0.561386
s__Ellin6067_unclassified	0.48	0.534	0.7549	no	up	0.1065	0.1211	0.087	0	0	0	0	0	0	0	0	0.042037	0.721436	0.689631	0	0	0	0	0	0	0	0	0	0.783093
s__Hyphomicrobiaceae_unclassified	0.27	0.534	0.7549	no	up	0.1148	0.124	0.1026	0	0	0	0	0	0	0	0	0.330291	0.660827	0.496392	0	0	0	0	0	0	0	0	0	0.92344
s__Schlegelella_unclassified	-3.65	0.534	0.7549	no	down	0.0434	0.0073	0.0914	0.013099	0	0	0	0.004779	0	0	0.070039	0	0	0	0	0	0	0	0	0	0	0.822532	0	0
s__Subgroup_5_unclassified	0.49	0.534	0.7549	no	up	0.0566	0.0646	0.0459	0	0	0	0	0	0	0	0	0.066058	0.303042	0.405978	0	0	0	0	0	0	0	0	0	0.412904
s__Micromonosporaceae_unclassified	-0.44	0.534	0.7549	no	down	0.0582	0.0505	0.0685	0	0	0	0	0	0	0	0	0.016014	0.396887	0.193238	0	0	0	0	0	0	0	0	0	0.616305
s__Rubrobacteria_unclassified	0.3	0.534	0.7549	no	up	0.0586	0.0637	0.0518	0	0	0	0	0	0	0	0	0.21619	0.35974	0.18792	0	0	0	0	0	0	0	0	0	0.465788
s__Ktedonobacteraceae_unclassified	0.01	0.534	0.7549	no	up	0.0637	0.0638	0.0635	0	0	0	0	0	0	0	0	0.490432	0.254164	0.021274	0	0	0	0	0	0	0	0	0	0.571556
s__Streptococcus_constellatus	-1.79	0.534	0.7549	no	down	0.0267	0.013	0.045	0.024742	0	0	0	0.015929	0	0	0.114786	0	0	0	0	0	0	0	0	0	0	0.405035	0	0
s__Streptomyces_sp.	-2.84	0.534	0.7549	no	down	0.0576	0.0158	0.1135	0	0	0	0	0	0	0	0	0.138122	0.015641	0.035457	0	0	0	0	0	0	0	0	0	1.02107
s__Candidatus_Udaeobacter_unclassified	0.14	0.534	0.7549	no	up	0.0498	0.0518	0.047	0	0	0	0	0	0	0	0	0.020018	0.293267	0.308472	0	0	0	0	0	0	0	0	0	0.423074
s__Pseudolabrys_unclassified	0.07	0.534	0.7549	no	up	0.0438	0.0447	0.0427	0	0	0	0	0	0	0	0	0.08007	0.252209	0.203875	0	0	0	0	0	0	0	0	0	0.384428
s__KF-JG30-B3_unclassified	0.44	0.534	0.7549	no	up	0.0338	0.0381	0.028	0	0	0	0	0	0	0	0	0.064056	0.224838	0.168419	0	0	0	0	0	0	0	0	0	0.252217
s__OLB14_unclassified	0.29	0.534	0.7549	no	up	0.024	0.026	0.0212	0	0	0	0	0	0	0	0	0.042037	0.158364	0.111688	0	0	0	0	0	0	0	0	0	0.191197
s__Azospirillales_unclassified	-0.36	0.534	0.7549	no	down	0.0227	0.0202	0.026	0	0	0	0	0	0	0	0	0.006005	0.068429	0.168419	0	0	0	0	0	0	0	0	0	0.233911
s__Mesorhizobium_unclassified	0.48	0.534	0.7549	no	up	0.0219	0.0249	0.0179	0	0	0	0	0	0	0	0	0.104092	0.125127	0.06914	0	0	0	0	0	0	0	0	0	0.160687
s__A21b_unclassified	-1.29	0.534	0.7549	no	down	0.0253	0.0156	0.0382	0	0	0	0	0	0	0	0	0.138122	0.037147	0.01241	0	0	0	0	0	0	0	0	0	0.343747
s__Intestinibacter_unclassified	-1.98	0.534	0.7549	no	down	0.005	0.0022	0.0087	0.005822	0	0	0	0.012743	0	0	0	0	0.00782	0	0	0	0	0	0	0	0	0.077891	0	0
s__Bradyrhizobiaceae_unclassified	-0.1	0.534	0.7549	no	down	0.0165	0.016	0.0172	0	0	0	0	0	0	0	0.025292	0	0.130992	0.035457	0	0	0	0	0	0	0	0	0	0.154585
s__Geodermatophilus_sp._Z2R53	0.17	0.534	0.7549	no	up	0.0092	0.0097	0.0086	0	0	0	0	0	0	0	0	0.016014	0.064519	0.035457	0	0	0	0	0	0	0	0	0	0.077292
s__KD3-10_unclassified	-0.82	0.534	0.7549	no	down	0.0083	0.0063	0.0111	0	0	0	0	0	0	0	0	0.004004	0.023461	0.047866	0	0	0	0	0	0	0	0	0	0.099666
s__Nonomuraea_sp.	0.58	0.534	0.7549	no	up	0.0096	0.0112	0.0075	0	0	0	0	0	0	0	0	0.004004	0.066474	0.063822	0	0	0	0	0	0	0	0	0	0.067122
s__Niastella_unclassified	-0.17	0.534	0.7549	no	down	0.0074	0.007	0.0079	0	0	0	0	0	0	0	0	0.014012	0.060608	0.008864	0	0	0	0	0	0	0	0	0	0.07119
s__Dactylosporangium_sp._119-1-09	-0.23	0.534	0.7549	no	down	0.0038	0.0035	0.0041	0	0	0	0	0	0	0	0	0.010009	0.025416	0.007091	0	0	0	0	0	0	0	0	0	0.036612
s__Armatimonadetes_unclassified	-0.22	0.534	0.7549	no	down	0.004	0.0037	0.0043	0	0	0	0	0	0	0	0	0.006005	0.013686	0.02482	0	0	0	0	0	0	0	0	0	0.038646
s__uncultured_Legionella_sp.	-0.27	0.534	0.7549	no	down	0.0026	0.0024	0.0029	0	0	0	0	0	0	0	0	0.012011	0.00391	0.01241	0	0	0	0	0	0	0	0	0	0.026442
s__Lineage_IIa_unclassified	0.8	0.534	0.7549	no	up	0.0032	0.004	0.0023	0	0	0	0	0	0	0	0	0.016014	0.017596	0.014183	0	0	0	0	0	0	0	0	0	0.02034
s__Hydrogenoanaerobacterium_sp._YN3	0.2	0.534	0.7549	no	up	0.0021	0.0023	0.002	0	0	0.012947	0.007829	0.006371	0	0	0	0	0	0	0	0	0.017688	0	0	0	0	0	0	0
s__Holosporaceae_unclassified	0.89	0.534	0.7549	no	up	0.003	0.0037	0.002	0	0	0	0	0	0	0	0	0.016014	0.015641	0.01241	0	0	0	0	0	0	0	0	0	0.018306
s__Obscuribacterales_unclassified	0.29	0.534	0.7549	no	up	0.001	0.0011	0.0009	0	0	0	0	0	0	0	0	0.004004	0.005865	0.003546	0	0	0	0	0	0	0	0	0	0.008136
s__Oscillibacter_unclassified	1.62	0.5344	0.7549	no	up	0.9646	1.3574	0.4409	0	0.82342	2.48	3.48056	1.94011	1.07341	0.031186	0	0	0	0	6.46011	0.249024	1.60785	0.770066	0.820489	0.21293	0.307548	0	0	0
s__Ruminococcaceae_UCG-004_unclassified	-2.32	0.5344	0.7549	no	down	0.2223	0.0819	0.4094	0	0.283639	0.281949	0.07672	0.046193	0.148579	0.040358	0	0	0	0	0.105611	0.059697	0.780048	0.145871	0.010867	0.267576	2.42027	0	0	0
s__Negativibacillus_massiliensis	-1.27	0.5547	0.783	no	down	0.0545	0.0339	0.082	0	0.014471	0	0	0.205479	0.025774	0.003669	0	0	0	0	0.157672	0.037524	0	0.030531	0	0.275114	0.394464	0	0	0
s__Lactobacillus_hilgardii	-0.15	0.5625	0.7935	no	down	0.1914	0.1829	0.2027	0	0.532546	0.053225	0.607493	0.200701	0	0.541165	0.01751	0	0	0	0.242458	0.150096	0.054833	0.159441	0.838601	0.341065	0.202246	0.077891	0	0
s__Iamia_unclassified	1.9	0.5683	0.7991	no	up	0.0246	0.0358	0.0096	0	0	0	0	0	0	0	0	0	0.162274	0.267697	0	0	0	0	0	0	0.010029	0	0.0074	0.069156
s__Microvirga_unclassified	1.45	0.5683	0.7991	no	up	0.0153	0.0211	0.0077	0	0	0	0	0	0	0	0	0	0.089935	0.1631	0	0	0	0	0	0	0.006686	0	0.0074	0.054918
s__WPS-2_unclassified	3.4	0.5683	0.7991	no	up	0.0329	0.0537	0.0051	0	0	0	0	0	0	0	0.05642	0.588518	0	0	0	0	0	0	0	0	0	0.007789	0.011841	0.026442
s__Pla4_lineage_unclassified	2.39	0.5683	0.7991	no	up	0.0141	0.0215	0.0041	0	0	0	0	0	0	0	0	0	0.052788	0.205648	0	0	0	0.003392	0	0	0.005014	0	0	0.028476
s__Altererythrobacter_unclassified	2.82	0.5683	0.7991	no	up	0.0098	0.0155	0.0022	0	0	0	0	0	0	0	0	0	0.019551	0.166646	0	0	0	0	0	0	0.005014	0	0.00296	0.012204
s__Bacteroides_barnesiae	1.29	0.5692	0.7993	no	up	0.1591	0.213	0.0873	0	0.587537	0.499166	0.554259	0.539981	0	0	0	0	0	0	0.374844	0.65326	0	0	0.072449	0	0.060172	0	0	0
s__uncultured_Anaerosporobacter_sp.	0.67	0.5692	0.7993	no	up	0.0166	0.0197	0.0124	0	0.031837	0.023016	0.126822	0.0446	0.010613	0	0	0	0	0	0	0.020468	0	0	0	0.009422	0.081901	0	0	0
s__Caproiciproducens_unclassified	-0.14	0.5814	0.8153	no	down	0.0169	0.0162	0.0179	0	0.036178	0.044594	0.059497	0.030264	0.006064	0	0	0	0	0	0.01785	0	0	0.044101	0	0.103639	0.013372	0	0	0
s__uncultured_Garciella_sp.	1.28	0.5814	0.8153	no	up	0.0073	0.0097	0.004	0	0.002894	0.047471	0.007829	0	0.004548	0.003669	0	0	0	0	0.050574	0.005117	0	0	0.01449	0	0	0	0	0.016272
s__SC-I-84_unclassified	0.5	0.593	0.83	no	up	0.2774	0.3172	0.2243	0	0	0	0	0	0	0	0.033074	0.67059	1.69117	1.41117	0	0	0	0	0	0	0.003343	0	0	2.0157
s__Gitt-GS-136_unclassified	0.32	0.593	0.83	no	up	0.0366	0.04	0.032	0	0	0	0	0	0	0	0.005837	0.016014	0.105576	0.352793	0	0	0	0	0	0	0.0117	0	0	0.276625
s__Anaerotruncus_unclassified	0.88	0.593	0.83	no	up	0.0019	0.0024	0.0013	0	0.011577	0	0.004697	0.006371	0	0	0	0	0	0	0.00595	0.005117	0	0	0	0	0.006686	0	0	0
s__Fusobacterium_unclassified	-3.32	0.6043	0.8426	no	down	0.0233	0.0048	0.0479	0	0	0	0	0.003186	0	0	0.054475	0	0	0	0	0	0	0	0	0	0	0.095027	0.335978	0
s__uncultured_Haemophilus_sp.	-3.38	0.6043	0.8426	no	down	0.0674	0.0134	0.1395	0	0	0	0	0.012743	0	0	0.14786	0	0	0	0	0	0	0	0	0	0	0.482926	0.772601	0
s__Streptococcus_unclassified	-2.2	0.6043	0.8426	no	down	0.0147	0.0058	0.0266	0.021831	0	0	0	0	0	0.047696	0	0	0	0	0	0	0	0	0	0	0	0.051408	0.18797	0
s__uncultured_Oxobacter_sp.	-1.22	0.6043	0.8426	no	down	0.0014	0.0009	0.0021	0	0	0	0	0	0.006064	0	0	0	0	0	0.004462	0.010234	0	0.008481	0	0	0	0	0	0
s__Tyzzerella_unclassified	-0.21	0.6044	0.8426	no	down	0.2324	0.2176	0.2521	0	0.444271	0.327982	0.248947	0.404587	0.300191	0	0	0	0	0	0.885048	0.363301	0.470505	0.325667	0.802376	0.04334	0.26409	0	0	0
s__Rothia_sp._13	-0.36	0.6044	0.8426	no	down	0.0294	0.0262	0.0337	0	0.047755	0.096381	0.046971	0.047786	0.040935	0	0	0	0	0	0.034212	0.023879	0.014151	0.067847	0.030791	0.050877	0.115331	0	0	0
s__Faecalibaculum_rodentium	1.14	0.6087	0.848	no	up	0.0226	0.0296	0.0134	0	0	0.011508	0.007829	0.015929	0.006064	0.313692	0	0	0	0	0	0.020468	0	0.011873	0	0.054646	0.033429	0	0	0
s__Ruminiclostridium_6_unclassified	-0.64	0.6123	0.8525	no	down	0.497	0.4005	0.6257	0	1.22572	1.78952	0.610625	0.793246	0.360836	0.003669	0	0	0	0.008864	0.013387	0.963687	2.39675	0.040708	2.03764	0.018843	0.173832	0	0	0
s__Ruminococcaceae_UCG-010_unclassified	-0.71	0.6148	0.8536	no	down	0.1658	0.1301	0.2135	0	0.140372	0.250302	0.170662	0.33928	0.368416	0.012841	0	0	0	0.003546	0.275183	0.122806	0.440435	0.819255	0.130409	0.175244	0.22899	0.004673	0	0
s__Clostridiales_unclassified	-0.95	0.6166	0.8536	no	down	0.8371	0.5993	1.1541	0	0.99563	0.978192	0.5433	0.455559	0.553382	0.056868	0.021401	0.010009	0	0	3.57738	0.450289	5.46387	1.3315	2.18254	0.162053	0.787257	0.009347	0	0
s__Actinomycetales_unclassified	4.79	0.6256	0.8536	no	up	4.5805	7.8046	0.2817	87.3976	0	0	0	0.0223	0	0	6.13813	0	0.021506	0.076232	0	0	0	0	0	0	0	1.69803	0.833284	0.004068
s__Roseomonas_unclassified	-1.18	0.6256	0.8536	no	down	0.1386	0.0897	0.2039	0	0	0	0	0	0	0	0.883268	0.006005	0.08407	0.102824	0	0	0.005306	0	0	0	0	0.649614	1.17222	0.008136
s__Holdemania_filiformis	-1.35	0.6256	0.8536	no	down	0.0288	0.0173	0.0442	0	0.043414	0	0.070457	0.084422	0.009097	0	0	0	0	0	0	0.047758	0	0.008481	0	0.052761	0.289162	0	0	0
s__Clostridiales_Family_XIV._Incertae_Sedis_unclassified	-2.23	0.6256	0.8536	no	down	0.0134	0.0052	0.0244	0	0.01013	0	0.015657	0.006371	0	0	0	0	0	0	0.02975	0.034113	0.176882	0.003392	0	0.005653	0	0	0	0
s__Lachnospiraceae_UCG-010_unclassified	1.44	0.6256	0.8536	no	up	0.0034	0.0046	0.0017	0	0.017366	0	0.014091	0.003186	0.003032	0	0	0	0	0	0.01785	0.005117	0.005306	0.005089	0	0	0	0	0	0
s__Parabacteroides_distasonis	0.92	0.6347	0.8536	no	up	0.1296	0.1624	0.0858	0	0.280744	0.631509	0.259907	0.377509	0.137967	0	0.066148	0	0	0	0.194859	0.385475	0	0.028835	0.02898	0.075374	0.205589	0.048293	0	0
s__Knoellia_subterranea	1.76	0.6406	0.8536	no	up	0.0906	0.1297	0.0384	0	0	0	0	0	0	0	0	0	0.834832	0.721542	0	0	0	0	0	0	0	0	0	0.345781
s__Pedomicrobium_unclassified	1.9	0.6406	0.8536	no	up	0.0573	0.0834	0.0224	0	0	0	0	0	0	0	0	0	0.244389	0.756998	0	0	0	0	0	0	0	0	0	0.201367
s__Subgroup_22_unclassified	1.41	0.6406	0.8536	no	up	0.0387	0.0528	0.0199	0	0	0	0	0	0	0	0	0	0.17987	0.453844	0	0	0	0	0	0	0	0	0	0.178993
s__Phaselicystis_unclassified	1.19	0.6406	0.8536	no	up	0.023	0.0303	0.0133	0	0	0	0	0	0	0	0	0	0.148588	0.214512	0	0	0	0	0	0	0	0	0	0.120007
s__IS-44_unclassified	1.46	0.6406	0.8536	no	up	0.028	0.0385	0.014	0	0	0	0	0	0	0	0	0	0.275671	0.186147	0	0	0	0	0	0	0	0	0	0.126109
s__Chryseolinea_unclassified	3.28	0.6406	0.8536	no	up	0.0203	0.033	0.0034	0	0	0	0	0	0	0	0	0	0.062564	0.333292	0	0	0	0	0	0	0	0	0	0.03051
s__Subgroup_11_unclassified	2.29	0.6406	0.8536	no	up	0.0197	0.0299	0.0061	0	0	0	0	0	0	0	0	0	0.08016	0.278334	0	0	0	0	0	0	0	0	0	0.054918
s__AKYH767_unclassified	2.04	0.6406	0.8536	no	up	0.0183	0.0272	0.0066	0	0	0	0	0	0	0	0	0	0.09189	0.234014	0	0	0	0	0	0	0	0	0	0.058986
s__Limnobacter_unclassified	2.5	0.6406	0.8536	no	up	0.0011	0.0017	0.0003	0	0	0	0	0	0	0	0.011673	0	0	0	0.008925	0	0	0	0	0	0	0.003116	0	0
s__SM1A02_unclassified	1.95	0.6406	0.8536	no	up	0.0071	0.0104	0.0027	0	0	0	0	0	0	0	0	0	0.041057	0.083323	0	0	0	0	0	0	0	0	0	0.024408
s__A4b_unclassified	2.15	0.6406	0.8536	no	up	0.0086	0.0129	0.0029	0	0	0	0	0	0	0	0	0	0.08016	0.074459	0	0	0	0	0	0	0	0	0	0.026442
s__Phenylobacterium_sp._T2-YC6777	1.83	0.6406	0.8536	no	up	0.0116	0.0167	0.0047	0	0	0	0	0	0	0	0	0	0.076249	0.124098	0	0	0	0	0	0	0	0	0	0.042714
s__Solirubrobacter_soli	0.76	0.6406	0.8536	no	up	0.0145	0.0176	0.0104	0	0	0	0	0	0	0	0	0	0.117307	0.09396	0	0	0	0	0	0	0	0	0	0.093564
s__Flavisolibacter_unclassified	2.22	0.6406	0.8536	no	up	0.0133	0.02	0.0043	0	0	0	0	0	0	0	0	0	0.181825	0.058503	0	0	0	0	0	0	0	0	0	0.038646
s__Rhizocola_unclassified	2.68	0.6406	0.8536	no	up	0.0094	0.0147	0.0023	0	0	0	0	0	0	0	0	0	0.044968	0.131189	0	0	0	0	0	0	0	0	0	0.02034
s__RBG-13-54-9_unclassified	2.35	0.6406	0.8536	no	up	0.0121	0.0184	0.0036	0	0	0	0	0	0	0	0	0	0.109486	0.111688	0	0	0	0	0	0	0	0	0	0.032544
s__Pseudomonas_sp._CNE_19	1.92	0.6406	0.8536	no	up	0.0111	0.0163	0.0043	0	0	0	0	0	0	0	0	0	0.078204	0.117007	0	0	0	0	0	0	0	0	0	0.038646
s__Bacillus_unclassified	1.16	0.6406	0.8536	no	up	0.0042	0.0056	0.0025	0	0	0	0	0	0	0	0	0.026023	0	0.040775	0	0	0	0	0	0	0	0	0	0.022374
s__Ohtaekwangia_unclassified	2.39	0.6406	0.8536	no	up	0.0069	0.0105	0.002	0	0	0	0	0	0	0	0	0	0.021506	0.104597	0	0	0	0	0	0	0	0	0	0.018306
s__Terrisporobacter_unclassified	4.07	0.6406	0.8536	no	up	0.014	0.0235	0.0014	0	0	0	0	0	0	0	0	0	0.121217	0.161327	0	0	0	0	0	0	0	0	0	0.012204
s__KI89A_clade_unclassified	1.5	0.6406	0.8536	no	up	0.0115	0.0158	0.0056	0	0	0	0	0	0	0	0	0	0.078204	0.111688	0	0	0	0	0	0	0	0	0	0.05085
s__Vulgatibacter_unclassified	1.58	0.6406	0.8536	no	up	0.0077	0.0108	0.0036	0	0	0	0	0	0	0	0	0	0.072339	0.056731	0	0	0	0	0	0	0	0	0	0.032544
s__Litorilinea_unclassified	2.1	0.6406	0.8536	no	up	0.0052	0.0077	0.0018	0	0	0	0	0	0	0	0	0	0.023461	0.06914	0	0	0	0	0	0	0	0	0	0.016272
s__Edaphobacter_unclassified	2.82	0.6406	0.8536	no	up	0.0111	0.0176	0.0025	0	0	0	0	0	0	0	0	0.186164	0.025416	0	0	0	0	0	0	0	0	0	0	0.022374
s__Flavitalea_unclassified	2.32	0.6406	0.8536	no	up	0.0036	0.0055	0.0011	0	0	0	0	0	0	0	0	0	0.023461	0.042548	0	0	0	0	0	0	0	0	0	0.01017
s__WS2_unclassified	1.76	0.6406	0.8536	no	up	0.0042	0.0061	0.0018	0	0	0	0	0	0	0	0	0	0.041057	0.031911	0	0	0	0	0	0	0	0	0	0.016272
s__Roseimicrobium_unclassified	1.7	0.6406	0.8536	no	up	0.0062	0.0088	0.0027	0	0	0	0	0	0	0	0	0	0.031282	0.074459	0	0	0	0	0	0	0	0	0	0.024408
s__A0839_unclassified	1.6	0.6406	0.8536	no	up	0.0054	0.0076	0.0025	0	0	0	0	0	0	0	0.048638	0	0	0.042548	0	0	0	0	0	0	0	0	0	0.022374
s__Geodermatophilaceae_unclassified	4.61	0.6406	0.8536	no	up	0.0072	0.0122	0.0005	0	0	0	0	0	0	0	0	0	0.109486	0.037229	0	0	0	0	0	0	0	0	0	0.004068
s__OM60(NOR5)_clade_unclassified	3.34	0.6406	0.8536	no	up	0.0043	0.0071	0.0007	0	0	0	0	0	0	0	0	0	0.019551	0.065595	0	0	0	0	0	0	0	0	0	0.006102
s__Anaerolineae_unclassified	1.45	0.6406	0.8536	no	up	0.0068	0.0093	0.0034	0	0	0	0	0	0	0	0	0	0.078204	0.033684	0	0	0	0	0	0	0	0	0	0.03051
s__Parasegetibacter_unclassified	1.83	0.6406	0.8536	no	up	0.0049	0.0071	0.002	0	0	0	0	0	0	0	0	0	0.058653	0.026592	0	0	0	0	0	0	0	0	0	0.018306
s__FFCH16263_unclassified	3.58	0.6406	0.8536	no	up	0.0036	0.006	0.0005	0	0	0	0	0	0	0	0	0	0.00782	0.063822	0	0	0	0	0	0	0	0	0	0.004068
s__Hamadaea_flava	4.47	0.6406	0.8536	no	up	0.0066	0.0111	0.0005	0	0	0	0	0	0	0	0	0	0.08407	0.049639	0	0	0	0	0	0	0	0	0	0.004068
s__Candidatus_Magasanikbacteria_unclassified	2.42	0.6406	0.8536	no	up	0.007	0.0107	0.002	0	0	0	0	0	0	0	0	0	0.029327	0.099278	0	0	0	0	0	0	0	0	0	0.018306
s__Intrasporangiaceae_unclassified	4.57	0.6406	0.8536	no	up	0.007	0.0119	0.0005	0	0	0	0	0	0	0	0	0	0.08407	0.058503	0	0	0	0	0	0	0	0	0	0.004068
s__Subgroup_18_unclassified	1.36	0.6406	0.8536	no	up	0.003	0.0041	0.0016	0	0	0	0	0	0	0	0	0	0.017596	0.031911	0	0	0	0	0	0	0	0	0	0.014238
s__SBR1031_unclassified	3.41	0.6406	0.8536	no	up	0.0032	0.0053	0.0005	0	0	0	0	0	0	0	0	0	0.019551	0.044321	0	0	0	0	0	0	0	0	0	0.004068
s__Spirochaetales_unclassified	1.72	0.6406	0.8536	no	up	0.0053	0.0076	0.0023	0	0	0	0	0	0	0	0	0	0.031282	0.060276	0	0	0	0	0	0	0	0	0	0.02034
s__Bacillus_luciferensis	1.12	0.6406	0.8536	no	up	0.003	0.0039	0.0018	0	0	0	0	0	0	0	0	0.018016	0	0.028365	0	0	0	0	0	0	0	0	0	0.016272
s__Virgisporangium_sp.	3.12	0.6406	0.8536	no	up	0.0032	0.0052	0.0006	0	0	0	0	0	0	0	0	0	0.023461	0.039002	0	0	0	0	0.005434	0	0	0	0	0
s__Xanthobacter_unclassified	3.54	0.6406	0.8536	no	up	0.0035	0.0058	0.0005	0	0	0	0	0	0	0	0.062257	0	0	0.007091	0	0	0	0	0	0	0	0	0	0.004068
s__uncultured_Ohtaekwangia_sp.	1.06	0.6406	0.8536	no	up	0.004	0.0052	0.0025	0	0	0	0	0	0	0	0	0	0.025416	0.037229	0	0	0	0	0	0	0	0	0	0.022374
s__Variovorax_sp.	2	0.6406	0.8536	no	up	0.0043	0.0064	0.0016	0	0	0	0	0	0	0	0	0	0.041057	0.035457	0	0	0	0	0	0	0	0	0.014801	0
s__Panacagrimonas_unclassified	1.15	0.6406	0.8536	no	up	0.0031	0.004	0.0018	0	0	0	0	0	0	0	0	0	0.025416	0.023047	0	0	0	0	0	0	0	0	0	0.016272
s__Candidatus_Pacebacteria_unclassified	1.14	0.6406	0.8536	no	up	0.0008	0.0011	0.0005	0	0	0	0	0	0	0	0	0	0.00782	0.005318	0	0	0	0	0	0	0	0	0	0.004068
s__Anaerolineaceae_unclassified	2.65	0.6406	0.8536	no	up	0.0028	0.0044	0.0007	0	0	0	0	0	0	0	0	0	0.013686	0.039002	0	0	0	0	0	0	0	0	0	0.006102
s__FFCH7168_unclassified	0.78	0.6406	0.8536	no	up	0.001	0.0012	0.0007	0	0	0	0	0	0	0	0	0	0.00782	0.007091	0	0	0	0	0	0	0	0	0	0.006102
s__Candidatus_Azambacteria_unclassified	2.85	0.6406	0.8536	no	up	0.0023	0.0036	0.0005	0	0	0	0	0	0	0	0	0	0.00782	0.035457	0	0	0	0	0	0	0	0	0	0.004068
s__Alterococcus_unclassified	1.91	0.6406	0.8536	no	up	0.001	0.0015	0.0004	0	0	0	0	0	0	0	0	0	0.00391	0.014183	0	0	0	0	0	0.003769	0	0	0	0
s__Ruminococcaceae_UCG-007_unclassified	0.85	0.6406	0.8536	no	up	0.0014	0.0018	0.001	0	0	0	0	0	0.010613	0	0	0	0	0	0.010412	0	0	0	0	0.009422	0	0	0	0
s__uncultured_Cellulosilyticum_sp.	1.74	0.6406	0.8536	no	up	0.0028	0.004	0.0012	0	0	0	0	0	0	0	0	0	0.017596	0.030138	0	0	0	0	0	0	0	0.010905	0	0
s__CPla-3_termite_group_unclassified	1.49	0.6406	0.8536	no	up	0.001	0.0014	0.0005	0	0	0	0	0	0	0	0	0	0.011731	0.005318	0	0	0	0	0	0	0	0	0	0.004068
s__uncultured_Victivallis_sp.	2.12	0.6406	0.8536	no	up	0.0017	0.0026	0.0006	0	0.007236	0	0	0	0	0	0	0	0	0	0.0238	0.005117	0	0	0	0	0	0	0	0
s__GCA-900066755_unclassified	1.32	0.6406	0.8536	no	up	0.0007	0.001	0.0004	0	0.005789	0	0	0.006371	0	0	0	0	0	0	0	0	0	0	0	0	0.003343	0	0	0
s__Patulibacter_unclassified	2	0.6406	0.8536	no	up	0.0008	0.0012	0.0003	0	0	0	0	0	0	0	0	0	0.00391	0.010637	0	0	0	0	0	0	0	0.003116	0	0
s__Lutispora_unclassified	1.46	0.6406	0.8536	no	up	0.0008	0.0011	0.0004	0	0	0	0	0	0	0	0	0.004004	0	0.008864	0	0	0	0	0	0.003769	0	0	0	0
s__Subgroup_6_unclassified	1.31	0.6415	0.8536	no	up	1.0615	1.4269	0.5742	0	0	0	0	0	0	0	0	0.50044	7.0951	9.52719	0	0	0	0	0.009056	0	0.041786	0	0.00592	5.11146
s__JG30-KF-CM45_unclassified	0.82	0.6415	0.8536	no	up	0.1819	0.2235	0.1266	0	0	0	0	0	0	0	0	0.254224	1.18089	1.2463	0	0	0	0	0.007245	0	0.0234	0	0.022201	1.08616
s__Proteobacteria_unclassified	1.3	0.6415	0.8536	no	up	0.0903	0.1211	0.0492	0	0	0	0	0	0	0	0	0.202178	0.561117	0.689631	0	0	0.005306	0	0.005434	0	0	0.043619	0	0.388496
s__Reyranella_unclassified	0.95	0.6415	0.8536	no	up	0.0908	0.1144	0.0592	0	0	0	0	0	0	0	0	0.150132	0.664738	0.558441	0	0	0	0	0	0.005653	0.010029	0.012463	0	0.504434
s__Candidatus_Alysiosphaera_unclassified	1.04	0.6415	0.8536	no	up	0.0245	0.0314	0.0153	0	0	0	0	0	0	0	0.050584	0	0.113396	0.21274	0	0	0	0	0.005434	0	0.008357	0.01402	0	0.109836
s__Anaerovorax_unclassified	-0.13	0.6415	0.8536	no	down	0.0044	0.0042	0.0046	0	0	0.014385	0.006263	0.007964	0.012129	0	0	0.010009	0	0	0	0	0.015919	0.025443	0	0	0	0	0	0
s__Escherichia-Shigella_unclassified	-1.46	0.643	0.8551	no	down	4.7407	2.7031	7.4575	0.01892	4.84356	0.530813	3.24571	7.13125	10.8599	0.106399	0.249027	0	0	0	5.4516	18.1156	0.09021	0.252731	0.217348	41.3085	6.71592	0.202517	0.214611	0
s__Burkholderia-Caballeronia-Paraburkholderia_unclassified	5.71	0.656	0.8691	no	up	1.1715	2.0211	0.0387	0	0	0	0	0	0	0	0	24.1813	0.066474	0.005318	0	0	0	0	0	0	0	0.123068	0.013321	0.211537
s__Chitinophagaceae_unclassified	0.69	0.656	0.8691	no	up	0.0697	0.0834	0.0516	0	0	0	0	0	0	0	0.027237	0.302266	0.314773	0.356339	0	0	0	0	0	0	0	0.059197	0	0.404768
s__Gammaproteobacteria_unclassified	0.35	0.656	0.8691	no	up	0.0275	0.0303	0.0237	0	0	0	0	0	0	0	0.003891	0.050044	0.16814	0.141826	0	0	0	0	0	0	0	0	0.011841	0.201367
s__Acetatifactor_unclassified	-0.2	0.656	0.8691	no	down	0.0066	0.0062	0.0071	0	0.017366	0.005754	0	0.009557	0	0	0	0	0	0	0.041649	0	0	0	0.009056	0	0.055158	0	0	0
s__Nocardioides_sp.	-0.02	0.656	0.8691	no	down	0.0237	0.0235	0.0239	0	0	0	0	0	0	0	0.005837	0.100088	0.162274	0.014183	0	0	0	0	0	0	0	0	0.0074	0.207469
s__Curvibacter_unclassified	-1.45	0.656	0.8691	no	down	0.0057	0.0033	0.009	0	0.002894	0	0.018788	0	0	0	0.01751	0	0	0	0	0.005117	0	0	0	0	0	0.065429	0.010361	0
s__Mollicutes_RF39_unclassified	0.51	0.657	0.8693	no	up	0.0323	0.037	0.026	0	0.011577	0.083434	0.039143	0.073272	0.139483	0.034855	0	0	0	0	0.062474	0.006823	0	0.015266	0.083317	0.028265	0.100287	0	0	0
s__Sphingomonas_unclassified	-0.99	0.657	0.8693	no	down	0.0614	0.0432	0.0856	0.01601	0.049203	0.027332	0.012526	0	0	0	0.033074	0	0.144678	0.225149	0.010412	0.008528	0	0	0	0	0	0.348953	0.130247	0.282727
s__Bacteroides_acidifaciens	1.74	0.664	0.8781	no	up	0.0513	0.0733	0.022	0	0.07091	0.26181	0.037577	0.0446	0.01971	0.363223	0	0	0	0	0.081811	0.042641	0.010613	0.02205	0.052526	0.018843	0.025072	0.026483	0	0
s__Anaerotruncus_sp.	1.47	0.6649	0.8787	no	up	0.0187	0.0258	0.0093	0	0.175103	0.057541	0.023486	0.015929	0	0	0	0	0	0	0.037187	0.015351	0	0	0.036225	0.020728	0.0117	0	0	0
s__Ruminococcaceae_UCG-014_unclassified	-0.08	0.6678	0.8799	no	down	0.6312	0.6159	0.6516	0	0.434141	1.24432	2.09022	0.573431	1.20835	1.11168	0	0.004004	0	0	0.724401	0.451995	0.615548	1.07707	2.02677	0.288304	1.35054	0.038946	0.014801	0
s__Acidibacter_unclassified	1.94	0.6687	0.8799	no	up	0.1389	0.2034	0.0529	0	0	0	0	0	0	0	0	1.43126	0.516149	0.492847	0	0	0	0	0	0	0.010029	0	0	0.465788
s__Chloroflexi_unclassified	2.13	0.6687	0.8799	no	up	0.0217	0.0324	0.0074	0	0	0	0	0	0	0	0	0.058051	0.166184	0.164873	0	0	0	0	0	0	0	0	0.013321	0.052884
s__uncultured_Nocardioides_sp.	1.55	0.6687	0.8799	no	up	0.0159	0.0222	0.0076	0	0	0	0	0	0	0	0	0.060053	0.078204	0.127644	0	0	0	0	0	0	0.0117	0	0	0.056952
s__Providencia_unclassified	1.98	0.6687	0.8799	no	up	0.0053	0.0079	0.002	0	0.02026	0	0	0.023893	0	0	0	0	0	0	0.050574	0.011939	0	0	0	0.005653	0	0	0	0
s__SAR324_clade(Marine_group_B)_unclassified	1.96	0.6687	0.8799	no	up	0.0053	0.0078	0.002	0	0	0	0	0	0	0	0.023346	0	0.029327	0.040775	0	0	0	0	0	0	0.003343	0	0	0.014238
s__Verrucomicrobia_unclassified	2.49	0.6687	0.8799	no	up	0.0047	0.0073	0.0013	0	0	0	0	0	0	0	0	0.064056	0.009776	0.014183	0	0	0	0	0	0	0.003343	0	0	0.008136
s__Bacteroidetes_unclassified	-1.09	0.6694	0.8803	no	down	0.2037	0.1374	0.2922	0	0.146161	0.080557	0.079851	0	1.03854	0.009172	0.005837	0.208183	0.009776	0.067368	0.002975	0.071637	1.61316	0.748015	0.036225	0.009422	0.066858	0	0.025161	0.058986
s__Bacteroides_caecimuris	1.3	0.6721	0.8833	no	up	0.0176	0.0237	0.0096	0	0.049203	0.143852	0	0.03345	0	0	0	0	0	0	0.058012	0.047758	0	0	0.019924	0	0.018386	0	0	0
s__Chryseobacterium_unclassified	-1.61	0.6784	0.8888	no	down	0.1826	0.0972	0.2966	0	0	0	0	0	0	0	1.15564	0	0	0.010637	0	0	0	0	0	0	0	0.219654	2.44953	0
s__uncultured_Paracoccus_sp.	-2.92	0.6784	0.8888	no	down	0.131	0.0343	0.26	0	0	0	0	0	0	0.005503	0.406615	0	0	0	0	0	0	0	0	0	0	0.264831	2.07507	0
s__Micrococcus_luteus	-1.76	0.6784	0.8888	no	down	0.0832	0.0412	0.1392	0	0	0	0	0	0	0.005503	0.488327	0	0	0	0	0	0	0	0	0	0	1.16214	0.090285	0
s__Sphingomonas_sp._NR13	-4.03	0.6784	0.8888	no	down	0.0242	0.0032	0.0523	0	0	0	0	0	0	0	0.031128	0	0	0	0.007437	0	0	0	0	0	0	0.439307	0.031082	0
s__Campylobacter_unclassified	-1.55	0.6784	0.8888	no	down	0.0113	0.0062	0.0181	0.005822	0	0	0	0	0	0	0.068093	0	0	0	0	0	0	0	0	0	0	0.099701	0.063643	0
s__uncultured_Lachnospira_sp.	0.53	0.6843	0.8939	no	up	0.0311	0.0357	0.0248	0	0.295216	0.037401	0.07672	0	0	0	0	0	0	0	0.019337	0.095516	0	0	0.047092	0.005653	0.075216	0	0	0
s__Allorhizobium-Neorhizobium-Pararhizobium-Rhizobium_unclassified	-0.18	0.6843	0.8939	no	down	0.0311	0.0294	0.0333	0	0	0	0	0	0	0	0.081712	0.202178	0.050833	0.017728	0	0	0	0	0	0	0.0117	0.081007	0.142088	0.065088
s__Skermanella_unclassified	2.09	0.6843	0.8939	no	up	0.0226	0.0337	0.0079	0.002911	0	0	0	0	0	0	0.003891	0	0.134903	0.262379	0	0	0	0	0.003622	0	0.018386	0	0.022201	0.026442
s__Dubosiella_unclassified	-2.05	0.7011	0.8939	no	down	0.9471	0.4047	1.6703	0	0.438482	0.133782	0.020354	0.495381	0	3.67625	0	0	0	0	0.092223	0.462229	0	0.500373	0	3.41442	10.6555	0	0	0
s__Actinobacteria_unclassified	0.67	0.7011	0.8939	no	up	0.3071	0.3651	0.2297	0.005822	0	0	0	0	0.010613	0	0.140078	1.15101	1.55627	1.51754	0	0	0	0	0	0	0.021729	0.518756	0.00296	1.52347
s__Flavobacterium_unclassified	1.36	0.7032	0.8939	no	up	0.0185	0.0251	0.0098	0	0	0	0	0	0	0	0.048638	0	0.066474	0.186147	0	0	0	0	0	0	0.003343	0.038946	0.00888	0.036612
s__Ralstonia_unclassified	-1.38	0.7069	0.8939	no	down	0.4831	0.2865	0.7453	0.01601	0	0.011508	0	0	0	0.014676	3.35992	0.028025	0	0	0.007437	0	0.005306	0.013569	0	0	0	3.47863	3.18957	0.02034
s__UBA1819_unclassified	0.7	0.7113	0.8939	no	up	0.0779	0.0934	0.0573	0	0.08104	0.156798	0.479106	0.371137	0.007581	0	0	0	0	0	0.025287	0.044347	0.045989	0.023747	0.045281	0.088564	0.267433	0	0	0
s__Parabacteroides_unclassified	0.72	0.7206	0.8939	no	up	0.7599	0.9144	0.5539	0	1.2127	3.58479	1.81935	1.79516	0.191031	0.708101	0.132296	0	0	0	1.52913	2.67956	0.141505	0.09329	1.13202	0.322222	0.473023	0.079449	0.063643	0
s__Cutibacterium_unclassified	-0.21	0.7216	0.8939	no	down	0.3739	0.3503	0.4053	0.005822	0.002894	0	0	0.014336	0	0	4.18093	0	0	0	0	0	0	0	0	0	0	2.36322	1.28471	0
s__Methylobacterium_unclassified	-0.25	0.7216	0.8939	no	down	0.2921	0.2706	0.3207	0	0	0	0	0	0	0	3.21401	0.016014	0.017596	0	0	0	0	0	0	0.009422	0	1.38179	1.49488	0
s__Pseudonocardia_unclassified	-0.24	0.7216	0.8939	no	down	0.0425	0.0395	0.0465	0	0	0	0	0	0	0	0	0.042037	0.265895	0.166646	0	0	0	0	0	0	0	0.02181	0.081404	0.315271
s__Paludicola_psychrotolerans	-0.23	0.7216	0.8939	no	down	0.0127	0.0118	0.0138	0	0	0.005754	0	0	0.045483	0	0	0	0	0	0.090736	0.030702	0.086672	0	0.007245	0	0	0	0	0
s__AKIW781_unclassified	0.03	0.7216	0.8939	no	up	0.0056	0.0056	0.0055	0	0	0	0	0	0	0	0	0.004004	0.015641	0.047866	0	0	0	0	0	0	0	0.006231	0.00888	0.034578
s__Gastranaerophilales_unclassified	0.88	0.723	0.8939	no	up	0.0127	0.0158	0.0086	0	0.013024	0.040278	0	0.019114	0.047	0	0	0	0	0	0.069911	0.023879	0.037145	0	0.009056	0.007537	0	0	0	0
s__Microscillaceae_unclassified	0.42	0.7262	0.8939	no	up	0.0694	0.078	0.0581	0	0	0	0	0	0	0	0	0	0.222883	0.712678	0	0	0	0	0	0	0	0	0	0.52274
s__NB1-j_unclassified	1.93	0.7262	0.8939	no	up	0.0562	0.0822	0.0215	0	0	0	0	0	0	0	0	0	0.160319	0.826139	0	0	0	0	0	0	0	0	0	0.193231
s__WCHB1-41_unclassified	1.43	0.7262	0.8939	no	up	0.0019	0.0027	0.001	0	0	0	0	0.003186	0.028806	0	0	0	0	0	0	0	0.008844	0	0	0	0	0	0	0
s__Desulfarculaceae_unclassified	0.73	0.7262	0.8939	no	up	0.0448	0.054	0.0325	0	0	0	0	0	0	0	0	0	0.289356	0.358112	0	0	0	0	0	0	0	0	0	0.292897
s__Subgroup_17_unclassified	0.98	0.7262	0.8939	no	up	0.0468	0.0594	0.0301	0	0	0	0	0	0	0	0	0	0.138813	0.574397	0	0	0	0	0	0	0	0	0	0.270523
s__Arthrobacter_sp._Z63zhy	2.18	0.7262	0.8939	no	up	0.0396	0.0595	0.0131	0	0	0	0	0	0	0	0	0	0.109486	0.604535	0	0	0	0	0	0	0	0	0	0.117973
s__AD3_unclassified	0.73	0.7262	0.8939	no	up	0.0583	0.0703	0.0423	0	0	0	0	0	0	0	0	0.630555	0.213107	0	0	0	0	0	0	0	0	0	0	0.38036
s__Olsenella_sp._F0206	5.51	0.7262	0.8939	no	up	0.0158	0.0273	0.0006	0	0	0	0	0	0	0.322865	0	0	0	0	0.004462	0	0	0.005089	0	0	0	0	0	0
s__Luedemannella_unclassified	0.02	0.7262	0.8939	no	up	0.0319	0.0321	0.0316	0	0	0	0	0	0	0	0	0	0.293267	0.092187	0	0	0	0	0	0	0	0	0	0.284761
s__Solirubrobacteraceae_unclassified	2.75	0.7262	0.8939	no	up	0.0339	0.0533	0.0079	0	0	0	0	0	0	0	0	0.60253	0.037147	0	0	0	0	0	0	0	0	0	0	0.07119
s__Latescibacteraceae_unclassified	2.09	0.7262	0.8939	no	up	0.022	0.0327	0.0077	0	0	0	0	0	0	0	0	0	0.060608	0.331519	0	0	0	0	0	0	0	0	0	0.069156
s__Nitrosospira_unclassified	0.33	0.7262	0.8939	no	up	0.0099	0.0108	0.0086	0	0	0	0	0	0	0	0	0	0.044968	0.085096	0	0	0	0	0	0	0	0	0	0.077292
s__Roseiarcus_unclassified	4.59	0.7262	0.8939	no	up	0.0284	0.0481	0.002	0	0	0	0	0	0	0	0	0.566499	0	0.010637	0	0	0	0	0	0	0	0	0	0.018306
s__Kitasatospora_unclassified	1.37	0.7262	0.8939	no	up	0.0246	0.0334	0.0129	0	0	0	0	0	0	0	0	0.324285	0.076249	0	0	0	0	0	0	0	0	0	0	0.115938
s__BD2-11_terrestrial_group_unclassified	1.99	0.7262	0.8939	no	up	0.0122	0.0179	0.0045	0	0	0	0	0	0	0	0	0	0.025416	0.189693	0	0	0	0	0	0	0	0	0	0.04068
s__Reyranellaceae_unclassified	0.38	0.7262	0.8939	no	up	0.0154	0.0171	0.0131	0	0	0	0	0	0	0	0	0	0.037147	0.168419	0	0	0	0	0	0	0	0	0	0.117973
s__CL500-29_marine_group_unclassified	0.6	0.7262	0.8939	no	up	0.0167	0.0195	0.0129	0	0	0	0	0	0	0	0	0	0.16814	0.065595	0	0	0	0	0	0	0	0	0	0.115938
s__Pseudaminobacter_unclassified	0.27	0.7262	0.8939	no	up	0.0139	0.015	0.0124	0	0	0	0	0	0	0	0	0	0.062564	0.117007	0	0	0	0	0	0	0	0	0	0.11187
s__11-24_unclassified	0.24	0.7262	0.8939	no	up	0.0105	0.0112	0.0095	0	0	0	0	0	0	0	0	0	0.08798	0.046094	0	0	0	0	0	0	0	0	0	0.085428
s__Dokdonella_unclassified	-0.06	0.7262	0.8939	no	down	0.0115	0.0113	0.0118	0	0	0	0	0	0	0	0	0	0.109486	0.026592	0	0	0	0	0	0	0	0	0	0.105768
s__uncultured_Luedemannella_sp.	0.84	0.7262	0.8939	no	up	0.0088	0.0109	0.0061	0	0	0	0	0	0	0	0	0	0.089935	0.040775	0	0	0	0	0	0	0	0	0	0.054918
s__Acidobacteriaceae_(Subgroup_1)_unclassified	0.44	0.7262	0.8939	no	up	0.0153	0.0172	0.0127	0	0	0	0	0	0	0	0	0.048042	0.158364	0	0	0	0	0	0	0	0	0	0	0.113904
s__Mycobacterium_asiaticum	0.94	0.7262	0.8939	no	up	0.011	0.0138	0.0072	0	0	0	0	0	0	0	0	0.132116	0.033237	0	0	0	0	0	0	0	0	0	0	0.065088
s__Parviterribacter_unclassified	0.7	0.7262	0.8939	no	up	0.0083	0.0099	0.0061	0	0	0	0	0	0	0	0	0	0.037147	0.08155	0	0	0	0	0	0	0	0	0	0.054918
s__Oryzihumus_unclassified	1.45	0.7262	0.8939	no	up	0.0112	0.0153	0.0056	0	0	0	0	0	0	0	0	0	0.144678	0.039002	0	0	0	0	0	0	0	0	0	0.05085
s__Luteitalea_unclassified	2.42	0.7262	0.8939	no	up	0.0039	0.0059	0.0011	0	0	0	0	0	0	0	0	0	0.00391	0.067368	0	0	0	0	0	0	0	0	0	0.01017
s__Blfdi19_unclassified	1.56	0.7262	0.8939	no	up	0.0076	0.0106	0.0036	0	0	0	0	0	0	0	0	0	0.027372	0.099278	0	0	0	0	0	0	0	0	0	0.032544
s__Agromyces_sp.	0.1	0.7262	0.8939	no	up	0.0045	0.0046	0.0043	0	0	0	0	0	0	0	0	0	0.00391	0.051412	0	0	0	0	0	0	0	0	0	0.038646
s__Lacunisphaera_unclassified	0.78	0.7262	0.8939	no	up	0.0073	0.0089	0.0052	0	0	0	0	0	0	0	0	0	0.064519	0.042548	0	0	0	0	0	0	0	0	0	0.046782
s__Chthonomonadales_unclassified	0.95	0.7262	0.8939	no	up	0.0094	0.0118	0.0061	0	0	0	0	0	0	0	0	0	0.09189	0.049639	0	0	0	0	0	0	0	0	0	0.054918
s__Amycolatopsis_sp._PG-Y	0.1	0.7262	0.8939	no	up	0.0045	0.0046	0.0043	0	0	0	0	0	0	0	0	0.010009	0.044968	0	0	0	0	0	0	0	0	0	0	0.038646
s__Actinophytocola_unclassified	1.42	0.7262	0.8939	no	up	0.0053	0.0072	0.0027	0	0	0	0	0	0	0	0	0	0.066474	0.019501	0	0	0	0	0	0	0	0	0	0.024408
s__Nannocystis_unclassified	0.33	0.7262	0.8939	no	up	0.0026	0.0029	0.0023	0	0	0	0	0	0	0	0	0	0.00782	0.026592	0	0	0	0	0	0	0	0	0	0.02034
s__PAUC26f_unclassified	1.92	0.7262	0.8939	no	up	0.0024	0.0034	0.0009	0	0	0	0	0	0	0	0	0.004004	0	0.037229	0	0	0	0	0	0	0	0	0	0.008136
s__Nitrospirillum_amazonense	0.65	0.7262	0.8939	no	up	0.0009	0.0011	0.0007	0	0	0	0	0	0	0	0	0.006005	0	0.007091	0	0	0	0	0	0	0	0	0	0.006102
s__Chitinophaga_unclassified	0	0.7262	0.8939	no	no	0.005	0.005	0.005	0	0	0	0	0	0	0	0	0	0.050833	0.008864	0	0	0	0	0	0	0	0	0	0.044748
s__Flavobacteriia_unclassified	1	0.7262	0.8939	no	up	0.0036	0.0046	0.0023	0	0	0	0	0	0	0	0	0	0.017596	0.037229	0	0	0	0	0	0	0	0	0	0.02034
s__Nocardioides_sp._GT-L17	0.46	0.7262	0.8939	no	up	0.0068	0.0077	0.0056	0	0	0	0	0	0	0	0	0	0.054743	0.037229	0	0	0	0	0	0	0	0	0	0.05085
s__Marmoricola_sp._URHB0036	0.7	0.7262	0.8939	no	up	0.0043	0.0052	0.0032	0	0	0	0	0	0	0	0	0	0.043012	0.019501	0	0	0	0	0	0	0	0	0	0.028476
s__env.OPS_17_unclassified	0.26	0.7262	0.8939	no	up	0.0028	0.003	0.0025	0	0	0	0	0	0	0	0	0	0.00782	0.028365	0	0	0	0	0	0	0	0	0	0.022374
s__Vulcaniibacterium_unclassified	2.39	0.7262	0.8939	no	up	0.0058	0.0089	0.0017	0	0	0	0	0.01115	0	0	0.095331	0	0	0	0	0	0	0	0	0	0	0.015578	0	0
s__Parafilimonas_unclassified	0.26	0.7262	0.8939	no	up	0.0046	0.0049	0.0041	0	0	0	0	0	0	0	0	0	0.046923	0.01241	0	0	0	0	0	0	0	0	0	0.036612
s__Aquisphaera_unclassified	1.1	0.7262	0.8939	no	up	0.0045	0.0058	0.0027	0	0	0	0	0	0	0	0	0.066058	0.00391	0	0	0	0	0	0	0	0	0	0	0.024408
s__Adhaeribacter_unclassified	1.94	0.7262	0.8939	no	up	0.0034	0.005	0.0013	0	0	0	0	0	0	0	0	0.010009	0	0.049639	0	0	0	0	0	0	0.0117	0	0	0
s__Thermocatellispora_sp._CHM3-46	0.45	0.7262	0.8939	no	up	0.0014	0.0015	0.0011	0	0	0	0	0	0	0	0	0	0.00782	0.010637	0	0	0	0	0	0	0	0	0	0.01017
s__Catenulispora_unclassified	2.23	0.7262	0.8939	no	up	0.0049	0.0075	0.0016	0	0	0	0	0	0	0	0	0.086076	0	0.003546	0	0	0	0	0	0	0	0	0	0.014238
s__B10-SB3A_unclassified	0.53	0.7262	0.8939	no	up	0.0036	0.0042	0.0029	0	0	0	0	0	0	0	0	0.044039	0.005865	0	0	0	0	0	0	0	0	0	0	0.026442
s__Candidatus_Scalindua_marina	0.33	0.7262	0.8939	no	up	0.0031	0.0034	0.0027	0	0	0	0	0	0	0	0	0	0.013686	0.026592	0	0	0	0	0	0	0	0	0	0.024408
s__Vermiphilaceae_unclassified	0.89	0.7262	0.8939	no	up	0.003	0.0037	0.002	0	0	0	0	0	0	0	0	0	0.017596	0.026592	0	0	0	0	0	0	0	0	0	0.018306
s__Xanthomonadales_unclassified	-0.16	0.7262	0.8939	no	down	0.0028	0.0026	0.0029	0	0	0	0	0	0	0	0	0.004004	0.027372	0	0	0	0	0	0	0	0	0	0	0.026442
s__Candidatus_Kaiserbacteria_unclassified	1.58	0.7262	0.8939	no	up	0.0011	0.0015	0.0005	0	0	0	0	0	0	0	0	0.004004	0	0.014183	0	0	0	0	0	0	0	0	0	0.004068
s__Alsobacter_unclassified	0.87	0.7262	0.8939	no	up	0.0027	0.0033	0.0018	0	0	0	0	0	0	0	0	0	0.031282	0.008864	0	0	0	0	0	0	0	0	0	0.016272
s__Bacillus_graminis	0.32	0.7262	0.8939	no	up	0.0018	0.002	0.0016	0	0	0	0	0	0	0	0	0.016014	0.00782	0	0	0	0	0	0	0	0	0	0	0.014238
s__Modestobacter_unclassified	0.28	0.7262	0.8939	no	up	0.0026	0.0028	0.0023	0	0	0	0	0	0	0	0	0	0.011731	0.021274	0	0	0	0	0	0	0	0	0.020721	0
s__uncultured_Candidatus_Koribacter_sp.	2.63	0.7262	0.8939	no	up	0.0019	0.0031	0.0005	0	0	0	0	0	0	0	0	0	0.033237	0.003546	0	0	0	0	0	0	0	0	0	0.004068
s__Paenibacillus_unclassified	1.15	0.7262	0.8939	no	up	0.0015	0.002	0.0009	0	0	0	0	0	0	0	0	0.008007	0	0.015955	0	0	0	0	0	0	0	0	0	0.008136
s__RCP2-54_unclassified	2.47	0.7262	0.8939	no	up	0.0032	0.005	0.0009	0	0	0	0	0	0	0	0	0.052046	0.00782	0	0	0	0	0	0	0	0	0	0	0.008136
s__Lineage_IIc_unclassified	1.13	0.7262	0.8939	no	up	0.0018	0.0024	0.0011	0	0	0	0	0	0	0	0	0	0.019551	0.008864	0	0	0	0	0	0	0	0	0	0.01017
s__Actinocorallia_lasiicapitis	1	0.7262	0.8939	no	up	0.0014	0.0018	0.0009	0	0	0	0	0	0	0	0	0	0.017596	0.003546	0	0	0	0	0	0	0	0	0	0.008136
s__Oligoflexus_unclassified	2.07	0.7262	0.8939	no	up	0.0014	0.0021	0.0005	0	0	0	0	0	0	0	0.003891	0	0	0.021274	0	0	0	0	0	0	0	0	0	0.004068
s__SJA-15_unclassified	1.26	0.7262	0.8939	no	up	0.0018	0.0024	0.001	0	0	0	0	0	0	0	0	0	0.025416	0.003546	0	0	0	0	0	0	0	0	0.00888	0
s__Burkholderiales_unclassified	0.69	0.7349	0.8939	no	up	0.0562	0.0671	0.0417	0	0	0	0	0	0	0	0.050584	0.028025	0.391022	0.335065	0	0	0	0	0	0	0	0.02181	0.022201	0.331543
s__Parvibacter_unclassified	-1.6	0.7349	0.8939	no	down	0.0112	0.006	0.0182	0	0.008683	0	0.02192	0.035043	0.006064	0	0	0	0	0	0	0	0	0.020354	0	0.05653	0.086916	0	0	0
s__MND1_unclassified	1.11	0.7392	0.8939	no	up	0.3025	0.3926	0.1825	0	0	0	0	0	0	0	0	0.042037	2.13889	2.52983	0	0	0	0	0	0	0.005014	0	0	1.63738
s__JG30-KF-AS9_unclassified	1.55	0.7392	0.8939	no	up	0.4637	0.6463	0.2202	0	0	0	0	0	0	0	0	4.98439	2.10956	0.661265	0	0	0	0	0	0	0.005014	0	0	1.97706
s__67-14_unclassified	0.82	0.7392	0.8939	no	up	0.2169	0.2663	0.151	0	0	0	0	0	0	0	0	0.23821	1.59733	1.35976	0	0	0	0	0	0	0.010029	0	0	1.34855
s__Acidobacteriales_unclassified	1.16	0.7392	0.8939	no	up	0.4036	0.5286	0.237	0	0	0	0	0	0	0	0	3.33694	2.73911	0.267697	0	0	0	0	0	0	0	0.009347	0	2.12351
s__Haliangium_unclassified	1.06	0.7392	0.8939	no	up	0.2525	0.3246	0.1562	0	0	0	0	0	0	0	0	0.344303	1.75373	1.79765	0	0	0	0	0	0	0	0.004673	0	1.40143
s__Nitrospira_unclassified	1.11	0.7392	0.8939	no	up	0.1164	0.1511	0.0701	0	0	0	0	0	0	0	0	0.096085	0.850473	0.866914	0	0	0	0	0	0	0.015043	0	0	0.616305
s__Conexibacter_unclassified	1.66	0.7392	0.8939	no	up	0.148	0.2094	0.0661	0	0	0	0	0	0	0	0	1.41925	0.762493	0.331519	0	0	0	0	0	0	0.005014	0	0	0.589863
s__Nocardioides_unclassified	0.78	0.7392	0.8939	no	up	0.095	0.1158	0.0673	0	0	0	0	0	0	0	0	0.058051	0.574803	0.756998	0	0	0	0	0	0	0	0	0.050323	0.555284
s__Steroidobacter_unclassified	1.24	0.7392	0.8939	no	up	0.0516	0.0685	0.0291	0	0	0	0	0	0	0	0	0.014012	0.297177	0.510575	0	0	0	0	0.003622	0	0	0	0	0.258319
s__uncultured_Alistipes_sp.	2.83	0.7392	0.8939	no	up	0.0229	0.0363	0.0051	0	0	0	0	0	0.197095	0.012841	0	0	0	0	0.226096	0	0.033607	0.011873	0	0	0	0	0	0
s__Sandaracinaceae_unclassified	1.45	0.7392	0.8939	no	up	0.0457	0.0627	0.023	0	0	0	0	0	0	0	0	0.014012	0.205287	0.533622	0	0	0	0	0	0	0	0	0.011841	0.195265
s__Ilumatobacteraceae_unclassified	1.79	0.7392	0.8939	no	up	0.0392	0.0564	0.0163	0	0	0	0	0	0	0	0	0.026023	0.265895	0.384704	0	0	0	0	0	0	0	0.004673	0	0.142381
s__uncultured_Nitrospira_sp.	1.23	0.7392	0.8939	no	up	0.0313	0.0415	0.0177	0	0	0	0	0	0	0	0.035019	0	0.195511	0.267697	0	0	0	0	0	0	0.005014	0	0	0.154585
s__Caldilineaceae_unclassified	2.53	0.7392	0.8939	no	up	0.0205	0.0317	0.0055	0	0	0	0	0	0	0	0	0.012011	0.107531	0.260606	0	0	0	0	0	0	0	0	0.00296	0.046782
s__OM27_clade_unclassified	1.77	0.7392	0.8939	no	up	0.0266	0.0382	0.0112	0	0	0	0	0	0	0	0.021401	0	0.109486	0.327973	0	0	0	0	0	0	0.005014	0	0	0.095598
s__Saprospiraceae_unclassified	2.53	0.7392	0.8939	no	up	0.022	0.034	0.0059	0	0	0	0	0	0	0	0	0.010009	0.062564	0.335065	0	0	0	0	0	0	0.006686	0	0	0.046782
s__uncultured_Mycobacterium_sp.	1.95	0.7392	0.8939	no	up	0.0251	0.0368	0.0095	0	0	0	0	0	0	0	0	0.030026	0.236568	0.17551	0	0	0	0	0	0	0	0.01402	0	0.07119
s__Mycobacterium_sp.	1.09	0.7392	0.8939	no	up	0.0123	0.016	0.0075	0	0	0	0	0	0	0	0	0.090079	0.062564	0.039002	0	0	0	0	0	0	0	0	0.020721	0.046782
s__Aquicella_unclassified	1.37	0.7392	0.8939	no	up	0.0084	0.0114	0.0044	0	0	0	0	0	0	0	0	0.008007	0.050833	0.078005	0	0	0	0	0	0	0.006686	0	0	0.032544
s__Armatimonadales_unclassified	1.94	0.7392	0.8939	no	up	0.0047	0.0069	0.0018	0	0	0	0	0	0	0	0	0.058051	0.017596	0.007091	0	0	0	0	0	0	0	0	0.00444	0.012204
s__Ruminiclostridium_unclassified	1.5	0.7422	0.8939	no	up	0.692	0.9567	0.3391	0	2.00428	1.24288	3.39758	0.074865	1.08706	0.10273	0	0	0	0	3.57143	0.866465	1.27355	0.412172	0.297042	0.030149	0.17216	0	0	0
s__Prevotellaceae_Ga6A1_group_unclassified	2.06	0.7422	0.8939	no	up	0.4347	0.6449	0.1543	0	0.034731	1.97652	0.026617	1.45906	0.268353	2.172	0	0	0	0	1.80133	0.006823	0.166269	0.054278	0.771585	0.109292	0.280805	0	0	0
s__Adlercreutzia_unclassified	-0.69	0.745	0.8939	no	down	0.0238	0.0189	0.0304	0	0.037626	0.054664	0.079851	0.054157	0	0	0	0	0	0	0	0.025585	0	0	0.047092	0.148863	0.051815	0	0	0
s__Anaerotruncus_colihominis	0.29	0.7527	0.8939	no	up	0.0166	0.018	0.0147	0	0.017366	0.063295	0.081417	0.054157	0	0	0	0	0	0	0	0.040935	0.014151	0	0.010867	0.052761	0.013372	0	0	0
s__uncultured_Staphylococcus_sp.	0.13	0.7558	0.8939	no	up	0.0799	0.0829	0.0759	0.061127	0	0	0	0	0	0	0.933852	0	0	0	0	0	0	0	0	0	0	0.459559	0.223492	0
s__Paracoccus_sp._PE-R2A-21	-0.24	0.7558	0.8939	no	down	0.0979	0.091	0.1073	0.005822	0	0	0	0	0	0	1.0856	0	0	0	0	0	0	0	0	0	0	0.7166	0.248653	0
s__Butyricimonas_unclassified	0.19	0.7558	0.8939	no	up	0.0329	0.0348	0.0305	0	0	0	0	0.003186	0.4139	0	0	0	0	0	0	0	0.157425	0.117036	0	0	0	0	0	0
s__Bacteroides_sartorii	1.09	0.7558	0.8939	no	up	0.0269	0.0348	0.0164	0	0	0.01007	0	0	0.407835	0	0	0	0	0	0	0	0.047758	0.100075	0	0	0	0	0	0
s__Rhodoplanes_unclassified	0.07	0.7558	0.8939	no	up	0.0428	0.0437	0.0415	0	0	0	0	0	0	0	0	0	0.318683	0.205648	0	0	0	0	0	0	0	0.02181	0	0.351883
s__Renibacterium_unclassified	-1.73	0.7558	0.8939	no	down	0.0149	0.0075	0.0249	0.011643	0	0	0	0	0	0	0.077821	0	0	0	0	0	0	0	0	0	0	0.218096	0.00592	0
s__Devosia_unclassified	-0.86	0.7558	0.8939	no	down	0.0113	0.0083	0.0151	0.002911	0	0	0	0	0	0	0.097276	0	0	0	0	0	0	0	0	0	0	0.09347	0	0.042714
s__uncultured_Lysobacter_sp.	-0.52	0.7558	0.8939	no	down	0.0144	0.0121	0.0174	0	0	0	0	0	0	0	0	0	0.048878	0.095733	0	0	0	0	0	0	0	0	0.124327	0.032544
s__Papillibacter_unclassified	-1.67	0.7558	0.8939	no	down	0.0021	0.0011	0.0035	0	0	0	0	0	0	0.007338	0	0	0	0	0.00595	0	0.026532	0.005089	0	0	0	0	0	0
s__Erysipelatoclostridium_unclassified	-0.02	0.7558	0.8939	no	down	0.0185	0.0184	0.0187	0	0	0	0	0	0.209224	0	0	0	0	0	0.0119	0	0	0.069543	0	0	0.098616	0	0	0
s__Craurococcus_unclassified	-3.32	0.7558	0.8939	no	down	0.0141	0.0029	0.029	0	0	0	0	0	0	0	0.015564	0	0	0.019501	0	0	0	0	0	0	0	0.007789	0.253093	0
s__SH-PL14_unclassified	-0.38	0.7558	0.8939	no	down	0.0064	0.0057	0.0074	0	0	0	0	0	0	0	0	0	0.011731	0.056731	0	0	0	0	0	0	0	0	0.028121	0.038646
s__uncultured_Phenylobacterium_sp.	-0.33	0.7558	0.8939	no	down	0.0103	0.0092	0.0116	0	0	0	0	0	0	0	0	0	0.08407	0.026592	0	0	0	0	0	0	0.005014	0	0	0.099666
s__Aggregatibacter_unclassified	-0.17	0.7558	0.8939	no	down	0.0091	0.0086	0.0097	0.005822	0	0	0	0	0	0	0.097276	0	0	0	0	0	0	0	0	0	0	0.029599	0.057723	0
s__Cellvibrio_unclassified	-0.78	0.7558	0.8939	no	down	0.0073	0.0056	0.0096	0	0	0	0	0	0	0	0.054475	0	0	0.01241	0	0	0	0	0	0	0	0.038946	0.047363	0
s__Candidatus_Saccharibacteria_unclassified	0.26	0.7558	0.8939	no	up	0.0035	0.0037	0.0031	0	0	0	0	0	0	0	0.038911	0	0.005865	0	0	0	0	0	0	0	0	0	0.00592	0.022374
s__Peptococcaceae_unclassified	-0.19	0.7672	0.8939	no	down	0.5015	0.4726	0.54	0	0.642528	1.43276	1.76612	0.501752	0.39419	0	0	0	0	0	0.934135	0.733425	0.228177	0.480019	0.137654	0.644444	2.63589	0	0	0
s__Desulfovibrio_unclassified	-0.2	0.7672	0.8939	no	down	0.1793	0.1686	0.1935	0	0.34876	0.546637	0.535471	0.423702	0.01971	0	0	0	0	0	0.148748	0.177387	0.021226	0.011873	0.369492	0.060299	1.10149	0	0	0
s__Intestinimonas_unclassified	-0.26	0.7721	0.8939	no	down	2.18	2.0112	2.4052	0	4.20538	4.23356	2.27497	3.16024	5.30792	0.064206	0	0	0	0	4.88784	3.24242	10.4396	4.68485	1.4834	0.497466	1.28702	0	0.011841	0
s__Firmicutes_unclassified	0.27	0.7761	0.8939	no	up	4.3892	4.7301	3.9348	0	15.8505	14.4988	16.5229	2.66486	2.56982	0.10273	0	0.340299	0.320638	0.251742	3.63836	7.24215	6.55877	5.4193	2.28759	3.3447	10.1842	0.026483	0.031082	0.319339
s__Paracoccus_sp._OTB22	-5.95	0.7803	0.8939	no	down	0.0976	0.0036	0.2229	0	0	0	0	0	0	0	0.042802	0	0	0	0	0	0	0	0	0	0	2.00648	0	0
s__Dietzia_cinnamea	-5.88	0.7803	0.8939	no	down	0.0618	0.0024	0.1409	0	0	0	0	0	0	0	0.029183	0	0	0	0	0	0	0	0	0	0	1.26807	0	0
s__uncultured_Pseudomonas_sp.	-5.67	0.7803	0.8939	no	down	0.009	0.0004	0.0204	0	0	0	0	0.004779	0	0	0	0	0	0	0	0	0	0	0	0	0	0.183824	0	0
s__Thiobacillus_unclassified	-7.67	0.7803	0.8939	no	down	0.0352	0.0004	0.0816	0	0	0	0	0	0	0	0	0	0	0.005318	0	0	0	0	0	0	0	0	0	0.734277
s__uncultured_Klebsiella_sp.	-3.28	0.7803	0.8939	no	down	0.0223	0.0047	0.0457	0	0	0	0	0	0	0	0.05642	0	0	0	0	0	0	0	0	0	0	0.411266	0	0
s__Micavibrionales_unclassified	-2.55	0.7803	0.8939	no	down	0.0126	0.0041	0.024	0	0	0	0	0	0	0	0.048638	0	0	0	0	0	0	0	0	0	0	0	0.216091	0
s__uncultured_Rhodanobacter_sp.	-5.59	0.7803	0.8939	no	down	0.0064	0.0003	0.0145	0	0	0	0	0	0	0	0	0.004004	0	0	0	0	0	0	0	0	0	0	0	0.130177
s__Thermomonas_unclassified	-3.6	0.7803	0.8939	no	down	0.0064	0.0011	0.0133	0	0	0	0	0	0	0	0.013619	0	0	0	0	0	0	0	0	0	0	0.119953	0	0
s__Fusobacteriaceae_unclassified	-2.97	0.7803	0.8939	no	down	0.0023	0.0006	0.0047	0.007277	0	0	0	0	0	0	0	0	0	0	0	0	0	0	0	0	0	0.042061	0	0
s__Luteimonas_sp.	-3.64	0.7803	0.8939	no	down	0.0012	0.0002	0.0025	0.002911	0	0	0	0	0	0	0	0	0	0	0	0	0	0	0	0	0	0	0.022201	0
s__Pantoea_agglomerans	-2.43	0.7803	0.8939	no	down	0.0107	0.0037	0.0199	0	0	0	0	0	0	0	0.044747	0	0	0	0	0	0	0	0	0	0	0	0.179089	0
s__Paracoccus_sp._254	-1.27	0.7803	0.8939	no	down	0.0062	0.0039	0.0094	0	0	0	0	0	0	0	0.046693	0	0	0	0	0	0	0	0	0	0	0	0.084364	0
s__Amaricoccus_sp._WTFO1-3	-1.77	0.7803	0.8939	no	down	0.0059	0.0029	0.0099	0	0	0	0	0	0	0	0.035019	0	0	0	0	0	0	0	0	0	0	0	0.088805	0
s__Streptomyces_sp._060386	-0.91	0.7803	0.8939	no	down	0.0057	0.0041	0.0077	0	0	0	0	0	0	0	0	0	0	0.049639	0	0	0	0	0	0	0	0	0	0.069156
s__Pelomonas_unclassified	-2.12	0.7803	0.8939	no	down	0.0029	0.0012	0.0052	0	0	0	0.014091	0	0	0	0	0	0	0	0	0	0	0	0	0	0	0.046735	0	0
s__Clostridium_sensu_stricto_8_unclassified	-3.83	0.7803	0.8939	no	down	0.0033	0.0005	0.0071	0	0	0	0	0	0	0	0	0	0.005865	0	0	0	0	0	0	0	0	0.063871	0	0
s__Faecalibacterium_sp.	-5.52	0.7803	0.8939	no	down	0.0142	0.0007	0.0322	0.008732	0	0	0	0	0	0	0	0	0	0	0	0	0	0.290047	0	0	0	0	0	0
s__Brevibacterium_sanguinis	-1.51	0.7803	0.8939	no	down	0.0055	0.0031	0.0088	0	0	0	0	0	0	0	0.036965	0	0	0	0	0	0	0	0	0	0	0.079449	0	0
s__Acidipila_unclassified	-1.09	0.7803	0.8939	no	down	0.0077	0.0052	0.0111	0	0	0	0	0	0	0	0	0.062055	0	0	0	0	0	0	0	0	0	0	0	0.099666
s__Solibacillus_unclassified	-1.54	0.7803	0.8939	no	down	0.0018	0.001	0.0029	0	0	0	0	0	0	0	0	0	0.011731	0	0	0	0	0	0	0	0	0.026483	0	0
s__Kocuria_sp._SBT357	-2	0.7803	0.8939	no	down	0.0052	0.0023	0.0092	0	0	0	0	0	0	0	0.027237	0	0	0	0	0	0	0	0	0	0	0.082565	0	0
s__Pseudonocardiaceae_unclassified	-2.04	0.7803	0.8939	no	down	0.0019	0.0008	0.0033	0	0	0	0	0	0	0	0	0.010009	0	0	0	0	0	0	0	0	0	0	0.029602	0
s__Moraxella_atlantae	-1.07	0.7803	0.8939	no	down	0.006	0.0041	0.0086	0	0	0	0	0	0	0	0.048638	0	0	0	0	0	0	0	0	0	0	0	0.076964	0
s__Cloacibacterium_unclassified	-2.81	0.7803	0.8939	no	down	0.0007	0.0002	0.0014	0.002911	0	0	0	0	0	0	0	0	0	0	0	0	0	0	0	0	0	0.012463	0	0
s__Streptomyces_sp._P513A	-1	0.7803	0.8939	no	down	0.0089	0.0062	0.0124	0	0	0	0	0	0	0	0	0	0.074294	0	0	0	0	0	0	0	0	0	0	0.11187
s__uncultured_Dongia_sp.	-0.64	0.7803	0.8939	no	down	0.0022	0.0018	0.0028	0	0	0	0	0	0	0.022014	0	0	0	0	0	0	0.024763	0	0	0	0	0	0	0
s__Streptomyces_hirsutus	-4.85	0.7803	0.8939	no	down	0.0052	0.0004	0.0115	0	0	0	0	0	0	0	0	0	0	0.005318	0	0	0	0	0	0	0	0	0	0.103734
s__Belnapia_unclassified	-1.34	0.7803	0.8939	no	down	0.0035	0.0021	0.0053	0	0	0	0	0	0	0	0.025292	0	0	0	0	0	0	0	0	0	0	0	0.047363	0
s__Murdochiella_unclassified	-4.22	0.7803	0.8939	no	down	0.0052	0.0006	0.0112	0	0	0	0	0	0	0	0.007782	0	0	0	0	0	0	0	0	0	0	0	0.100645	0
s__Actinomadura_sp.	-2.3	0.7803	0.8939	no	down	0.0032	0.0012	0.0059	0	0	0	0	0	0	0	0	0	0	0.014183	0	0	0	0	0	0	0	0	0	0.052884
s__Bacteroides_togonis	-4.41	0.7803	0.8939	no	down	0.0048	0.0005	0.0106	0	0	0	0.006263	0	0	0	0	0	0	0	0	0.095516	0	0	0	0	0	0	0	0
s__Oryzihumus_leptocrescens	-2.21	0.7803	0.8939	no	down	0.0056	0.0022	0.0102	0	0	0	0	0	0	0	0	0.026023	0	0	0	0	0	0	0	0	0	0	0	0.09153
s__Actinomadura_unclassified	-3.22	0.7803	0.8939	no	down	0.0073	0.0016	0.0149	0	0	0	0	0	0	0	0	0	0	0.019501	0	0	0	0	0	0	0	0	0	0.134245
s__Xylophilus_unclassified	-3.14	0.7803	0.8939	no	down	0.0043	0.001	0.0088	0	0	0	0	0	0	0	0	0	0.011731	0	0	0	0	0	0	0	0	0	0	0.079326
s__Leptotrichia_sp._oral_clone_GT020	-1.33	0.7803	0.8939	no	down	0.0072	0.0044	0.0111	0	0	0	0	0	0	0	0.052529	0	0	0	0	0	0	0	0	0	0	0.099701	0	0
s__Sporosarcina_sp._30a	-1.18	0.7803	0.8939	no	down	0.0059	0.0038	0.0086	0	0	0	0	0	0	0	0	0.046041	0	0	0	0	0	0	0	0	0	0	0	0.077292
s__uncultured_Dokdonella_sp.	-1.87	0.7803	0.8939	no	down	0.0052	0.0024	0.0088	0	0	0	0	0	0	0	0	0	0.029327	0	0	0	0	0	0	0	0	0	0	0.079326
s__Pseudomonas_sp._NW-2013-R2	-0.56	0.7803	0.8939	no	down	0.0073	0.0061	0.009	0	0	0	0	0	0	0	0	0	0	0.072686	0	0	0	0	0	0	0	0	0	0.08136
s__Corynebacterium_suicordis	-1.48	0.7803	0.8939	no	down	0.0052	0.0029	0.0081	0	0	0	0	0	0	0	0.035019	0	0	0	0	0	0	0	0	0	0	0.073218	0	0
s__Mailhella_massiliensis	-1	0.7803	0.8939	no	down	0.0019	0.0013	0.0026	0	0	0	0	0	0.015161	0	0	0	0	0	0	0	0	0.023747	0	0	0	0	0	0
s__Williamsia_unclassified	-1.49	0.7803	0.8939	no	down	0.0018	0.001	0.0028	0	0	0	0	0	0	0	0	0	0	0.01241	0	0	0	0	0	0	0	0.024925	0	0
s__uncultured_Paracraurococcus_sp.	-3.93	0.7803	0.8939	no	down	0.0064	0.0009	0.0137	0	0	0	0	0	0	0	0	0	0	0.010637	0	0	0	0	0	0	0	0.123068	0	0
s__Terrabacter_aerolatus	-0.75	0.7803	0.8939	no	down	0.0036	0.0028	0.0047	0	0	0	0	0	0	0	0	0	0	0.033684	0	0	0	0	0	0	0	0	0	0.042714
s__Holophaga_unclassified	-3.29	0.7803	0.8939	no	down	0.0062	0.0013	0.0127	0	0	0	0	0	0	0	0	0	0.015641	0	0	0	0	0	0	0	0	0	0	0.113904
s__Actinoplanes_tropicalis	-1.92	0.7803	0.8939	no	down	0.0039	0.0018	0.0068	0	0	0	0	0	0	0	0	0	0.021506	0	0	0	0	0	0	0	0	0	0	0.06102
s__Coprococcus_2_unclassified	-0.42	0.7803	0.8939	no	down	0.0003	0.0003	0.0004	0	0	0	0.003131	0	0	0	0	0	0	0	0	0	0	0.003392	0	0	0	0	0	0
s__Clostridium_sp._AT4	-2.32	0.7803	0.8939	no	down	0.0019	0.0007	0.0035	0	0	0	0.007829	0	0	0	0	0	0	0	0	0	0.031839	0	0	0	0	0	0	0
s__Alistipes_obesi	-2.61	0.7803	0.8939	no	down	0.0025	0.0008	0.0049	0	0	0	0	0	0.009097	0	0	0	0	0	0	0	0	0.044101	0	0	0	0	0	0
s__Alistipes_sp._cv1	-2.77	0.7803	0.8939	no	down	0.0021	0.0006	0.0041	0	0	0	0	0	0	0.007338	0	0	0	0	0	0	0	0.037316	0	0	0	0	0	0
s__uncultured_Thermoactinomyces_sp.	-2.56	0.7803	0.8939	no	down	0.0031	0.001	0.0059	0	0	0	0	0	0	0	0	0	0	0.01241	0	0	0	0	0	0	0	0	0	0.052884
s__uncultured_Dermabacter_sp.	-2.77	0.7803	0.8939	no	down	0.0052	0.0015	0.0102	0	0	0	0	0	0	0	0.01751	0	0	0	0	0	0	0	0	0	0	0.091912	0	0
s__Byssovorax_cruenta	-3.5	0.7803	0.8939	no	down	0.0016	0.0003	0.0034	0	0	0	0	0	0	0	0	0	0	0.003546	0	0	0	0	0	0	0	0	0	0.03051
s__uncultured_Byssovorax_sp.	-1	0.7803	0.8939	no	down	0.0023	0.0016	0.0032	0	0	0	0	0	0	0	0	0	0.019551	0	0	0	0	0	0	0	0	0	0	0.028476
s__Haloactinopolyspora_unclassified	-3.91	0.7803	0.8939	no	down	0.0021	0.0003	0.0045	0	0	0	0	0	0	0	0	0.004004	0	0	0	0	0	0	0	0	0	0	0	0.04068
s__Pla1_lineage_unclassified	-0.69	0.7803	0.8939	no	down	0.0023	0.0018	0.0029	0	0	0	0	0	0	0	0	0	0	0.021274	0	0	0	0	0	0	0	0	0	0.026442
s__CHKCI002_unclassified	-3.54	0.7803	0.8939	no	down	0.0028	0.0005	0.0058	0	0	0	0	0.006371	0	0	0	0	0	0	0	0	0	0	0	0	0.051815	0	0	0
s__Alloprevotella_tannerae	-1.24	0.7803	0.8939	no	down	0.0018	0.0011	0.0026	0	0	0	0	0	0	0	0.013619	0	0	0	0	0	0	0	0	0	0	0.023367	0	0
s__Bifidobacterium_pseudocatenulatum	-2.66	0.7803	0.8939	no	down	0.002	0.0006	0.0038	0.007277	0	0	0	0	0	0	0	0	0	0	0	0	0	0	0	0	0	0	0.034042	0
s__Actinoplanes_sp._8	-1.3	0.7803	0.8939	no	down	0.0021	0.0013	0.0032	0	0	0	0	0	0	0	0	0	0	0.015955	0	0	0	0	0	0	0	0	0	0.028476
s__Selenomonas_unclassified	-2.06	0.7803	0.8939	no	down	0.0014	0.0006	0.0025	0	0	0	0	0	0	0	0.007782	0	0	0	0	0	0	0	0	0	0	0	0.022201	0
s__Paenochrobactrum_unclassified	-1.52	0.7803	0.8939	no	down	0.0044	0.0024	0.0069	0	0	0	0	0	0	0	0.029183	0	0	0	0	0	0	0	0	0	0	0.062313	0	0
s__uncultured_Arenimonas_sp.	-1.46	0.7803	0.8939	no	down	0.0007	0.0004	0.0011	0	0	0	0	0	0	0	0	0	0	0.005318	0	0	0	0	0	0	0	0	0	0.01017
s__Bacillus_infernus	-1.84	0.7803	0.8939	no	down	0.0025	0.0012	0.0043	0	0	0	0	0	0	0	0	0	0	0.014183	0	0	0	0	0	0	0	0	0	0.038646
s__Solimonadaceae_unclassified	-2.1	0.7803	0.8939	no	down	0.0024	0.001	0.0043	0	0	0	0	0	0	0	0	0	0.011731	0	0	0	0	0	0	0	0	0	0	0.038646
s__Conexibacteraceae_unclassified	-0.97	0.7803	0.8939	no	down	0.0034	0.0024	0.0047	0	0	0	0	0	0	0	0	0	0	0.028365	0	0	0	0	0	0	0	0	0	0.042714
s__Glycomyces_sp.	-0.42	0.7803	0.8939	no	down	0.0014	0.0012	0.0016	0	0	0	0	0	0	0	0	0	0	0.014183	0	0	0	0	0	0	0	0	0	0.014238
s__uncultured_Paenibacillus_sp.	-1.03	0.7803	0.8939	no	down	0.003	0.0021	0.0043	0	0	0	0	0	0	0	0	0	0	0.02482	0	0	0	0	0	0	0	0	0	0.038646
s__Coriobacteriales_Incertae_Sedis_unclassified	-4.06	0.7803	0.8939	no	down	0.0023	0.0003	0.005	0	0	0	0.003131	0	0	0	0	0	0	0	0	0	0	0	0	0	0.045129	0	0	0
s__Hyphomicrobium_sp.	-0.67	0.7803	0.8939	no	down	0.0021	0.0017	0.0027	0	0	0	0	0	0	0	0	0.020018	0	0	0	0	0	0	0	0	0	0	0	0.024408
s__Nocardioides_sp._URHA0032	-0.65	0.7803	0.8939	no	down	0.0029	0.0023	0.0036	0	0	0	0	0	0	0	0	0.028025	0	0	0	0	0	0	0	0	0	0	0	0.032544
s__Hungatella_unclassified	-3.17	0.7803	0.8939	no	down	0.0018	0.0004	0.0036	0	0.004341	0	0	0	0	0	0	0	0	0	0	0	0	0	0	0	0	0.032714	0	0
s__JGI_0001001-H03_unclassified	-0.68	0.7803	0.8939	no	down	0.0012	0.001	0.0016	0	0	0	0	0	0	0	0	0	0.011731	0	0	0	0	0	0	0	0	0	0	0.014238
s__uncultured_Nocardia_sp.	-1.55	0.7803	0.8939	no	down	0.0024	0.0013	0.0038	0	0	0	0	0	0	0	0	0	0.015641	0	0	0	0	0	0	0	0	0	0	0.034578
s__uncultured_Micromonospora_sp.	-3.43	0.7803	0.8939	no	down	0.0021	0.0004	0.0043	0	0	0	0	0	0	0	0	0	0	0.005318	0	0	0	0	0	0	0	0	0	0.038646
s__Methylophilaceae_unclassified	-2.81	0.7803	0.8939	no	down	0.0007	0.0002	0.0014	0	0	0	0	0	0	0	0	0	0	0	0.002975	0	0	0	0	0	0	0.012463	0	0
s__Defluviicoccus_unclassified	-0.58	0.7803	0.8939	no	down	0.0008	0.0006	0.0009	0	0	0	0	0	0	0	0.007782	0	0	0	0	0	0	0	0	0	0	0	0	0.008136
s__uncultured_Rhizomicrobium_sp.	-1.05	0.7803	0.8939	no	down	0.0019	0.0013	0.0027	0	0	0	0	0	0	0	0	0.016014	0	0	0	0	0	0	0	0	0	0	0	0.024408
s__Frateuria_sp.	-2.55	0.7803	0.8939	no	down	0.0021	0.0007	0.0041	0	0	0	0	0	0	0	0	0	0.00782	0	0	0	0	0	0	0	0	0	0	0.036612
s__Terrimicrobium_unclassified	-0.93	0.7803	0.8939	no	down	0.0014	0.001	0.0019	0	0	0	0	0	0	0	0	0	0	0.01241	0	0	0	0	0	0	0	0.017136	0	0
s__Nocardia_farcinica	-1.64	0.7803	0.8939	no	down	0.0015	0.0008	0.0025	0	0	0	0	0	0	0	0.009728	0	0	0	0	0	0	0	0	0	0	0	0.022201	0
s__uncultured_Azospirillum_sp.	-0.54	0.7803	0.8939	no	down	0.0013	0.0011	0.0016	0	0	0	0	0	0	0	0	0	0.013686	0	0	0	0	0	0	0	0	0	0	0.014238
s__Bacillus_murimartini	-1.74	0.7803	0.8939	no	down	0.0012	0.0006	0.002	0	0	0	0	0	0	0	0	0	0	0.007091	0	0	0	0	0	0	0	0	0	0.018306
s__Blautia_hominis	-1.38	0.7803	0.8939	no	down	0.0017	0.001	0.0026	0	0	0	0	0	0	0	0.011673	0	0	0	0	0	0	0.023747	0	0	0	0	0	0
s__uncultured_Ferrithrix_sp.	-1.32	0.7803	0.8939	no	down	0.0016	0.001	0.0025	0	0	0	0	0	0	0	0	0.012011	0	0	0	0	0	0	0	0	0	0	0	0.022374
s__uncultured_Geothrix_sp.	-0.62	0.7803	0.8939	no	down	0.0016	0.0013	0.002	0	0	0	0	0	0	0	0	0	0.015641	0	0	0	0	0	0	0	0	0	0	0.018306
s__Tepidimicrobium_unclassified	-2.42	0.7803	0.8939	no	down	0.0008	0.0003	0.0016	0	0	0	0	0	0	0	0	0	0	0.003546	0	0	0	0	0	0	0	0	0	0.014238
s__Barrientosiimonas_humi	-1.7	0.7803	0.8939	no	down	0.0016	0.0008	0.0026	0	0	0	0	0	0	0	0.009728	0	0	0	0	0	0	0	0	0	0	0.023367	0	0
s__Iamiaceae_unclassified	-1.2	0.7803	0.8939	no	down	0.0015	0.001	0.0023	0	0	0	0	0	0	0	0	0	0.011731	0	0	0	0	0	0	0	0	0	0	0.02034
s__uncultured_Xanthomonas_sp.	-3.42	0.7803	0.8939	no	down	0.0015	0.0003	0.0032	0	0	0	0	0	0	0	0	0	0	0.003546	0	0	0	0	0	0	0	0	0	0.028476
s__Ureibacillus_unclassified	-1.81	0.7803	0.8939	no	down	0.0008	0.0004	0.0014	0	0	0.004316	0	0	0	0	0	0	0	0	0	0	0	0	0	0	0	0	0	0.012204
s__uncultured_Ktedonobacter_sp.	-0.36	0.7803	0.8939	no	down	0.0008	0.0007	0.0009	0	0	0	0	0	0	0	0	0	0.00782	0	0	0	0	0	0	0	0	0	0	0.008136
s__Promicromonospora_sp._05-Be-026	-1.84	0.7803	0.8939	no	down	0.0014	0.0007	0.0025	0	0	0	0	0	0	0	0	0.008007	0	0	0	0	0	0	0	0	0	0	0	0.022374
s__Cytophaga_unclassified	-1.32	0.7803	0.8939	no	down	0.0007	0.0004	0.001	0	0	0	0	0	0	0	0	0	0	0.005318	0	0	0	0	0	0	0	0.009347	0	0
s__Limnochordaceae_unclassified	-1.87	0.7803	0.8939	no	down	0.0007	0.0003	0.0011	0	0	0	0	0	0	0	0	0	0	0.003546	0	0	0	0	0	0	0	0	0	0.01017
s__Acetobacterales_Incertae_Sedis_unclassified	-0.58	0.7803	0.8939	no	down	0.0007	0.0006	0.0009	0	0	0	0	0	0	0	0	0	0	0.007091	0	0	0	0	0	0	0	0	0	0.008136
s__Paludisphaera_unclassified	-1.44	0.7803	0.8939	no	down	0.0012	0.0007	0.0019	0	0	0	0	0	0	0	0	0	0	0.008864	0	0	0	0	0	0	0	0.017136	0	0
s__1013-28-CG33_unclassified	-3.06	0.7803	0.8939	no	down	0.0012	0.0003	0.0025	0	0	0	0	0	0	0	0	0	0	0.003546	0	0	0	0	0	0	0	0	0	0.022374
s__Phycisphaeraceae_unclassified	-0.74	0.7803	0.8939	no	down	0.0004	0.0003	0.0005	0	0	0	0	0	0	0	0	0.004004	0	0	0	0	0	0	0	0	0	0	0	0.004068
s__Nocardioides_sp._JAM-AC12	-1.19	0.7803	0.8939	no	down	0.001	0.0007	0.0016	0	0	0	0	0	0	0	0	0	0.00782	0	0	0	0	0	0	0	0	0.01402	0	0
s__Roseisolibacter_agri	-0.49	0.7803	0.8939	no	down	0.0006	0.0005	0.0007	0	0	0	0	0	0	0	0	0	0.005865	0	0	0	0	0	0	0	0	0.006231	0	0
s__Sphingobium_xenophagum	-0.68	0.7803	0.8939	no	down	0.0007	0.0005	0.0008	0	0	0	0.006263	0	0	0	0	0	0	0	0	0	0	0	0	0	0	0	0.0074	0
s__Gracilibacteria_unclassified	-1.42	0.7803	0.8939	no	down	0.0005	0.0003	0.0008	0	0	0	0	0	0	0	0	0	0	0.003546	0	0	0	0	0	0	0	0	0.0074	0
s__Rhodocyclaceae_unclassified	-0.81	0.7803	0.8939	no	down	0.0006	0.0004	0.0007	0	0	0	0	0	0	0	0	0	0	0.005318	0	0	0	0	0	0	0.006686	0	0	0
s__Actinopolymorpha_singaporensis	-2.42	0.7803	0.8939	no	down	0.0009	0.0003	0.0016	0	0	0	0	0	0	0	0	0.004004	0	0	0	0	0	0	0	0	0	0	0	0.014238
s__GAS113_unclassified	-1.49	0.7803	0.8939	no	down	0.0009	0.0005	0.0014	0	0	0	0	0	0	0	0	0	0.005865	0	0	0	0	0	0	0	0	0	0	0.012204
s__Babeliales_unclassified	-1.58	0.7803	0.8939	no	down	0.0006	0.0003	0.0009	0	0	0	0	0	0	0	0	0	0.00391	0	0	0	0	0	0	0	0	0	0	0.008136
s__Zixibacteria_unclassified	-1	0.7803	0.8939	no	down	0.0004	0.0003	0.0006	0	0	0	0	0	0	0	0	0	0	0.003546	0	0	0	0	0.005434	0	0	0	0	0
s__Rubrivivax_unclassified	-0.85	0.7803	0.8939	no	down	0.0007	0.0005	0.0009	0	0	0	0	0	0	0	0	0	0.005865	0	0	0	0	0	0	0	0	0	0	0.008136
s__Pseudoflavonifractor_unclassified	-1.32	0.7803	0.8939	no	down	0.0007	0.0004	0.001	0	0	0	0	0	0	0	0	0	0	0	0.004462	0	0	0	0	0.009422	0	0	0	0
s__uncultured_Myxococcus_sp.	-1.58	0.7803	0.8939	no	down	0.0006	0.0003	0.0009	0	0	0	0	0	0	0	0	0	0.00391	0	0	0	0	0	0	0	0	0.007789	0	0
s__Oxalobacteraceae_unclassified	-1.58	0.7803	0.8939	no	down	0.0006	0.0003	0.0009	0	0	0	0	0	0	0	0	0	0	0.003546	0	0	0	0	0	0	0	0	0	0.008136
s__uncultured_Parachlamydia_sp.	-0.74	0.7803	0.8939	no	down	0.0004	0.0003	0.0005	0	0	0	0	0	0	0	0	0	0	0.003546	0	0	0	0	0	0	0	0	0	0.004068
s__Bacteroides]_pectinophilus_group_unclassified	-1.25	0.7828	0.8958	no	down	0.0435	0.0273	0.065	0	0.004341	0.007193	0	0.175215	0.116741	0	0	0	0	0	0.0238	0	0.394446	0.171314	0.01449	0	0.005014	0	0	0
s__Acetatifactor_muris	0.52	0.7828	0.8958	no	up	0.0255	0.0293	0.0204	0	0.057885	0.064733	0.084548	0.07805	0	0	0	0	0	0	0.066936	0.129629	0.03007	0.008481	0	0	0.015043	0	0	0
s__Gaiellales_unclassified	0.52	0.7893	0.9008	no	up	0.5058	0.5813	0.4052	0	0	0	0	0	0	0	0	2.42613	3.48401	1.06547	0	0	0	0	0	0	0.015043	0	0.017761	3.61443
s__TRA3-20_unclassified	0.99	0.7893	0.9008	no	up	0.0933	0.1186	0.0596	0	0	0	0	0	0	0	0	0.014012	0.363651	1.04597	0	0	0	0	0	0.003769	0	0.015578	0	0.516638
s__Arthrobacter_sp._NW-2013-Rh11	0.32	0.7893	0.9008	no	up	0.0761	0.0831	0.0666	0	0	0	0	0	0	0	0	0.046041	0.52788	0.423706	0	0	0	0	0	0	0.045129	0	0.023681	0.530876
s__Negativibacillus_unclassified	-3.07	0.7893	0.9008	no	down	0.0204	0.0049	0.0412	0	0.031837	0	0	0	0.007581	0.005503	0	0	0	0	0.013387	0	0	0.356198	0.01449	0	0	0	0	0
s__Clostridium_sp._Culture-41	-0.68	0.7893	0.9008	no	down	0.0077	0.0061	0.0098	0	0	0.024455	0.017223	0	0	0	0	0	0	0	0.031237	0.013645	0	0	0.067016	0.007537	0	0	0	0
s__uncultured_Bilophila_sp.	-1.54	0.7981	0.9012	no	down	0.1955	0.1074	0.3131	0	0.130242	0.225847	0.169096	0.151322	0.186482	0.385236	0	0	0	0	0.040162	0.075048	2.17387	0.228984	0	0.011306	0.319249	0.009347	0	0
s__Alphaproteobacteria_unclassified	0.77	0.7995	0.9012	no	up	0.2155	0.262	0.1535	0	0	0	0	0	0	0	0.309339	0.842742	1.37835	0.613399	0	0	0	0	0	0	0	0.152667	0.010361	1.21837
s__uncultured_Actinomyces_sp.	-2.36	0.7995	0.9012	no	down	0.0316	0.0114	0.0585	0	0	0	0	0.007964	0	0	0.033074	0.044039	0	0.051412	0	0	0	0	0	0	0	0.260157	0.239773	0.026442
s__ASF356_unclassified	1.2	0.7995	0.9012	no	up	0.0064	0.0085	0.0037	0	0.017366	0	0.06576	0.009557	0.009097	0	0	0	0	0	0	0.005117	0	0	0.019924	0	0.008357	0	0	0
s__Bacteroides_unclassified	0.95	0.8029	0.9012	no	up	1.1216	1.4151	0.7303	0.01601	4.87251	0.440186	2.89029	1.12775	7.24249	0.020179	0.233463	0	0	0	0.138335	4.40055	0.244097	0.179795	0.39666	0.81215	0.143745	0.373878	0.022201	0
s__Gemmatimonas_unclassified	0.52	0.8121	0.9012	no	up	0.24	0.2756	0.1924	0	0	0	0	0	0	0	0	0.342301	2.36764	0.597444	0	0	0	0	0	0	0.005014	0	0	1.72687
s__Gemmatimonadetes_unclassified	0.85	0.8121	0.9012	no	up	0.2329	0.2878	0.1596	0	0	0	0	0	0	0	0	0.228201	2.08024	1.14525	0	0	0	0	0	0	0.006686	0	0	1.42991
s__Acidothermus_unclassified	2.2	0.8121	0.9012	no	up	0.2979	0.4483	0.0973	0	0	0	0	0	0	0	0	4.69413	0.635411	0.049639	0	0	0	0	0	0	0.003343	0	0	0.87259
s__IMCC26256_unclassified	0.91	0.8121	0.9012	no	up	0.1603	0.2005	0.1067	0	0	0	0	0	0	0	0	0.464409	1.20044	0.741043	0	0	0	0	0	0	0	0.004673	0	0.955984
s__TK10_unclassified	0.63	0.8121	0.9012	no	up	0.116	0.1365	0.0885	0	0	0	0	0	0	0	0	0.164144	1.01861	0.455617	0	0	0	0	0	0	0.0117	0	0	0.785127
s__Dongia_unclassified	1.09	0.8121	0.9012	no	up	0.0772	0.0998	0.047	0	0	0	0	0	0	0	0	0.028025	0.334324	0.835003	0	0	0	0	0	0	0.010029	0	0	0.412904
s__Acidobacteria_unclassified	0.83	0.8121	0.9012	no	up	0.0822	0.1012	0.0569	0	0	0	0	0	0	0	0	0.820722	0.27176	0.122325	0	0.003411	0	0	0	0	0	0	0	0.508502
s__C0119_unclassified	0.75	0.8121	0.9012	no	up	0.0595	0.0721	0.0428	0	0	0	0	0	0	0	0	0.032028	0.643231	0.189693	0	0	0	0	0	0	0	0	0.014801	0.37019
s__Pirellula_unclassified	0.89	0.8121	0.9012	no	up	0.0327	0.0407	0.022	0	0	0	0	0	0	0	0	0.03403	0.101666	0.352793	0	0	0	0	0	0	0	0	0.00888	0.189163
s__Deltaproteobacteria_unclassified	0.82	0.8121	0.9012	no	up	0.042	0.0516	0.0292	0	0	0	0	0	0	0	0	0.10209	0.199421	0.317337	0	0	0	0	0	0	0.008357	0	0	0.254251
s__S0134_terrestrial_group_unclassified	0.87	0.8121	0.9012	no	up	0.0208	0.0258	0.0141	0	0	0	0	0	0	0	0	0.024021	0.037147	0.248196	0	0	0	0	0	0	0	0	0.014801	0.11187
s__uncultured_Kouleothrix_sp.	1.5	0.8121	0.9012	no	up	0.0168	0.0232	0.0082	0	0	0	0	0	0	0	0	0.004004	0.187691	0.086869	0	0	0	0	0	0	0.006686	0	0	0.067122
s__Rhodanobacteraceae_unclassified	1.03	0.8121	0.9012	no	up	0.0193	0.0247	0.0121	0	0	0	0	0	0	0	0	0.008007	0.037147	0.251742	0	0	0	0	0	0	0.005014	0	0	0.103734
s__uncultured_Roseiflexus_sp.	1.03	0.8121	0.9012	no	up	0.0121	0.0155	0.0076	0	0	0	0	0	0	0	0.009728	0	0.125127	0.051412	0	0	0	0	0	0	0.003343	0	0	0.065088
s__Bdellovibrio_unclassified	1.36	0.8121	0.9012	no	up	0.0063	0.0085	0.0033	0	0	0	0	0	0	0	0.035019	0.058051	0	0.008864	0	0	0	0	0	0	0	0.015578	0	0.014238
s__Corynebacterium_sp._VTT_E-073034	-1.19	0.8154	0.9012	no	down	0.0087	0.0056	0.0128	0.010188	0	0	0	0	0	0	0.05642	0	0	0	0	0	0	0	0	0	0	0.115279	0	0
s__Enterococcus_faecium	-1.35	0.8154	0.9012	no	down	0.0163	0.0098	0.0249	0.039296	0	0	0	0	0	0	0.077821	0	0	0	0	0	0	0	0	0	0	0.224327	0	0
s__Chujaibacter_unclassified	-1.82	0.8154	0.9012	no	down	0.0359	0.0172	0.0608	0	0	0	0	0	0	0	0	0.190167	0.015641	0	0	0	0	0	0	0	0	0	0	0.547148
s__Archangiaceae_unclassified	-0.11	0.8154	0.9012	no	down	0.0147	0.0143	0.0154	0	0	0	0	0	0	0	0	0	0.068429	0.102824	0	0	0	0	0	0	0	0	0	0.138313
s__Rhodanobacter_unclassified	-2.51	0.8154	0.9012	no	down	0.0289	0.0096	0.0547	0	0	0	0	0	0	0	0	0.096085	0.019551	0	0	0	0	0	0	0	0	0	0	0.49223
s__B1-7BS_unclassified	-0.21	0.8154	0.9012	no	down	0.0094	0.0088	0.0102	0	0	0	0	0	0	0	0	0	0.08798	0.017728	0	0	0	0	0	0	0	0	0	0.09153
s__Sphingobium_yanoikuyae	-3.04	0.8154	0.9012	no	down	0.0229	0.0056	0.046	0	0	0	0	0	0	0	0.031128	0.036032	0	0	0	0	0	0	0	0	0	0	0.414422	0
s__Clostridium_sensu_stricto_5_unclassified	-0.35	0.8154	0.9012	no	down	0.0012	0.0011	0.0014	0.007277	0	0	0	0.006371	0	0	0	0	0	0	0	0	0	0	0	0	0	0.012463	0	0
s__Bradyrhizobium_sp._ISA0408	-1.44	0.8154	0.9012	no	down	0.0118	0.0068	0.0185	0	0	0	0	0	0	0	0	0	0.056698	0.02482	0	0	0	0	0	0	0	0	0	0.166789
s__Tepidimonas_unclassified	-2.15	0.8154	0.9012	no	down	0.0035	0.0014	0.0062	0	0	0	0	0.014336	0.003032	0	0	0	0	0	0	0	0	0	0	0	0	0.056082	0	0
s__Thermoleophilia_unclassified	-0.1	0.8154	0.9012	no	down	0.0056	0.0055	0.0059	0	0	0	0	0	0	0	0	0	0.017596	0.047866	0	0	0	0	0	0	0	0	0	0.052884
s__Pseudoduganella_unclassified	-0.69	0.8154	0.9012	no	down	0.0103	0.0081	0.0131	0	0	0	0	0	0	0	0	0	0.058653	0.039002	0	0	0	0	0	0	0	0	0	0.117973
s__Subgroup_25_unclassified	-0.51	0.8154	0.9012	no	down	0.0096	0.0081	0.0115	0	0	0	0	0	0	0	0	0	0.017596	0.079777	0	0	0	0	0	0	0	0	0	0.103734
s__Amb-16S-1323_unclassified	-0.62	0.8154	0.9012	no	down	0.0085	0.0069	0.0106	0	0	0	0	0	0	0	0	0	0.037147	0.046094	0	0	0	0	0	0	0	0	0	0.095598
s__uncultured_Pedomicrobium_sp.	-4.13	0.8154	0.9012	no	down	0.0073	0.0009	0.0158	0	0	0	0	0	0	0	0	0.006005	0	0.005318	0	0	0	0	0	0	0	0	0	0.142381
s__Intrasporangium_mesophilum	-1.04	0.8154	0.9012	no	down	0.0108	0.0075	0.0154	0	0	0	0	0	0	0	0	0	0.066474	0.023047	0	0	0	0	0	0	0	0	0	0.138313
s__GOUTA6_unclassified	-0.29	0.8154	0.9012	no	down	0.0155	0.0142	0.0174	0	0	0	0	0	0	0	0	0	0.09189	0.078005	0	0	0	0	0	0	0	0	0	0.156619
s__Bacteroides_plebeius	-1.78	0.8154	0.9012	no	down	0.0053	0.0026	0.0089	0	0.015918	0.015824	0	0	0	0	0	0	0	0	0	0	0	0	0.079694	0	0	0	0	0
s__Enterococcus_gallinarum	-1.39	0.8154	0.9012	no	down	0.006	0.0035	0.0092	0	0	0	0	0.028672	0.013645	0	0	0	0	0	0	0	0	0	0	0.082911	0	0	0	0
s__P2-11E_unclassified	-0.53	0.8154	0.9012	no	down	0.0069	0.0058	0.0084	0	0	0	0	0	0	0	0	0	0.048878	0.021274	0	0	0	0	0	0	0	0	0	0.075258
s__Hamadaea_unclassified	-0.32	0.8154	0.9012	no	down	0.0072	0.0065	0.0081	0	0	0	0	0	0	0	0	0	0.050833	0.026592	0	0	0	0	0	0	0	0	0	0.073224
s__Corynebacterium_sp._S18-03	-0.9	0.8154	0.9012	no	down	0.0051	0.0037	0.0069	0	0	0	0	0	0.007581	0	0.036965	0	0	0	0	0	0	0	0	0	0	0	0.062163	0
s__uncultured_Rhizobium_sp.	-1.56	0.8154	0.9012	no	down	0.0044	0.0024	0.0071	0	0	0	0	0	0	0	0.011673	0	0.017596	0	0	0	0	0	0	0	0	0	0.063643	0
s__Streptosporangium_unclassified	-1.22	0.8154	0.9012	no	down	0.0047	0.003	0.007	0	0	0	0	0	0	0	0	0	0.019551	0.015955	0	0	0	0	0	0	0	0	0	0.063054
s__Bilophila_wadsworthia	-0.97	0.8154	0.9012	no	down	0.0074	0.0052	0.0102	0	0.05065	0	0	0	0.012129	0	0	0	0	0	0	0	0	0	0	0	0.09193	0	0	0
s__Nevskia_unclassified	-2.15	0.8154	0.9012	no	down	0.0074	0.003	0.0133	0	0	0	0	0	0	0	0	0.024021	0.011731	0	0	0	0	0	0	0	0	0	0	0.120007
s__Fimbriiglobus_unclassified	-0.23	0.8154	0.9012	no	down	0.0025	0.0023	0.0027	0	0	0	0	0	0	0	0	0	0.00782	0.019501	0	0	0	0	0	0	0	0	0	0.024408
s__Granulicella_unclassified	-0.11	0.8154	0.9012	no	down	0.0077	0.0075	0.0081	0	0	0	0	0	0	0	0	0.064056	0.025416	0	0	0	0	0	0	0	0	0	0	0.073224
s__R7C24_unclassified	-0.67	0.8154	0.9012	no	down	0.0043	0.0034	0.0054	0	0	0	0	0	0	0	0	0	0.023461	0.017728	0	0	0	0	0	0	0	0	0	0.048816
s__Rubrobacterales_unclassified	-3.72	0.8154	0.9012	no	down	0.0037	0.0006	0.0079	0	0	0	0	0	0	0	0	0.004004	0	0.003546	0	0	0	0	0	0	0	0	0	0.07119
s__Nocardioides_exalbidus	-0.46	0.8154	0.9012	no	down	0.0033	0.0029	0.004	0	0	0	0	0	0	0	0	0.006005	0	0.028365	0	0	0	0	0	0	0	0.03583	0	0
s__Moraxellaceae_unclassified	-3.98	0.8154	0.9012	no	down	0.0044	0.0006	0.0095	0	0	0	0	0	0	0	0	0.004004	0	0.003546	0	0	0	0	0	0	0	0	0	0.085428
s__Candidatus_Adlerbacteria_unclassified	-0.35	0.8154	0.9012	no	down	0.0012	0.0011	0.0014	0	0	0	0	0	0	0	0	0	0.009776	0.003546	0	0	0	0	0	0	0	0.012463	0	0
s__Nocardia_sp._TFS_473	-0.68	0.8154	0.9012	no	down	0.0036	0.0028	0.0045	0	0	0	0	0	0	0	0	0	0.021506	0.01241	0	0	0	0	0	0	0	0	0	0.04068
s__NS11-12_marine_group_unclassified	-1.17	0.8154	0.9012	no	down	0.0012	0.0008	0.0018	0	0	0	0	0	0	0	0	0	0.00391	0.005318	0	0	0	0	0	0	0	0	0	0.016272
s__Vulgatibacter_sp.	-0.23	0.8154	0.9012	no	down	0.0018	0.0017	0.002	0	0	0	0	0	0	0	0	0.014012	0.005865	0	0	0	0	0	0	0	0	0	0	0.018306
s__vadinHA49_unclassified	-0.35	0.8154	0.9012	no	down	0.002	0.0018	0.0023	0	0	0	0	0	0	0	0	0	0.005865	0.015955	0	0	0	0	0	0	0	0	0	0.02034
s__Candidatus_Ovatusbacter_unclassified	-0.94	0.8154	0.9012	no	down	0.0018	0.0013	0.0025	0	0	0	0	0	0	0	0	0	0.009776	0.005318	0	0	0	0	0	0	0	0	0	0.022374
s__uncultured_Sphingosinicella_sp.	-0.36	0.8154	0.9012	no	down	0.0023	0.0021	0.0027	0	0	0	0	0	0	0	0	0	0.017596	0.007091	0	0	0	0	0	0	0	0	0	0.024408
s__SHA-26_unclassified	-1.3	0.8154	0.9012	no	down	0.0018	0.0011	0.0027	0	0	0	0	0	0	0	0	0	0.009776	0.003546	0	0	0	0	0	0	0	0	0	0.024408
s__Plot4-2H12_unclassified	-0.07	0.8154	0.9012	no	down	0.0019	0.0019	0.002	0	0	0	0	0	0	0	0	0	0.013686	0.008864	0	0	0	0	0	0	0	0	0	0.018306
s__Bacteroides_faecichinchillae	1.5	0.8179	0.9025	no	up	0.0903	0.1249	0.0442	0	0.35889	0.458887	0.183187	0.331316	0	0	0	0	0	0	0.166597	0.18762	0	0.011873	0.105052	0.054646	0.038444	0	0	0
s__Streptococcus_sp._GDLAMI-SD2	0.22	0.8179	0.9025	no	up	0.0194	0.0206	0.0177	0	0.053544	0.050348	0.061062	0.049379	0	0	0	0	0	0	0.032724	0.022173	0.033607	0	0.027168	0.028265	0.048472	0	0	0
s__Defluviitaleaceae_UCG-011_unclassified	-0.39	0.8179	0.9025	no	down	0.02	0.0177	0.0232	0	0.047755	0.030209	0.012526	0.049379	0.045483	0.009172	0	0	0	0	0.01785	0.049464	0.07429	0.084809	0	0	0	0	0	0
s__Muribaculaceae_unclassified	0.16	0.8301	0.9083	no	up	13.3979	14.0229	12.5647	0	25.4783	22.1186	21.3875	20.145	18.0403	42.985	0.046693	0	0	0	18.0728	31.5697	20.3308	12.9588	29.63	7.66361	10.6539	0.174477	0.100645	0
s__Staphylococcus_sp._80_JDE-2009	1.95	0.8358	0.9083	no	up	0.09	0.1319	0.0342	0.148452	0	0	0	0	0	0	1.43385	0	0	0	0	0	0	0	0	0	0	0.144878	0.162809	0
s__Sphingomonas_sp.	2.73	0.8358	0.9083	no	up	0.1569	0.2467	0.0372	0	0	0	0	0	0	0	2.78988	0.17015	0	0	0	0	0	0	0	0	0	0.327144	0.0074	0
s__PLTA13_unclassified	1.87	0.8358	0.9083	no	up	0.028	0.0406	0.0111	0	0	0	0	0	0	0	0	0	0.017596	0.4698	0	0	0	0	0	0	0.006686	0	0	0.093564
s__Subgroup_10_unclassified	0.91	0.8358	0.9083	no	up	0.0334	0.0418	0.0222	0	0	0	0	0	0	0	0	0	0.166184	0.335065	0	0	0	0	0	0	0.006686	0	0	0.193231
s__OM190_unclassified	2.3	0.8358	0.9083	no	up	0.0411	0.0624	0.0127	0	0	0	0	0	0	0	0	0	0.08798	0.661265	0	0	0	0	0	0	0	0.006231	0	0.107802
s__Betaproteobacteria_unclassified	0.21	0.8358	0.9083	no	up	0.0245	0.0261	0.0225	0	0	0	0	0	0	0	0	0	0.236568	0.076232	0	0	0	0	0	0	0	0	0.00888	0.193231
s__Terrimonas_unclassified	0.51	0.8358	0.9083	no	up	0.0225	0.0257	0.0181	0	0	0	0	0	0	0	0	0	0.211152	0.097506	0	0	0	0	0	0	0.006686	0	0	0.156619
s__Nordella_unclassified	0.42	0.8358	0.9083	no	up	0.0227	0.0254	0.019	0	0	0	0	0	0	0	0	0	0.113396	0.191466	0	0	0	0	0	0	0.006686	0	0	0.164755
s__Lachnospiraceae_ND3007_group_unclassified	0.7	0.8358	0.9083	no	up	0.0096	0.0114	0.007	0	0	0	0	0	0.100064	0	0	0	0	0	0.037187	0	0.015919	0.047493	0	0	0	0	0	0
s__UTCFX1_unclassified	1.8	0.8358	0.9083	no	up	0.007	0.0101	0.0029	0	0	0	0	0	0	0	0	0	0.011731	0.109915	0	0	0	0	0	0	0	0	0.00592	0.02034
s__Luteolibacter_unclassified	3.19	0.8358	0.9083	no	up	0.0073	0.0119	0.0013	0	0	0	0	0	0	0	0	0	0.005865	0.136508	0	0	0	0	0	0	0	0	0.0074	0.004068
s__Butyricicoccus_unclassified	3.21	0.8439	0.9083	no	up	0.0464	0.0752	0.0081	0	0.011577	0.025893	0	0.01115	0.700446	0	0	0	0	0	0.15321	0.023879	0.022995	0.016962	0.009056	0	0	0	0	0
s__uncultured_Papillibacter_sp.	0.5	0.8509	0.9083	no	up	0.0117	0.0134	0.0095	0	0.01013	0.043156	0.062628	0.020707	0	0	0	0	0	0	0.0238	0.008528	0.003538	0.020354	0.023546	0.009422	0.020057	0	0	0
s__Prevotellaceae_NK3B31_group_unclassified	-1.68	0.855	0.9083	no	down	0.9753	0.501	1.6077	0	1.24888	0.897635	1.03493	0.718382	0.075806	0.30452	0	0	0	0	1.73142	2.07577	0.316618	0.074632	11.2133	0.135672	0.65354	0	0	0
s__GCA-900066225_unclassified	0.01	0.855	0.9083	no	up	0.0377	0.0378	0.0376	0	0.1013	0.110766	0.086114	0.125836	0.015161	0.003669	0	0	0	0	0.010412	0.059697	0.04422	0.008481	0.027168	0.088564	0.110316	0	0	0
s__Candidatus_Soleaferrea_unclassified	0.21	0.855	0.9083	no	up	0.0383	0.0406	0.0352	0	0.134584	0.071926	0.0548	0.076457	0.065193	0.003669	0	0	0	0	0.080324	0.028996	0.061909	0.069543	0.010867	0.075374	0.070201	0	0	0
s__KD4-96_unclassified	0.89	0.8586	0.9083	no	up	0.3514	0.4375	0.2366	0	0	0	0	0	0	0	0	0.160141	3.05975	2.02989	0	0	0	0	0	0	0.028415	0	0.016281	2.08486
s__Brevundimonas_sp._VW55	0.47	0.8586	0.9083	no	up	0.0176	0.02	0.0144	0.013099	0	0	0	0.019114	0	0	0.208171	0	0	0	0	0	0	0	0	0	0.005014	0.119953	0.00444	0
s__Saccharimonadales_unclassified	0.72	0.8586	0.9083	no	up	0.0617	0.0742	0.045	0	0	0	0	0	0	0	0	0.628553	0.187691	0.074459	0	0	0	0	0	0	0	0.046735	0.00444	0.353918
s__Gemmatirosa_unclassified	0.9	0.8586	0.9083	no	up	0.0433	0.054	0.029	0	0	0	0	0	0	0	0	0.056049	0.529835	0.062049	0	0	0	0	0	0	0	0.020252	0.035522	0.205435
s__Planctomycetales_unclassified	0.71	0.8586	0.9083	no	up	0.0247	0.0296	0.0181	0	0	0	0	0	0	0	0	0.128113	0.062564	0.164873	0	0	0	0	0	0	0	0.004673	0.00592	0.152551
s__Lachnospiraceae_NK4B4_group_unclassified	0.62	0.8586	0.9083	no	up	0.0062	0.0074	0.0048	0	0	0	0	0.014336	0.05458	0	0	0	0	0	0.019337	0	0	0.016962	0	0.007537	0.018386	0	0	0
s__Candidatus_Stoquefichus_sp._SB1	0.86	0.8586	0.9083	no	up	0.0023	0.0029	0.0016	0	0	0.011508	0.018788	0.004779	0	0	0	0	0	0	0	0	0.003538	0	0	0.005653	0.005014	0	0	0
s__Streptococcus_sp.	-1.06	0.8655	0.9083	no	down	0.2416	0.1646	0.3443	0.813576	0	0	0.007829	0.009557	0	0	1.14397	0	0	0	0	0	0	0.006785	0	0	0	1.60145	1.49044	0
s__Massilia_unclassified	-3.61	0.8655	0.9083	no	down	0.048	0.0083	0.101	0	0	0	0	0.015929	0	0	0.052529	0	0.027372	0.003546	0	0.005117	0	0	0	0	0	0.852131	0.051803	0
s__Mycobacterium_unclassified	-0.79	0.8655	0.9083	no	down	0.0575	0.0438	0.0758	0	0	0	0	0	0	0	0.182879	0.08007	0.177915	0.085096	0	0	0	0	0	0	0	0.141762	0.409982	0.130177
s__Longimicrobiaceae_unclassified	1.01	0.8655	0.9083	no	up	0.019	0.0243	0.0121	0	0	0	0	0	0	0	0.011673	0.044039	0.207242	0.028365	0	0	0	0	0	0	0	0.024925	0.00444	0.079326
s__Clostridium]_innocuum_group_unclassified	0.59	0.8655	0.9083	no	up	0.0144	0.0169	0.0112	0	0.018813	0	0.050103	0.1115	0	0	0	0	0	0	0.022312	0.011939	0	0	0	0.045224	0.043458	0	0	0
s__Eubacterium]_ventriosum_group_unclassified	-0.99	0.8655	0.9083	no	down	0.0102	0.0072	0.0143	0	0	0.025893	0	0.017522	0	0.005503	0	0	0	0	0.037187	0	0	0	0.085128	0.032034	0.0117	0	0	0
s__Alistipes_ihumii	2.15	0.8748	0.9083	no	up	0.0205	0.0306	0.0069	0	0.195363	0.051787	0.056365	0.063715	0	0	0	0	0	0	0	0.015351	0	0.016962	0.007245	0.009422	0.013372	0	0	0
s__uncultured_Parabacteroides_sp.	0.39	0.8823	0.9083	no	up	0.0757	0.0842	0.0644	0	0.04052	0.148167	0.046971	0.108315	0.395706	0.267831	0	0	0	0	0.002975	0.144979	0.199876	0.103467	0.121353	0	0.010029	0	0	0
s__Lachnospiraceae_NK4A136_group_unclassified	0.52	0.8849	0.9083	no	up	3.8372	4.4056	3.0794	0	10.1546	17.209	7.60306	4.57152	2.18472	0.313692	0	0	0	0	10.8303	3.12132	2.84072	0.610625	11.8527	2.88869	6.38831	0.012463	0	0
s__Staphylococcus_epidermidis	0.91	0.8866	0.9083	no	up	0.3772	0.472	0.2509	1.03334	0	0	0	0.0446	0	0	4.5856	0	0	0	0	0	0	0	0	0	0	1.43632	0.821443	0
s__Gemmatimonadaceae_unclassified	0.44	0.8866	0.9083	no	up	0.4663	0.526	0.3866	0	0	0	0	0	0	0	0	0.416366	2.93462	2.96062	0	0	0	0	0	0	0.0117	0	0	3.46799
s__Bryobacter_unclassified	0.79	0.8866	0.9083	no	up	0.1567	0.1914	0.1105	0	0	0	0	0	0	0	0	0.676595	0.965825	0.654174	0	0	0	0	0	0	0	0	0.00592	0.988528
s__Rhodospirillaceae_unclassified	0.12	0.8866	0.9083	no	up	0.0327	0.0338	0.0311	0	0	0	0	0	0	0	0	0.022019	0.142723	0.241105	0	0	0	0	0	0	0.003343	0	0	0.276625
s__Rhizobiales_unclassified	-0.78	0.8866	0.9083	no	down	0.0338	0.0258	0.0444	0	0	0	0	0	0	0	0	0.046041	0.166184	0.097506	0	0	0	0	0	0	0	0.03583	0	0.364088
s__Amaricoccus_unclassified	0.74	0.8866	0.9083	no	up	0.0274	0.0331	0.0198	0	0	0	0	0	0	0	0.031128	0	0.050833	0.315564	0	0	0	0	0	0	0	0	0.137647	0.04068
s__Lautropia_unclassified	-1.1	0.8866	0.9083	no	down	0.0134	0.009	0.0193	0	0	0	0	0.007964	0	0	0.054475	0	0	0.046094	0	0	0	0	0	0	0	0.09347	0.079924	0
s__Nakamurella_unclassified	0.17	0.8866	0.9083	no	up	0.0246	0.0258	0.023	0	0	0	0	0	0	0	0	0.076067	0.181825	0.051412	0	0	0	0	0	0	0	0	0.00592	0.201367
s__Asaccharobacter_celatus	-2.28	0.8866	0.9083	no	down	0.0165	0.0062	0.0301	0	0	0	0.036011	0	0.013645	0	0	0	0	0	0.025287	0	0	0	0	0.133788	0.13706	0	0	0
s__Xanthomonadaceae_unclassified	-0.77	0.8866	0.9083	no	down	0.0221	0.017	0.029	0	0	0	0	0	0	0	0	0.050044	0.129037	0.02482	0	0	0	0	0	0	0	0.010905	0	0.250183
s__Isosphaeraceae_unclassified	-1.49	0.8866	0.9083	no	down	0.0073	0.0041	0.0115	0	0	0	0	0	0	0	0	0.032028	0.013686	0.003546	0	0	0	0	0	0	0	0	0.066604	0.036612
s__Nitrolancea_unclassified	-0.8	0.8866	0.9083	no	down	0.007	0.0053	0.0092	0	0	0	0	0	0	0	0	0.022019	0.027372	0.014183	0	0	0	0	0	0	0.003343	0	0	0.079326
s__Staphylococcus_sp._CNE_3	3.84	0.8891	0.9083	no	up	0.0818	0.136	0.0095	1.63152	0	0	0	0	0	0	0	0	0	0	0	0	0	0	0	0	0	0	0.085845	0
s__Paramuribaculum_intestinale	6.62	0.8891	0.9083	no	up	0.068	0.118	0.0012	0	0	0	0	0	0	1.4162	0	0	0	0	0	0	0	0	0.010867	0	0	0	0	0
s__Actinotignum_unclassified	6.81	0.8891	0.9083	no	up	0.0453	0.0788	0.0007	0	0	0	0	0	0	0	0.945525	0	0	0	0	0	0	0	0	0	0	0.006231	0	0
s__Cutibacterium_acnes	1.44	0.8891	0.9083	no	up	0.0623	0.0854	0.0315	0	0	0	0	0	0	0	1.02529	0	0	0	0	0	0	0	0	0	0	0.283524	0	0
s__Dermacoccus_sp._SST-20	0.28	0.8891	0.9083	no	up	0.0443	0.048	0.0395	0	0	0	0	0	0	0	0.575875	0	0	0	0	0	0	0	0	0	0	0.355184	0	0
s__Gordonia_unclassified	0.33	0.8891	0.9083	no	up	0.0232	0.0255	0.0203	0	0	0	0	0	0	0	0.305447	0	0	0	0	0	0	0	0	0	0	0.182266	0	0
s__Candidatus_Bacilloplasma_unclassified	1.06	0.8891	0.9083	no	up	0.0057	0.0073	0.0035	0	0	0	0	0	0	0	0.087549	0	0	0	0	0	0	0	0	0	0	0.031157	0	0
s__Brevibacterium_sp._TUT1201	1.54	0.8891	0.9083	no	up	0.0123	0.0172	0.0059	0	0	0	0	0	0	0	0.206226	0	0	0	0	0	0	0	0	0	0	0.052966	0	0
s__Bilophila_unclassified	4.94	0.8891	0.9083	no	up	0.0072	0.0123	0.0004	0	0	0	0	0	0.147063	0	0	0	0	0	0	0	0.003538	0	0	0	0	0	0	0
s__Elusimicrobium_unclassified	2.84	0.8891	0.9083	no	up	0.0212	0.0336	0.0047	0	0	0	0	0	0.403287	0	0	0	0	0	0	0	0.042452	0	0	0	0	0	0	0
s__Brachybacterium_muris	1.45	0.8891	0.9083	no	up	0.0135	0.0186	0.0068	0	0	0	0	0	0	0	0.223735	0	0	0	0	0	0	0	0	0	0	0.060755	0	0
s__Bacillaceae_unclassified	5.41	0.8891	0.9083	no	up	0.0272	0.0467	0.0011	0	0	0	0	0	0	0	0	0.560493	0	0	0	0	0	0	0	0	0	0	0	0.01017
s__Polyangiaceae_unclassified	0.7	0.8891	0.9083	no	up	0.0068	0.0081	0.005	0	0	0	0	0	0	0	0	0	0	0.097506	0	0	0	0	0	0	0	0	0	0.044748
s__Sphingomonas_sp._RHLT1-26-2	2.93	0.8891	0.9083	no	up	0.0053	0.0084	0.0011	0	0	0	0	0	0	0	0	0	0	0.101051	0	0	0	0	0	0	0.010029	0	0	0
s__Muribaculum_intestinale	2.48	0.8891	0.9083	no	up	0.0051	0.0078	0.0014	0	0	0	0	0	0	0.093557	0	0	0	0	0	0	0	0	0.012679	0	0	0	0	0
s__uncultured_Saccharofermentans_sp.	3.64	0.8891	0.9083	no	up	0.0076	0.0125	0.001	0	0	0	0	0	0.150096	0	0	0	0	0	0	0	0.008844	0	0	0	0	0	0	0
s__Rikenellaceae_RC9_gut_group_unclassified	5	0.8891	0.9083	no	up	0.0057	0.0096	0.0003	0	0	0	0	0	0	0.115571	0	0	0	0	0	0	0	0	0	0	0	0.003116	0	0
s__Candidatus_Hepatoplasma_unclassified	-0.28	0.8891	0.9083	no	down	0.0041	0.0037	0.0045	0	0	0	0	0	0	0	0.044747	0	0	0	0	0	0	0	0	0	0	0.040503	0	0
s__Streptomyces_sp._G26	0.36	0.8891	0.9083	no	up	0.0108	0.0119	0.0093	0	0	0	0	0	0	0	0	0	0.142723	0	0	0	0	0	0	0	0	0	0	0.083394
s__Arthrobacter_sp.	2.11	0.8891	0.9083	no	up	0.0171	0.0255	0.0059	0	0	0	0	0	0	0	0	0.30627	0	0	0	0	0	0	0	0	0	0.052966	0	0
s__Sandaracinobacter_unclassified	-0.07	0.8891	0.9083	no	down	0.0099	0.0097	0.0102	0	0	0	0	0	0	0	0.116732	0	0	0	0	0	0	0	0	0	0	0	0.091765	0
[truncated: 736 more rows]
